# Supplementary material for: Google Earth elevation data extraction and accuracy assessment for transportation applications
Source: PLoS One. 2017 Apr 26;12(4):e0175756. doi: 10.1371/journal.pone.0175756 (PMC5405931; doi:10.1371/journal.pone.0175756)
Supplement: S1 File — (ZIP) [file pone.0175756.s001.zip]

Archive with 7 entries (7 files):
- GE PAPER DATA/figure2.xlsx
- GE PAPER DATA/figure3&4.xlsx
- GE PAPER DATA/figure5&Table2.xlsx
- GE PAPER DATA/Figure6&Table3.accdb
- GE PAPER DATA/figure7.xlsx
- GE PAPER DATA/figure8.xlsx
- GE PAPER DATA/figure9.xlsx
