# Supplementary material for: Google Earth elevation data extraction and accuracy assessment for transportation applications
Source: PLoS One. 2017 Apr 26;12(4):e0175756. doi: 10.1371/journal.pone.0175756 (PMC5405931; doi:10.1371/journal.pone.0175756)
Supplement: S1 File — (ZIP) [file pone.0175756.s001.zip › GE PAPER DATA/figure2.xlsx]

## Sheet: Sheet1
	47	39	19.3	47.6554
	122	18	43.53	122.312
	47	39	40.51	47.6613
	122	18	42.97	122.312
	47	39	40.66	47.6613
	122	19	7.61	122.319

## Sheet: Sheet6
-122.312	47.6554	32.58		-122.312	47.6554	32.58
-122.312	47.6554	32.83		-122.312	47.6554	32.62
-122.312	47.6555	33.1		-122.312	47.6554	32.67
-122.312	47.6555	33.38		-122.312	47.6554	32.72
-122.312	47.6556	33.64		-122.312	47.6554	32.77
-122.312	47.6556	34.01		-122.312	47.6554	32.83
-122.312	47.6557	34.88		-122.312	47.6554	32.88
-122.312	47.6557	35.2		-122.312	47.6554	32.94
-122.312	47.6557	35.39		-122.312	47.6555	32.99
-122.312	47.6558	35.71		-122.312	47.6555	33.04
-122.312	47.6558	35.97		-122.312	47.6555	33.1
-122.312	47.6559	36.24		-122.312	47.6555	33.15
-122.312	47.6559	36.51		-122.312	47.6555	33.21
-122.312	47.656	36.58		-122.312	47.6555	33.26
-122.312	47.656	36.74		-122.312	47.6555	33.31
-122.312	47.6561	36.9		-122.312	47.6555	33.38
-122.312	47.6561	37.07		-122.312	47.6555	33.42
-122.312	47.6561	37.26		-122.312	47.6555	33.45
-122.312	47.6562	37.82		-122.312	47.6555	33.5
-122.312	47.6562	38.11		-122.312	47.6556	33.57
-122.312	47.6563	45		-122.312	47.6556	33.65
-122.312	47.6563	38.91		-122.312	47.6556	33.72
-122.312	47.6564	39.17		-122.312	47.6556	33.79
-122.312	47.6564	39.44		-122.312	47.6556	33.87
-122.312	47.6565	39.81		-122.312	47.6556	33.94
-122.312	47.6565	40.12		-122.312	47.6556	34.01
-122.312	47.6566	40.43		-122.312	47.6556	34.53
-122.312	47.6566	40.79		-122.312	47.6556	34.9
-122.312	47.6566	41.36		-122.312	47.6556	34.89
-122.312	47.6567	41.51		-122.312	47.6557	34.88
-122.312	47.6567	41.58		-122.312	47.6557	34.89
-122.312	47.6568	42.06		-122.312	47.6557	34.98
-122.312	47.6568	42.14		-122.312	47.6557	35.01
-122.312	47.6569	42.28		-122.312	47.6557	35.01
-122.312	47.6569	42.43		-122.312	47.6557	35.07
-122.312	47.6569	42.57		-122.312	47.6557	35.21
-122.312	47.657	42.71		-122.312	47.6557	35.23
-122.312	47.657	42.74		-122.312	47.6557	35.25
-122.312	47.6571	43.13		-122.312	47.6557	35.28
-122.312	47.6571	43.7		-122.312	47.6557	35.32
-122.312	47.6572	44.16		-122.312	47.6557	35.4
-122.312	47.6572	44.64		-122.312	47.6558	35.48
-122.312	47.6573	45.05		-122.312	47.6558	35.55
-122.312	47.6573	44.47		-122.312	47.6558	35.61
-122.312	47.6573	44.74		-122.312	47.6558	35.66
-122.312	47.6574	44.86		-122.312	47.6558	35.71
-122.312	47.6574	45.09		-122.312	47.6558	35.77
-122.312	47.6575	45.4		-122.312	47.6558	35.82
-122.312	47.6575	45.7		-122.312	47.6558	35.87
-122.312	47.6576	46		-122.312	47.6558	35.93
-122.312	47.6576	46.3		-122.312	47.6558	35.98
-122.312	47.6577	46.59		-122.312	47.6558	36.03
-122.312	47.6577	46.84		-122.312	47.6559	36.09
-122.312	47.6577	47.08		-122.312	47.6559	36.14
-122.312	47.6578	47.33		-122.312	47.6559	36.2
-122.312	47.6578	47.57		-122.312	47.6559	36.25
-122.312	47.6579	47.81		-122.312	47.6559	36.3
-122.312	47.6579	47.87		-122.312	47.6559	36.36
-122.312	47.658	48.62		-122.312	47.6559	36.41
-122.312	47.658	48.8		-122.312	47.6559	36.46
-122.312	47.658	48.95		-122.312	47.6559	36.52
-122.312	47.6581	49.16		-122.312	47.6559	36.57
-122.312	47.6581	49.5		-122.312	47.6559	36.52
-122.312	47.6582	49.92		-122.312	47.656	36.54
-122.312	47.6582	50.05		-122.312	47.656	36.56
-122.312	47.6583	50.16		-122.312	47.656	36.59
-122.312	47.6583	50.33		-122.312	47.656	36.62
-122.312	47.6583	50.49		-122.312	47.656	36.65
-122.312	47.6584	50.58		-122.312	47.656	36.69
-122.312	47.6584	50.85		-122.312	47.656	36.72
-122.312	47.6585	51.26		-122.312	47.656	36.75
-122.312	47.6585	51.02		-122.312	47.656	36.78
-122.312	47.6586	51.17		-122.312	47.656	36.81
-122.312	47.6586	51.33		-122.312	47.656	36.85
-122.312	47.6587	51.5		-122.312	47.6561	36.88
-122.312	47.6587	51.76		-122.312	47.6561	36.91
-122.312	47.6587	52.09		-122.312	47.6561	36.94
-122.312	47.6588	52.42		-122.312	47.6561	36.98
-122.312	47.6588	52.76		-122.312	47.6561	37.01
-122.312	47.6589	53.09		-122.312	47.6561	37.04
-122.312	47.6589	53.45		-122.312	47.6561	37.07
-122.312	47.659	53.83		-122.312	47.6561	37.11
-122.312	47.659	54.2		-122.312	47.6561	37.15
-122.312	47.659	54.57		-122.312	47.6561	37.19
-122.312	47.6591	54.75		-122.312	47.6561	37.23
-122.312	47.6591	54.77		-122.312	47.6562	37.27
-122.312	47.6592	55.01		-122.312	47.6562	37.31
-122.312	47.6592	55.23		-122.312	47.6562	37.4
-122.312	47.6593	55.49		-122.312	47.6562	37.55
-122.312	47.6593	55.77		-122.312	47.6562	37.71
-122.312	47.6593	55.94		-122.312	47.6562	37.86
-122.312	47.6594	56.09		-122.312	47.6562	37.91
-122.312	47.6594	56.09		-122.312	47.6562	37.91
-122.312	47.6595	56.31		-122.312	47.6562	37.96
-122.312	47.6595	56.47		-122.312	47.6562	38.05
-122.312	47.6596	56.59		-122.312	47.6562	38.14
-122.312	47.6596	56.76		-122.312	47.6562	38.23
-122.312	47.6596	56.92		-122.312	47.6563	38.33
-122.312	47.6597	57.09		-122.312	47.6563	43.64
-122.312	47.6597	57.43		-122.312	47.6563	45.07
-122.312	47.6598	57.69		-122.312	47.6563	44.97
-122.312	47.6598	57.98		-122.312	47.6563	44.9
-122.312	47.6599	58.27		-122.312	47.6563	44.77
-122.312	47.6599	58.56		-122.312	47.6563	38.79
-122.312	47.6599	58.85		-122.312	47.6563	38.86
-122.312	47.66	59.08		-122.312	47.6563	38.93
-122.312	47.66	59.27		-122.312	47.6563	38.98
-122.312	47.6601	59.44		-122.312	47.6563	39.03
-122.312	47.6601	59.65		-122.312	47.6564	39.09
-122.312	47.6602	59.84		-122.312	47.6564	39.14
-122.312	47.6602	60.02		-122.312	47.6564	39.19
-122.312	47.6602	60.24		-122.312	47.6564	39.24
-122.312	47.6603	60.94		-122.312	47.6564	39.3
-122.312	47.6603	61.18		-122.312	47.6564	39.35
-122.312	47.6604	61.4		-122.312	47.6564	39.4
-122.312	47.6604	61.62		-122.312	47.6564	39.46
-122.312	47.6605	61.84		-122.312	47.6564	39.51
-122.312	47.6605	62.06		-122.312	47.6564	39.56
-122.312	47.6605	62.25		-122.312	47.6564	39.65
-122.312	47.6606	62.25		-122.312	47.6565	39.75
-122.312	47.6606	62.86		-122.312	47.6565	39.84
-122.312	47.6607	62.54		-122.312	47.6565	39.91
-122.312	47.6607	63.09		-122.312	47.6565	39.97
-122.312	47.6607	63.45		-122.312	47.6565	40.04
-122.312	47.6608	63.29		-122.312	47.6565	40.1
-122.312	47.6608	64.2		-122.312	47.6565	40.14
-122.312	47.6609	64.39		-122.312	47.6565	40.2
-122.312	47.6609	67.62		-122.312	47.6565	40.26
-122.312	47.6609	68.03		-122.312	47.6565	40.33
-122.312	47.661	68.44		-122.312	47.6565	40.39
-122.312	47.661	65.27		-122.312	47.6566	40.45
-122.312	47.6611	65.21		-122.312	47.6566	40.51
				-122.312	47.6566	40.58
				-122.312	47.6566	40.64
				-122.312	47.6566	40.72
				-122.312	47.6566	40.84
				-122.312	47.6566	40.95
				-122.312	47.6566	41.06
				-122.312	47.6566	41.17
				-122.312	47.6566	41.29
				-122.312	47.6566	41.41
				-122.312	47.6567	41.54
				-122.312	47.6567	41.54
				-122.312	47.6567	41.52
				-122.312	47.6567	41.51
				-122.312	47.6567	41.51
				-122.312	47.6567	41.51
				-122.312	47.6567	41.51
				-122.312	47.6567	41.51
				-122.312	47.6567	41.51
				-122.312	47.6567	41.64
				-122.312	47.6567	41.76
				-122.312	47.6568	41.88
				-122.312	47.6568	42.01
				-122.312	47.6568	42.27
				-122.312	47.6568	42.06
				-122.312	47.6568	42.06
				-122.312	47.6568	42.07
				-122.312	47.6568	42.1
				-122.312	47.6568	42.12
				-122.312	47.6568	42.15
				-122.312	47.6568	42.18
				-122.312	47.6568	42.21
				-122.312	47.6568	42.24
				-122.312	47.6569	42.27
				-122.312	47.6569	42.3
				-122.312	47.6569	42.33
				-122.312	47.6569	42.35
				-122.312	47.6569	42.38
				-122.312	47.6569	42.41
				-122.312	47.6569	42.44
				-122.312	47.6569	42.47
				-122.312	47.6569	42.5
				-122.312	47.6569	42.53
				-122.312	47.6569	42.55
				-122.312	47.657	42.58
				-122.312	47.657	42.61
				-122.312	47.657	42.64
				-122.312	47.657	42.67
				-122.312	47.657	42.7
				-122.312	47.657	42.73
				-122.312	47.657	42.76
				-122.312	47.657	42.78
				-122.312	47.657	42.81
				-122.312	47.657	42.76
				-122.312	47.657	42.7
				-122.312	47.6571	42.67
				-122.312	47.6571	42.74
				-122.312	47.6571	42.89
				-122.312	47.6571	43.06
				-122.312	47.6571	43.22
				-122.312	47.6571	43.39
				-122.312	47.6571	43.49
				-122.312	47.6571	43.58
				-122.312	47.6571	43.67
				-122.312	47.6571	43.76
				-122.312	47.6571	43.85
				-122.312	47.6571	43.94
				-122.312	47.6572	44.03
				-122.312	47.6572	44.12
				-122.312	47.6572	44.22
				-122.312	47.6572	44.32
				-122.312	47.6572	44.42
				-122.312	47.6572	44.52
				-122.312	47.6572	44.61
				-122.312	47.6572	44.69
				-122.312	47.6572	44.77
				-122.312	47.6572	44.86
				-122.312	47.6572	44.94
				-122.312	47.6573	45.02
				-122.312	47.6573	45.11
				-122.312	47.6573	44.97
				-122.312	47.6573	44.43
				-122.312	47.6573	44.41
				-122.312	47.6573	44.45
				-122.312	47.6573	44.5
				-122.312	47.6573	44.54
				-122.312	47.6573	44.62
				-122.312	47.6573	44.7
				-122.312	47.6573	44.74
				-122.312	47.6574	44.75
				-122.312	47.6574	44.78
				-122.312	47.6574	44.8
				-122.312	47.6574	44.83
				-122.312	47.6574	44.85
				-122.312	47.6574	44.88
				-122.312	47.6574	44.9
				-122.312	47.6574	44.95
				-122.312	47.6574	45.01
				-122.312	47.6574	45.07
				-122.312	47.6574	45.13
				-122.312	47.6574	45.19
				-122.312	47.6575	45.26
				-122.312	47.6575	45.32
				-122.312	47.6575	45.38
				-122.312	47.6575	45.44
				-122.312	47.6575	45.5
				-122.312	47.6575	45.56
				-122.312	47.6575	45.63
				-122.312	47.6575	45.69
				-122.312	47.6575	45.75
				-122.312	47.6575	45.81
				-122.312	47.6575	45.87
				-122.312	47.6576	45.93
				-122.312	47.6576	45.99
				-122.312	47.6576	46.05
				-122.312	47.6576	46.11
				-122.312	47.6576	46.17
				-122.312	47.6576	46.23
				-122.312	47.6576	46.29
				-122.312	47.6576	46.35
				-122.312	47.6576	46.41
				-122.312	47.6576	46.46
				-122.312	47.6576	46.52
				-122.312	47.6577	46.58
				-122.312	47.6577	46.63
				-122.312	47.6577	46.68
				-122.312	47.6577	46.73
				-122.312	47.6577	46.78
				-122.312	47.6577	46.83
				-122.312	47.6577	46.87
				-122.312	47.6577	46.92
				-122.312	47.6577	46.97
				-122.312	47.6577	47.02
				-122.312	47.6577	47.07
				-122.312	47.6577	47.12
				-122.312	47.6578	47.17
				-122.312	47.6578	47.22
				-122.312	47.6578	47.27
				-122.312	47.6578	47.32
				-122.312	47.6578	47.37
				-122.312	47.6578	47.41
				-122.312	47.6578	47.46
				-122.312	47.6578	47.51
				-122.312	47.6578	47.56
				-122.312	47.6578	47.61
				-122.312	47.6578	47.66
				-122.312	47.6579	47.71
				-122.312	47.6579	47.76
				-122.312	47.6579	47.81
				-122.312	47.6579	47.86
				-122.312	47.6579	47.87
				-122.312	47.6579	47.87
				-122.312	47.6579	47.87
				-122.312	47.6579	47.87
				-122.312	47.6579	47.87
				-122.312	47.6579	48.31
				-122.312	47.6579	48.62
				-122.312	47.6579	48.62
				-122.312	47.658	48.62
				-122.312	47.658	48.65
				-122.312	47.658	48.7
				-122.312	47.658	48.7
				-122.312	47.658	48.7
				-122.312	47.658	48.78
				-122.312	47.658	48.82
				-122.312	47.658	48.83
				-122.312	47.658	48.86
				-122.312	47.658	48.9
				-122.312	47.658	48.95
				-122.312	47.6581	48.99
				-122.312	47.6581	49.03
				-122.312	47.6581	49.07
				-122.312	47.6581	49.12
				-122.312	47.6581	49.16
				-122.312	47.6581	49.2
				-122.312	47.6581	49.25
				-122.312	47.6581	49.34
				-122.312	47.6581	49.42
				-122.312	47.6581	49.5
				-122.312	47.6581	49.58
				-122.312	47.6581	49.66
				-122.312	47.6582	49.75
				-122.312	47.6582	49.83
				-122.312	47.6582	49.92
				-122.312	47.6582	50
				-122.312	47.6582	50.03
				-122.312	47.6582	50.03
				-122.312	47.6582	50.04
				-122.312	47.6582	50.05
				-122.312	47.6582	50.06
				-122.312	47.6582	50.07
				-122.312	47.6582	50.1
				-122.312	47.6583	50.13
				-122.312	47.6583	50.16
				-122.312	47.6583	50.2
				-122.312	47.6583	50.23
				-122.312	47.6583	50.26
				-122.312	47.6583	50.29
				-122.312	47.6583	50.33
				-122.312	47.6583	50.36
				-122.312	47.6583	50.39
				-122.312	47.6583	50.42
				-122.312	47.6583	50.45
				-122.312	47.6584	50.49
				-122.312	47.6584	50.52
				-122.312	47.6584	50.55
				-122.312	47.6584	50.58
				-122.312	47.6584	50.62
				-122.312	47.6584	50.58
				-122.312	47.6584	50.52
				-122.312	47.6584	50.46
				-122.312	47.6584	50.53
				-122.312	47.6584	50.7
				-122.312	47.6584	50.86
				-122.312	47.6584	51.03
				-122.312	47.6585	51.13
				-122.312	47.6585	51.17
				-122.312	47.6585	51.22
				-122.312	47.6585	51.26
				-122.312	47.6585	50.96
				-122.312	47.6585	50.9
				-122.312	47.6585	51.01
				-122.312	47.6585	51.06
				-122.312	47.6585	51.02
				-122.312	47.6585	51.01
				-122.312	47.6585	51.05
				-122.312	47.6586	51.09
				-122.312	47.6586	51.13
				-122.312	47.6586	51.17
				-122.312	47.6586	51.21
				-122.312	47.6586	51.24
				-122.312	47.6586	51.27
				-122.312	47.6586	51.31
				-122.312	47.6586	51.34
				-122.312	47.6586	51.37
				-122.312	47.6586	51.4
				-122.312	47.6586	51.43
				-122.312	47.6586	51.46
				-122.312	47.6587	51.5
				-122.312	47.6587	51.56
				-122.312	47.6587	51.61
				-122.312	47.6587	51.66
				-122.312	47.6587	51.72
				-122.312	47.6587	51.77
				-122.312	47.6587	51.84
				-122.312	47.6587	51.9
				-122.312	47.6587	51.97
				-122.312	47.6587	52.03
				-122.312	47.6587	52.1
				-122.312	47.6588	52.17
				-122.312	47.6588	52.23
				-122.312	47.6588	52.3
				-122.312	47.6588	52.36
				-122.312	47.6588	52.43
				-122.312	47.6588	52.5
				-122.312	47.6588	52.57
				-122.312	47.6588	52.63
				-122.312	47.6588	52.7
				-122.312	47.6588	52.77
				-122.312	47.6588	52.84
				-122.312	47.6588	52.9
				-122.312	47.6589	52.97
				-122.312	47.6589	53.04
				-122.312	47.6589	53.1
				-122.312	47.6589	53.17
				-122.312	47.6589	53.24
				-122.312	47.6589	53.32
				-122.312	47.6589	53.39
				-122.312	47.6589	53.47
				-122.312	47.6589	53.54
				-122.312	47.6589	53.62
				-122.312	47.6589	53.69
				-122.312	47.6589	53.77
				-122.312	47.659	53.84
				-122.312	47.659	53.92
				-122.312	47.659	53.99
				-122.312	47.659	54.07
				-122.312	47.659	54.14
				-122.312	47.659	54.22
				-122.312	47.659	54.29
				-122.312	47.659	54.37
				-122.312	47.659	54.44
				-122.312	47.659	54.52
				-122.312	47.659	54.59
				-122.312	47.6591	54.67
				-122.312	47.6591	54.67
				-122.312	47.6591	54.68
				-122.312	47.6591	54.71
				-122.312	47.6591	54.78
				-122.312	47.6591	54.49
				-122.312	47.6591	54.5
				-122.312	47.6591	54.6
				-122.312	47.6591	54.7
				-122.312	47.6591	54.79
				-122.312	47.6591	54.84
				-122.312	47.6591	54.89
				-122.312	47.6592	54.93
				-122.312	47.6592	54.98
				-122.312	47.6592	55.02
				-122.312	47.6592	55.06
				-122.312	47.6592	55.11
				-122.312	47.6592	55.15
				-122.312	47.6592	55.2
				-122.312	47.6592	55.24
				-122.312	47.6592	55.27
				-122.312	47.6592	55.33
				-122.312	47.6592	55.39
				-122.312	47.6593	55.45
				-122.312	47.6593	55.51
				-122.312	47.6593	55.57
				-122.312	47.6593	55.63
				-122.312	47.6593	55.68
				-122.312	47.6593	55.74
				-122.312	47.6593	55.78
				-122.312	47.6593	55.81
				-122.312	47.6593	55.85
				-122.312	47.6593	55.88
				-122.312	47.6593	55.92
				-122.312	47.6593	55.96
				-122.312	47.6594	55.99
				-122.312	47.6594	56.03
				-122.312	47.6594	56.06
				-122.312	47.6594	56.09
				-122.312	47.6594	56.09
				-122.312	47.6594	56.09
				-122.312	47.6594	56.09
				-122.312	47.6594	56.09
				-122.312	47.6594	56.09
				-122.312	47.6594	56.09
				-122.312	47.6594	56.09
				-122.312	47.6594	56.09
				-122.312	47.6595	56.14
				-122.312	47.6595	56.25
				-122.312	47.6595	56.35
				-122.312	47.6595	56.44
				-122.312	47.6595	56.44
				-122.312	47.6595	56.45
				-122.312	47.6595	56.46
				-122.312	47.6595	56.47
				-122.312	47.6595	56.48
				-122.312	47.6595	56.5
				-122.312	47.6595	56.54
				-122.312	47.6596	56.57
				-122.312	47.6596	56.61
				-122.312	47.6596	56.64
				-122.312	47.6596	56.67
				-122.312	47.6596	56.71
				-122.312	47.6596	56.74
				-122.312	47.6596	56.78
				-122.312	47.6596	56.81
				-122.312	47.6596	56.85
				-122.312	47.6596	56.88
				-122.312	47.6596	56.91
				-122.312	47.6596	56.92
				-122.312	47.6597	56.92
				-122.312	47.6597	56.92
				-122.312	47.6597	56.97
				-122.312	47.6597	57.05
				-122.312	47.6597	57.12
				-122.312	47.6597	57.2
				-122.312	47.6597	57.28
				-122.312	47.6597	57.36
				-122.312	47.6597	57.41
				-122.312	47.6597	57.46
				-122.312	47.6597	57.51
				-122.312	47.6598	57.56
				-122.312	47.6598	57.62
				-122.312	47.6598	57.67
				-122.312	47.6598	57.72
				-122.312	47.6598	57.77
				-122.312	47.6598	57.83
				-122.312	47.6598	57.89
				-122.312	47.6598	57.95
				-122.312	47.6598	58.01
				-122.312	47.6598	58.07
				-122.312	47.6598	58.12
				-122.312	47.6598	58.18
				-122.312	47.6599	58.24
				-122.312	47.6599	58.3
				-122.312	47.6599	58.36
				-122.312	47.6599	58.42
				-122.312	47.6599	58.47
				-122.312	47.6599	58.53
				-122.312	47.6599	58.59
				-122.312	47.6599	58.65
				-122.312	47.6599	58.71
				-122.312	47.6599	58.77
				-122.312	47.6599	58.82
				-122.312	47.6599	58.88
				-122.312	47.66	58.94
				-122.312	47.66	58.99
				-122.312	47.66	59.03
				-122.312	47.66	59.07
				-122.312	47.66	59.1
				-122.312	47.66	59.14
				-122.312	47.66	59.18
				-122.312	47.66	59.22
				-122.312	47.66	59.26
				-122.312	47.66	59.29
				-122.312	47.66	59.33
				-122.312	47.66	59.37
				-122.312	47.6601	59.41
				-122.312	47.6601	59.42
				-122.312	47.6601	59.46
				-122.312	47.6601	59.51
				-122.312	47.6601	59.55
				-122.312	47.6601	59.59
				-122.312	47.6601	59.64
				-122.312	47.6601	59.68
				-122.312	47.6601	59.72
				-122.312	47.6601	59.77
				-122.312	47.6601	59.8
				-122.312	47.6602	59.83
				-122.312	47.6602	59.86
				-122.312	47.6602	59.89
				-122.312	47.6602	59.92
				-122.312	47.6602	59.96
				-122.312	47.6602	60
				-122.312	47.6602	60.05
				-122.312	47.6602	60.09
				-122.312	47.6602	60.14
				-122.312	47.6602	60.18
				-122.312	47.6602	60.23
				-122.312	47.6602	60.76
				-122.312	47.6603	60.79
				-122.312	47.6603	60.83
				-122.312	47.6603	60.88
				-122.312	47.6603	60.93
				-122.312	47.6603	60.98
				-122.312	47.6603	61.03
				-122.312	47.6603	61.08
				-122.312	47.6603	61.12
				-122.312	47.6603	61.16
				-122.312	47.6603	61.21
				-122.312	47.6603	61.25
				-122.312	47.6603	61.3
				-122.312	47.6604	61.34
				-122.312	47.6604	61.39
				-122.312	47.6604	61.43
				-122.312	47.6604	61.47
				-122.312	47.6604	61.52
				-122.312	47.6604	61.56
				-122.312	47.6604	61.61
				-122.312	47.6604	61.65
				-122.312	47.6604	61.69
				-122.312	47.6604	61.74
				-122.312	47.6604	61.78
				-122.312	47.6604	61.83
				-122.312	47.6605	61.87
				-122.312	47.6605	61.91
				-122.312	47.6605	61.96
				-122.312	47.6605	62
				-122.312	47.6605	62.05
				-122.312	47.6605	62.09
				-122.312	47.6605	62.14
				-122.312	47.6605	62.18
				-122.312	47.6605	62.22
				-122.312	47.6605	62.25
				-122.312	47.6605	62.25
				-122.312	47.6606	62.25
				-122.312	47.6606	62.25
				-122.312	47.6606	62.25
				-122.312	47.6606	62.25
				-122.312	47.6606	62.35
				-122.312	47.6606	62.54
				-122.312	47.6606	62.72
				-122.312	47.6606	62.79
				-122.312	47.6606	62.85
				-122.312	47.6606	62.91
				-122.312	47.6606	62.96
				-122.312	47.6606	62.9
				-122.312	47.6607	62.73
				-122.312	47.6607	62.56
				-122.312	47.6607	62.64
				-122.312	47.6607	62.74
				-122.312	47.6607	62.85
				-122.312	47.6607	62.96
				-122.312	47.6607	63.07
				-122.312	47.6607	63.18
				-122.312	47.6607	63.29
				-122.312	47.6607	63.39
				-122.312	47.6607	63.43
				-122.312	47.6607	63.45
				-122.312	47.6608	63.42
				-122.312	47.6608	63.34
				-122.312	47.6608	63.27
				-122.312	47.6608	63.19
				-122.312	47.6608	63.27
				-122.312	47.6608	63.45
				-122.312	47.6608	63.64
				-122.312	47.6608	63.85
				-122.312	47.6608	64.07
				-122.312	47.6608	64.19
				-122.312	47.6608	64.25
				-122.312	47.6608	64.31
				-122.312	47.6609	64.37
				-122.312	47.6609	64.39
				-122.312	47.6609	64.39
				-122.312	47.6609	64.39
				-122.312	47.6609	64.84
				-122.312	47.6609	67.14
				-122.312	47.6609	67.53
				-122.312	47.6609	67.62
				-122.312	47.6609	67.7
				-122.312	47.6609	67.78
				-122.312	47.6609	67.86
				-122.312	47.6609	67.95
				-122.312	47.6609	68.03
				-122.312	47.661	68.11
				-122.312	47.661	68.19
				-122.312	47.661	68.28
				-122.312	47.661	68.36
				-122.312	47.661	68.44
				-122.312	47.661	68.52
				-122.312	47.661	68.46
				-122.312	47.661	65.24
				-122.312	47.661	65.27
				-122.312	47.661	65.27
				-122.312	47.6611	65.26
				-122.312	47.6611	65.24
				-122.312	47.6611	65.23
				-122.312	47.6611	65.22
				-122.312	47.6611	65.21
				-122.312	47.6611	65.2
				-122.312	47.6611	65.19
				-122.312	47.6611	65.18
				-122.312	47.6611	65.19
