# Supplementary material for: Google Earth elevation data extraction and accuracy assessment for transportation applications
Source: PLoS One. 2017 Apr 26;12(4):e0175756. doi: 10.1371/journal.pone.0175756 (PMC5405931; doi:10.1371/journal.pone.0175756)
Supplement: S1 File — (ZIP) [file pone.0175756.s001.zip › GE PAPER DATA/figure3&4.xlsx]

## Sheet: Sheet1
Latitude	longitude	GEelevation	TrueElevation	Error	AError		e2	sum
34.5001	-92.9848	147.8	139.361	8.4391	8.4391		71.2185	1.04e+07		-100
35.334	-93.3016	122.028	124.944	-2.91571	2.91571		8.50134	516.053		-95
34.1679	-91.9338	63.1921	62.17	1.02206	1.02206		1.04462	22.7168		-90
35.3513	-94.4171	143.92	140.759	3.16065	3.16065		9.98971			-85
35.3514	-94.3674	147.659	149.138	-1.47909	1.47909		2.18771			-80
34.0334	-90.9512	51.1057	55.002	-3.89629	3.89629		15.1811			-75
34.8678	-90.3176	54.2847	68.876	-14.5913	14.5913		212.907			-70
34.5344	-91.485	63.093	64.083	-0.989951	0.989951		0.980002			-65
35.5345	-90.0345	68.1047	76.682	-8.57726	8.57726		73.5693			-60
35.2016	-92.8183	91.3128	99.648	-8.33519	8.33519		69.4753			-55
34.3681	-90.7504	49.3195	54.511	-5.19152	5.19152		26.9519			-50
34.7179	-92.2176	61.7807	77.841	-16.0603	16.0603		257.933			-45
34.5667	-91.5507	68.4146	67.422	0.992599	0.992599		0.985252			-40
36.2344	-92.7007	214.454	252.128	-37.674	37.674		1419.33			-35
36.2505	-94.1181	406.245	409.332	-3.08686	3.08686		9.5287			-30
34.9181	-94.1002	204.876	201.528	3.34776	3.34776		11.2075			-25
34.2668	-90.8341	47.4923	58.963	-11.4707	11.4707		131.577			-20
35.4343	-93.5667	111.991	127.374	-15.3832	15.3832		236.643			-15
34.9348	-91.8674	71.7208	71.979	-0.25816	0.25816		0.0666464			-10
34.7848	-92.2842	137.112	93.963	43.1494	43.1494		1861.87			-5
35.3011	-91.651	114.701	125.198	-10.4968	10.4968		110.182			0
34.9678	-91.8677	73.0239	94.925	-21.9011	21.9011		479.658			5
35.4681	-90.0675	70.4668	76.723	-6.25622	6.25622		39.1403			10
34.6348	-92.2179	74.0791	79.135	-5.0559	5.0559		25.5622			15
34.8016	-92.3013	112.713	81.494	31.2191	31.2191		974.633			20		Bin	Frequency
35.4834	-91.9847	82.8038	85.274	-2.47016	2.47016		6.10167			25		-100	58
34.6505	-91.5842	66.737	66.53	0.206955	0.206955		0.0428302			30		-95	8
35.4842	-90.0511	70.664	77.193	-6.52903	6.52903		42.6282			35		-90	11
34.1515	-90.9508	46.1689	56.377	-10.2081	10.2081		104.205			40		-85	9
33.418	-93.9838	125.211	113.804	11.4071	11.4071		130.122			45		-80	9
36.367	-94.1009	412.635	412.531	0.104206	0.104206		0.010859			50		-75	10
34.8834	-91.1675	56.684	57.25	-0.56602	0.56602		0.320379			55		-70	16
35.818	-90.6512	77.1608	79.809	-2.64818	2.64818		7.01285			60		-65	17
35.8334	-90.6505	78.4449	81.575	-3.13008	3.13008		9.79743			65		-60	28
36.3012	-91.4516	102.049	114.362	-12.313	12.313		151.609			70		-55	23
35.4515	-90.2007	66.9775	69.28	-2.30249	2.30249		5.30145			75		-50	40
35.4516	-90.2002	66.9327	69.574	-2.64133	2.64133		6.97662			80		-45	46
34.1012	-94.2841	176.082	197.563	-21.4811	21.4811		461.436			85		-40	79
34.1011	-94.2848	182.111	195.454	-13.343	13.343		178.035			90		-35	109
33.9341	-91.2169	45.4069	50.325	-4.91805	4.91805		24.1873			95		-30	173
36.4502	-90.5348	89.5101	88.489	1.02106	1.02106		1.04257			100		-25	260
35.6348	-89.9176	72.8611	80.939	-8.07786	8.07786		65.2519					-20	397
34.5009	-91.5512	64.2268	59.644	4.58276	4.58276		21.0017					-15	697
34.5169	-90.9506	56.1441	56.058	0.0861207	0.0861207		0.00741677					-10	1258
35.8502	-90.0344	71.957	73.337	-1.37999	1.37999		1.90438					-5	2447
35.351	-90.1509	67.9334	75.721	-7.78761	7.78761		60.6469					0	6201
34.0181	-91.0347	43.6063	54.371	-10.7647	10.7647		115.878					5	4529
34.0338	-90.9349	44.3056	55.098	-10.7924	10.7924		116.475					10	1274
35.551	-90.0179	64.8119	77.499	-12.6871	12.6871		160.963					15	663
35.0672	-90.5501	62.3337	61.715	0.618737	0.618737		0.382836					20	392
34.5672	-92.101	71.4302	69.4	2.03018	2.03018		4.12161					25	257
35.0836	-90.4839	61.5523	60.718	0.834347	0.834347		0.696134					30	171
35.0838	-90.1841	59.5335	72.372	-12.8385	12.8385		164.828					35	145
35.4176	-90.9841	69.6624	69.558	0.10445	0.10445		0.0109097					40	114
35.4335	-90.1349	64.8878	76.418	-11.5302	11.5302		132.946					45	87
33.9342	-91.5178	51.101	48.923	2.17798	2.17798		4.74362					50	55
34.9346	-90.9845	64.1305	63.812	0.318514	0.318514		0.101451					55	67
34.4502	-91.0182	51.7813	50.56	1.22132	1.22132		1.49163					60	61
35.9514	-91.5501	212.381	201.245	11.1358	11.1358		124.006					65	51
34.9516	-91.5514	62.6997	65.908	-3.20827	3.20827		10.293					70	36
33.967	-91.5349	50.6052	49.153	1.45224	1.45224		2.10899					75	27
34.9675	-91.5174	58.9042	63.667	-4.76284	4.76284		22.6847					80	28
34.4839	-92.2008	75.2289	72.529	2.69989	2.69989		7.28943					85	31
35.3178	-90.1339	64.7515	75.178	-10.4265	10.4265		108.711					90	24
34.6516	-90.618	56.0697	63.75	-7.68026	7.68026		58.9865					95	24
33.9849	-91.5674	50.7566	50.187	0.569563	0.569563		0.324402						221
35.5178	-90.435	64.5591	65.404	-0.844888	0.844888		0.713836					More	#N/A
35.5336	-90.4678	63.8188	69.386	-5.56718	5.56718		30.9935
35.5502	-90.4846	61.8235	64.478	-2.65447	2.65447		7.04623
36.0171	-90.9172	77.7969	80.484	-2.68712	2.68712		7.22061
34.1847	-118.367	203.787	220.863	-17.076	17.076		291.59
33.4003	-118.402	423.162	483.75	-60.5881	60.5881		3670.92
41.7673	-124.234	4.84372	14.78	-9.93628	9.93628		98.7297
41.768	-124.234	7.16314	17.35	-10.1869	10.1869		103.772
35.9349	-120.085	208.247	224.25	-16.0032	16.0032		256.103
41.7837	-124.234	28.5053	17.9	10.6053	10.6053		112.472
37.3515	-118.367	1251.05	1253.14	-2.08838	2.08838		4.36131
36.8667	-119.551	151.549	150.57	0.979086	0.979086		0.95861
35.7013	-118.851	467.468	507.69	-40.2217	40.2217		1617.79
39.5502	-122.351	110.345	104.78	5.56486	5.56486		30.9677
37.7173	-122.2	6.55575	1.22	5.33575	5.33575		28.4702
35.2183	-119.351	89.3168	113.07	-23.7532	23.7532		564.214
35.7182	-119.734	69.3494	67.966	1.38342	1.38342		1.91386
40.5834	-123.067	915.015	794.189	120.826	120.826		14599
36.0846	-120.518	473.396	466.48	6.91634	6.91634		47.8357
39.6011	-122.518	317.613	215.44	102.173	102.173		10439.4
35.6016	-119.65	76.4153	83.072	-6.65667	6.65667		44.3113
38.9502	-123.734	24.7871	20.39	4.39713	4.39713		19.3347
35.784	-119.867	97.3807	98.719	-1.33834	1.33834		1.79116
40.4678	-122.601	300.193	283.845	16.3484	16.3484		267.271
36.317	-119.384	90.2599	89.086	1.1739	1.1739		1.37803
37.8171	-122.318	2.57692	3.371	-0.794082	0.794082		0.630566
33.8677	-118.384	47.4427	72.883	-25.4403	25.4403		647.208
34.2848	-119.334	-2.37797	25.002	-27.38	27.38		749.663
33.7348	-117.901	21.1787	27.539	-6.36034	6.36034		40.4539
35.0011	-119.001	479.342	653.32	-173.978	173.978		30268.3
36.7016	-119.35	150.635	154.47	-3.8351	3.8351		14.708
36.7176	-120.017	70.2903	70.18	0.110279	0.110279		0.0121615
36.8843	-121.4	73.0935	67.1	5.99351	5.99351		35.9222
37.001	-119.934	104.211	109.625	-5.41406	5.41406		29.312
38.0347	-122.501	3.14203	11.517	-8.37497	8.37497		70.1401
39.1183	-123.2	184.249	189.73	-5.48092	5.48092		30.0405
40.3016	-122.767	495.105	434.639	60.4658	60.4658		3656.11
39.2179	-121.034	830.539	823.248	7.29091	7.29091		53.1574
40.1676	-120.368	1294.65	1284.39	10.2571	10.2571		105.208
40.9179	-120.501	1613.68	1612.61	1.0678	1.0678		1.1402
40.785	-120.718	1665.83	1727.96	-62.136	62.136		3860.88
41.551	-120.418	1457.53	1490.32	-32.7828	32.7828		1074.71
41.2007	-120.501	1406.93	1403.87	3.05863	3.05863		9.35519
41.2349	-120.901	1301.39	1312.13	-10.7393	10.7393		115.333
34.7835	-116.417	626.117	629.69	-3.57254	3.57254		12.7631
41.1835	-120.95	1291.78	1291.67	0.105951	0.105951		0.0112256
32.784	-115.785	-6.10658	-1.778	-4.32858	4.32858		18.7366
33.8668	-117.784	127.118	159.509	-32.3908	32.3908		1049.16
39.2011	-123.767	87.0406	79	8.04063	8.04063		64.6517
40.9675	-124.117	33.8934	36.034	-2.14061	2.14061		4.5822
41.5172	-124.018	7.29736	16.89	-9.59264	9.59264		92.0188
41.9843	-123.784	854.976	940.2	-85.2244	85.2244		7263.2
41.9183	-124.151	10.4135	20.045	-9.63152	9.63152		92.7661
38.8841	-123.668	38.7778	64	-25.2222	25.2222		636.161
41.0512	-124.134	-0.00452727	60.999	-61.0035	61.0035		3721.43
41.8342	-123.184	472.12	421.909	50.2106	50.2106		2521.1
41.9506	-122.584	769.096	776.548	-7.45175	7.45175		55.5286
41.9346	-121.451	1231.76	1231.07	0.692759	0.692759		0.479915
41.9003	-120.351	1447.87	1445.36	2.50596	2.50596		6.27984
41.4513	-122.885	887.919	892.916	-4.99671	4.99671		24.9671
41.6671	-121.251	1278.57	1267.33	11.2411	11.2411		126.363
41.418	-120.867	1340.16	1310.51	29.6495	29.6495		879.095
40.9507	-122.433	390.604	427.982	-37.3777	37.3777		1397.09
41.0501	-121.4	1009.91	1009.96	-0.0474113	0.0474113		0.00224783
40.6502	-122.934	613.735	505.713	108.022	108.022		11668.7
40.5001	-121.984	616.386	576.142	40.244	40.244		1619.58
40.7849	-120.352	1617.1	1615.54	1.55927	1.55927		2.43133
40.151	-122.217	88.4692	95.371	-6.9018	6.9018		47.6348
39.8504	-120.684	1331.8	1330.69	1.11361	1.11361		1.24014
40.6348	-122.568	374.117	391.75	-17.6332	17.6332		310.929
39.2001	-121.284	252.09	244.052	8.03832	8.03832		64.6146
39.2843	-120.668	1631.62	1632.83	-1.21185	1.21185		1.46857
38.6671	-122.801	75.309	60.641	14.668	14.668		215.15
35.0834	-120.583	66.463	67.31	-0.847004	0.847004		0.717415
36.417	-121.317	60.3703	60.93	-0.55974	0.55974		0.313308
36.7513	-121.75	3.97738	8.029	-4.05162	4.05162		16.4156
33.9847	-118.4	7.83707	11.099	-3.26193	3.26193		10.6402
34.0678	-117.985	97.5984	98.627	-1.02856	1.02856		1.05794
34.0503	-118.951	50.5774	11.505	39.0724	39.0724		1526.65
34.4843	-117.752	1096.23	1061.83	34.3913	34.3913		1182.76
32.5668	-116.968	152.58	156.772	-4.1921	4.1921		17.5737
32.6007	-116.468	808.649	798.485	10.1643	10.1643		103.312
33.1179	-117.268	99.3941	94.902	4.49212	4.49212		20.1792
33.7338	-118.084	2.57693	8.38	-5.80307	5.80307		33.6757
33.0674	-116.585	1315.51	1281.51	34.0012	34.0012		1156.08
33.0341	-116.934	411.454	418.54	-7.08613	7.08613		50.2133
40.8005	-124.102	2.25922	1.858	0.401216	0.401216		0.160975
41.867	-122.801	580.32	562.035	18.2854	18.2854		334.355
41.0338	-120.851	1549.62	1449.26	100.363	100.363		10072.7
34.9334	-120.567	34.4357	36.476	-2.04033	2.04033		4.16294
34.4673	-120.217	-5.0862	45.334	-50.4202	50.4202		2542.2
34.4513	-120.052	-44.0316	26.451	-70.4826	70.4826		4967.8
34.4342	-119.784	14.1107	28.831	-14.7203	14.7203		216.688
35.1844	-120.6	56.1712	90.329	-34.1578	34.1578		1166.76
35.6344	-120.668	276.949	224.629	52.3199	52.3199		2737.37
36.4843	-121.418	46.486	44.735	1.75099	1.75099		3.06597
36.667	-121.801	35.4822	25.288	10.1942	10.1942		103.922
36.1669	-121.683	1.2882	140.015	-138.727	138.727		19245.1
35.3679	-120.101	662.298	641.9	20.3976	20.3976		416.064
38.0508	-122.8	36.4882	8.779	27.7092	27.7092		767.802
38.1501	-122.435	0.0144396	7.439	-7.42456	7.42456		55.1241
38.1673	-122.885	46.7163	7.007	39.7093	39.7093		1576.83
38.3013	-122.868	77.4562	14.927	62.5292	62.5292		3909.91
38.4005	-122.835	61.7821	58.373	3.40915	3.40915		11.6223
38.4515	-122.718	51.1248	44.939	6.18577	6.18577		38.2638
38.6176	-122.868	44.3918	46.277	-1.88524	1.88524		3.55412
38.8009	-123.001	89.4454	94.101	-4.65556	4.65556		21.6743
38.5011	-122.767	43.4202	42.947	0.473234	0.473234		0.22395
38.9006	-123.218	290.446	334.474	-44.0283	44.0283		1938.49
38.9848	-123.351	153.154	137.686	15.4676	15.4676		239.247
39.1169	-123.502	115.051	87.473	27.5784	27.5784		760.568
39.3011	-123.785	10.7554	56.179	-45.4236	45.4236		2063.3
39.5343	-123.751	78.3863	37.76	40.6263	40.6263		1650.49
39.4172	-123.801	9.30275	33.979	-24.6763	24.6763		608.917
39.9514	-123.784	183.087	245.387	-62.3004	62.3004		3881.34
40.0844	-123.784	300.846	189.592	111.254	111.254		12377.4
40.3172	-123.917	140.509	102.346	38.1625	38.1625		1456.38
39.0342	-121.468	21.6634	22.734	-1.07063	1.07063		1.14624
39.1177	-121.568	23.3698	19.128	4.24178	4.24178		17.9927
39.4171	-121.717	28.7745	29.282	-0.507549	0.507549		0.257606
39.3669	-121.101	703.367	638.61	64.757	64.757		4193.47
39.5838	-121.45	275.338	294.657	-19.3192	19.3192		373.231
39.5334	-121.584	72.2966	76.497	-4.20039	4.20039		17.6433
34.017	-118.284	59.0157	56.711	2.30467	2.30467		5.31152
34.0183	-118.7	-24.7559	59.195	-83.9509	83.9509		7047.75
34.434	-119.2	378.58	369.934	8.6456	8.6456		74.7464
37.0176	-121.651	104.208	91.238	12.9703	12.9703		168.23
39.3168	-120.318	2058.49	2192.44	-133.945	133.945		17941.2
35.2336	-120.634	64.9854	57.773	7.21243	7.21243		52.0192
34.8849	-120.451	78.8797	67.619	11.2607	11.2607		126.804
33.5183	-115.951	-68.872	-59.337	-9.53496	9.53496		90.9154
33.6182	-116.118	-43.4839	-36.723	-6.7609	6.7609		45.7098
40.4339	-123.668	786.029	750.557	35.4717	35.4717		1258.24
40.8015	-123.318	973.095	1106.59	-133.495	133.495		17820.8
40.8846	-123.767	928.49	853.395	75.095	75.095		5639.26
40.9344	-123.617	0	162.121	-162.121	162.121		26283.2
37.0503	-122.067	95.2991	85.178	10.1211	10.1211		102.436
36.9341	-121.834	126.789	125.037	1.75185	1.75185		3.06896
37.5349	-122.501	75.603	18.156	57.447	57.447		3300.16
37.1017	-122.3	-16.4405	33.208	-49.6485	49.6485		2464.98
37.7333	-122.485	43.177	23.694	19.483	19.483		379.588
36.7178	-119.584	110.677	111.31	-0.632803	0.632803		0.400439
35.7673	-119.967	152.424	157.35	-4.92623	4.92623		24.2678
35.9334	-119.635	58.8277	59.46	-0.63227	0.63227		0.399765
35.5	-119.534	86.4038	92.804	-6.40022	6.40022		40.9628
35.0675	-119.233	164.874	161.09	3.7836	3.7836		14.3156
35.3179	-118.784	232.118	263.45	-31.332	31.332		981.694
35.434	-119.084	134.17	136.648	-2.47767	2.47767		6.13886
36.0509	-118.901	294.309	213.24	81.0691	81.0691		6572.2
41.5509	-121.167	1405.68	1411.38	-5.70117	5.70117		32.5033
40.7178	-123.051	497.623	451.391	46.232	46.232		2137.39
40.6504	-122.751	867.33	812.971	54.3587	54.3587		2954.87
38.3679	-120.983	74.6716	89.83	-15.1584	15.1584		229.777
38.584	-120.835	386.532	260.607	125.925	125.925		15857.2
38.7505	-120.818	466.003	564.894	-98.8915	98.8915		9779.52
38.8837	-121.002	462.146	466.183	-4.03662	4.03662		16.2943
38.5504	-121.417	18.1566	13.297	4.85958	4.85958		23.6155
40.5839	-124.251	12.6346	9.083	3.55159	3.55159		12.6138
40.6339	-124.2	137.959	110.807	27.1517	27.1517		737.217
40.7345	-124.185	4.28868	12.033	-7.74432	7.74432		59.9745
40.9006	-124.084	13.3624	11.721	1.64142	1.64142		2.69426
38.2016	-122.134	6.29029	8.036	-1.74571	1.74571		3.04749
40.7007	-120.667	1641.36	1559.94	81.4213	81.4213		6629.43
32.7337	-117.2	6.59935	2.911	3.68835	3.68835		13.6039
32.718	-117.168	63.7194	3.588	60.1314	60.1314		3615.79
32.7334	-117.184	5.67104	4.438	1.23304	1.23304		1.52039
37.8339	-120.618	209.26	166.693	42.5669	42.5669		1811.94
33.6834	-117.851	12.169	10.871	1.29798	1.29798		1.68474
41.7682	-124.234	7.39282	17.625	-10.2322	10.2322		104.697
39.1178	-123.2	182.661	184.03	-1.36853	1.36853		1.87288
40.3003	-121.034	1550.64	1550.36	0.276871	0.276871		0.0766578
40.5342	-121.568	1789.04	1740.14	48.8951	48.8951		2390.73
39.8168	-120.384	1484.18	1488.59	-4.40529	4.40529		19.4066
39.3846	-120.017	1695.25	1612.91	82.3379	82.3379		6779.52
38.9182	-119.968	1918.23	1904.45	13.7758	13.7758		189.773
38.8504	-120.002	2029.06	1933.27	95.7878	95.7878		9175.29
41.751	-120.368	1503.35	1452.41	50.9352	50.9352		2594.4
41.2837	-122.285	1091.01	1087.59	3.41935	3.41935		11.692
41.4175	-122.385	1077.47	1038.44	39.0305	39.0305		1523.38
40.5001	-122.368	155.234	146.025	9.20907	9.20907		84.807
40.5513	-122.3	182.616	174.36	8.25615	8.25615		68.164
40.6512	-122.351	213.393	206.241	7.15224	7.15224		51.1545
40.5339	-122.168	168.384	162.684	5.69979	5.69979		32.4876
40.3177	-122.268	203.781	174.843	28.9384	28.9384		837.432
40.8675	-121.734	1080.18	1094.35	-14.171	14.171		200.818
40.6839	-122.117	311.104	328.95	-17.8457	17.8457		318.469
40.8007	-122.317	325.78	419.681	-93.9009	93.9009		8817.39
41.2349	-121.802	1258.49	1207.1	51.3922	51.3922		2641.16
41.8175	-122.967	570.64	498.149	72.491	72.491		5254.94
41.7009	-122.634	873.492	816.66	56.8324	56.8324		3229.93
41.4842	-120.685	1338.24	1324.19	14.0461	14.0461		197.292
38.0349	-122.501	3.0846	0.143	2.9416	2.9416		8.65303
38.0349	-122.501	2.88631	8.15	-5.26369	5.26369		27.7064
38.0349	-122.5	2.8863	-0.253	3.1393	3.1393		9.85521
38.0348	-122.485	-0.100112	1.772	-1.87211	1.87211		3.5048
38.0347	-122.501	2.88639	11.866	-8.97961	8.97961		80.6334
38.0349	-122.5	2.88629	-0.644	3.53029	3.53029		12.4629
41.9849	-121.601	1246.18	1249.53	-3.34934	3.34934		11.2181
41.651	-123.45	431.568	281.553	150.015	150.015		22504.5
41.8006	-123.367	334.505	336.738	-2.23339	2.23339		4.98802
41.3013	-122.75	1082.16	1012.59	69.5696	69.5696		4839.93
41.0503	-122.685	919.417	732.728	186.689	186.689		34852.7
37.8178	-120.184	1053.05	953.173	99.8787	99.8787		9975.76
37.8512	-119.433	2632.27	2607.5	24.7696	24.7696		613.534
38.1847	-120.001	1713.53	1598.05	115.482	115.482		13336.1
37.7516	-119.767	2005.27	2145.5	-140.228	140.228		19663.8
37.8677	-119.35	2695.97	2617.68	78.2895	78.2895		6129.25
38.9001	-122.601	419.229	432.66	-13.4311	13.4311		180.396
39.0009	-122.601	479.318	500.06	-20.742	20.742		430.232
35.1182	-119.101	94.912	89.846	5.066	5.066		25.6644
35.1337	-119.101	89.5312	89.877	-0.345775	0.345775		0.119561
41.5175	-121.101	1465.56	1456.54	9.02024	9.02024		81.3647
40.7502	-122.034	408.998	383.507	25.4914	25.4914		649.813
39.5836	-121.068	1117.71	1217.39	-99.6858	99.6858		9937.26
40.7672	-123.301	408.515	351.963	56.5517	56.5517		3198.09
40.7669	-123.134	421.379	424.463	-3.08443	3.08443		9.51368
40.7171	-122.918	658.333	607.533	50.8004	50.8004		2580.68
40.4505	-120.268	1356.8	1356.46	0.340146	0.340146		0.1157
40.1009	-120.901	1066.24	1078.31	-12.0735	12.0735		145.77
40.3501	-121.768	978.554	1014.43	-35.8718	35.8718		1286.78
39.1838	-120.817	1181.46	1023.04	158.426	158.426		25098.8
39.5503	-120.783	1064.8	972.743	92.0535	92.0535		8473.85
39.4504	-120.201	2004.59	1928.84	75.7541	75.7541		5738.68
40.6336	-120.65	1686.23	1672.9	13.3333	13.3333		177.776
41.9003	-121.4	1232.24	1231.67	0.567647	0.567647		0.322223
40.3175	-120.934	1553.74	1550.74	3.00049	3.00049		9.00295
40.3006	-121.134	1484.92	1489.17	-4.25406	4.25406		18.097
40.3016	-122.033	306.842	264.826	42.0155	42.0155		1765.3
40.9843	-120.484	1614.06	1612.96	1.09923	1.09923		1.2083
41.0849	-120.467	1667.42	1691.72	-24.3019	24.3019		590.58
40.5167	-121.7	1299.57	1293.69	5.88147	5.88147		34.5917
40.7345	-121.468	1147.19	1113.11	34.0845	34.0845		1161.75
41.467	-123.485	309.62	241.809	67.8108	67.8108		4598.31
39.9836	-122.068	63.8623	62.475	1.38731	1.38731		1.92463
40.884	-122.767	723.799	734.268	-10.4692	10.4692		109.604
33.734	-116.151	49.9268	66.396	-16.4692	16.4692		271.235
38.084	-121.851	5.96393	10.141	-4.17707	4.17707		17.4479
39.7668	-122.184	80.0895	81.64	-1.55051	1.55051		2.40409
35.9348	-120.868	136.686	172.171	-35.4848	35.4848		1259.17
37.6012	-122.368	1.37983	1.76	-0.380168	0.380168		0.144528
33.7344	-118.4	-20.3201	106.367	-126.687	126.687		16049.6
38.5183	-121.784	17.9161	19.489	-1.5729	1.5729		2.47401
35.5843	-92.4508	173.086	154.832	18.2545	18.2545		333.227
34.6673	-92.3834	89.8586	88.507	1.35164	1.35164		1.82694
34.6673	-92.3683	86.5419	92.802	-6.26007	6.26007		39.1885
35.6674	-89.9504	75.4493	81.028	-5.57867	5.57867		31.1216
35.7175	-89.9513	73.7632	81.396	-7.63277	7.63277		58.2591
35.7337	-89.9508	72.0304	81.469	-9.43855	9.43855		89.0863
35.5672	-89.9505	68.2367	79.266	-11.0293	11.0293		121.644
35.7345	-89.9342	73.2878	82.093	-8.80524	8.80524		77.5323
35.5836	-89.9511	70.1818	79.47	-9.28819	9.28819		86.2704
35.6177	-89.9343	72.3516	79.85	-7.49835	7.49835		56.2253
35.0006	-90.3169	60.2533	70.3	-10.0467	10.0467		100.936
34.5007	-90.5843	50.3632	63.491	-13.1278	13.1278		172.339
35.5168	-90.0504	64.8511	77.701	-12.8499	12.8499		165.121
35.0167	-90.3177	62.7324	71.498	-8.76561	8.76561		76.836
35.8511	-90.018	71.8696	73.387	-1.51739	1.51739		2.30247
35.867	-90.0014	72.2159	73.499	-1.28309	1.28309		1.64632
34.2176	-90.9344	46.2044	51.007	-4.80255	4.80255		23.0645
35.0512	-90.2843	63.014	71.545	-8.53105	8.53105		72.7787
34.8847	-90.3001	56.0475	69.153	-13.1055	13.1055		171.754
35.5516	-90.0016	68.484	77.747	-9.26296	9.26296		85.8024
35.2347	-90.1181	65.856	74.502	-8.64597	8.64597		74.7529
35.4179	-90.2844	61.1105	67.638	-6.52751	6.52751		42.6083
35.4505	-90.1177	67.1103	76.426	-9.31571	9.31571		86.7824
34.4515	-91.5341	63.0489	65.381	-2.33208	2.33208		5.43859
35.4668	-90.1171	66.3193	76.635	-10.3157	10.3157		106.414
34.8004	-90.5001	54.5874	65.749	-11.1616	11.1616		124.581
34.9679	-90.3007	61.6623	70.423	-8.76074	8.76074		76.7506
35.4681	-90.0842	70.6471	76.297	-5.64994	5.64994		31.9218
34.9842	-90.3015	57.3929	70.176	-12.7831	12.7831		163.406
35.4849	-90.3669	66.7369	67.04	-0.303074	0.303074		0.0918541
35.4503	-90.3014	66.5304	67.381	-0.850574	0.850574		0.723476
35.4667	-90.3176	67.0977	67.555	-0.457347	0.457347		0.209166
35.485	-90.3681	67.5912	66.503	1.08822	1.08822		1.18423
35.5178	-90.4014	65.2754	66.418	-1.14255	1.14255		1.30543
35.6849	-89.951	71.9892	81.149	-9.15984	9.15984		83.9027
36.0343	-90.4836	78.8754	80.439	-1.56358	1.56358		2.44479
35.5505	-89.9667	69.7049	77.894	-8.18906	8.18906		67.0607
35.9172	-89.7017	77.3234	83.422	-6.09863	6.09863		37.1933
35.9346	-89.9504	76.9204	77.073	-0.152562	0.152562		0.0232752
35.951	-89.95	77.0506	76.787	0.263604	0.263604		0.069487
35.9513	-89.9507	77.0242	76.121	0.903221	0.903221		0.815809
33.6674	-94.118	101.848	100.357	1.49088	1.49088		2.22273
33.3503	-93.2843	100.046	109.145	-9.0992	9.0992		82.7954
33.8849	-93.9002	93.255	106.158	-12.903	12.903		166.488
33.6015	-92.7667	33.2089	37.882	-4.6731	4.6731		21.8378
33.1342	-92.0347	32.8679	35.335	-2.46714	2.46714		6.0868
34.1667	-91.55	57.8978	54.864	3.0338	3.0338		9.20396
38.6503	-123.4	26.5422	38.96	-12.4178	12.4178		154.201
34.417	-119.601	-0.415917	42.04	-42.4559	42.4559		1802.5
35.5012	-121.018	107.008	50.51	56.4982	56.4982		3192.04
35.8505	-120.785	164.599	162.81	1.7894	1.7894		3.20195
35.0007	-117.518	742.455	754.98	-12.525	12.525		156.876
33.8834	-117.535	213.87	206.377	7.4927	7.4927		56.1406
37.9847	-120.267	879.909	908.15	-28.2412	28.2412		797.566
38.1334	-121.684	-0.362271	5.72	-6.08227	6.08227		36.994
33.4669	-117.668	53.1986	7.219	45.9796	45.9796		2114.13
33.3675	-117.552	32.718	29.529	3.18895	3.18895		10.1694
35.3683	-120.618	496.964	331.381	165.583	165.583		27417.7
35.7673	-120.701	189.638	186.731	2.90662	2.90662		8.44844
35.8672	-121.434	167.166	111.577	55.5892	55.5892		3090.16
38.0515	-122.534	75.5943	11.196	64.3983	64.3983		4147.14
34.6838	-118.784	824.425	806.667	17.7581	17.7581		315.349
37.3504	-121.901	25.6232	18.468	7.15521	7.15521		51.197
37.735	-122.201	8.79623	3.45	5.34623	5.34623		28.5822
37.4344	-122.152	17.2478	20.69	-3.44223	3.44223		11.8489
36.8837	-119.968	86.561	87.13	-0.569047	0.569047		0.323815
36.7678	-120.717	164.172	156.279	7.89314	7.89314		62.3017
35.5509	-119.185	143.221	144.63	-1.4095	1.4095		1.98668
35.6839	-119.218	110.224	114.21	-3.9862	3.9862		15.8898
38.6505	-121.384	25.7834	23.376	2.40742	2.40742		5.79566
37.7513	-119.834	1696.98	1793.07	-96.0981	96.0981		9234.84
32.834	-115.235	20.4453	19.34	1.10529	1.10529		1.22167
32.8508	-114.801	221.136	175.384	45.7519	45.7519		2093.23
32.7179	-115.134	35.8008	36.11	-0.309178	0.309178		0.0955911
41.3338	-122.817	930.624	941.911	-11.2867	11.2867		127.39
33.1676	-115.517	-55.8895	-55.534	-0.355485	0.355485		0.12637
33.3506	-117.034	186.248	220.714	-34.4656	34.4656		1187.88
40.6846	-124.2	1.12015	1.657	-0.53685	0.53685		0.288208
33.8668	-118.202	16.8102	17.396	-0.585795	0.585795		0.343156
41.5337	-122.901	854.971	857.392	-2.42144	2.42144		5.86338
34.0512	-118.051	75.5462	76.97	-1.42375	1.42375		2.02707
33.2178	-116.751	910.223	851.321	58.9021	58.9021		3469.45
41.5512	-122.201	1369.6	1335.07	34.5293	34.5293		1192.27
41.7182	-122.534	784.503	768.984	15.5192	15.5192		240.846
41.5671	-122.834	836.961	834.224	2.73709	2.73709		7.49168
41.7346	-124.183	-0.545053	3.986	-4.53105	4.53105		20.5304
34.4012	-119.685	-12.0755	9.544	-21.6195	21.6195		467.402
34.7504	-118.135	703.447	703	0.446554	0.446554		0.199411
41.5846	-122.517	803.927	796.255	7.67216	7.67216		58.862
40.7667	-124.217	1.974	4.155	-2.181	2.181		4.75676
33.1002	-115.501	-51.0483	-51.735	0.686699	0.686699		0.471555
33.2672	-116.835	787.534	702.858	84.6756	84.6756		7169.96
41.1167	-121.567	1016.78	1016.72	0.0587401	0.0587401		0.0034504
40.7846	-124.185	6.78907	6.958	-0.168926	0.168926		0.028536
33.2845	-116.967	263.979	254.551	9.42779	9.42779		88.8832
41.6181	-122.751	1086.54	887.027	199.514	199.514		39805.8
33.1333	-116.301	319.363	343.568	-24.2052	24.2052		585.893
33.3007	-115.585	-55.0533	-60.22	5.16668	5.16668		26.6946
41.1345	-121.101	1264.71	1265.7	-0.99615	0.99615		0.992315
33.6346	-116.4	810.277	750.155	60.1218	60.1218		3614.63
40.3336	-121.467	1613.53	1477.16	136.369	136.369		18596.5
40.6675	-120.4	1599.45	1553.76	45.6878	45.6878		2087.38
39.0014	-121.418	25.7758	24.906	0.869845	0.869845		0.75663
37.1834	-121.701	94.2104	92.212	1.99844	1.99844		3.99375
35.1837	-119.534	367.92	365.005	2.9149	2.9149		8.49662
37.035	-120.634	34.2272	34.323	-0.0957543	0.0957543		0.00916889
39.2014	-121.484	39.4706	28.568	10.9026	10.9026		118.867
39.3683	-121.6	28.1733	31.296	-3.12267	3.12267		9.75105
40.5516	-122.285	155.059	183.174	-28.1154	28.1154		790.474
39.4005	-121.701	28.2458	28.381	-0.135203	0.135203		0.0182799
37.0677	-120.501	40.1012	37.354	2.74718	2.74718		7.54702
37.0834	-120.301	64.9956	64.376	0.619646	0.619646		0.383961
37.0683	-120.35	57.0215	56.943	0.0785447	0.0785447		0.00616926
36.2505	-119.818	65.0699	62.102	2.96789	2.96789		8.80834
36.2506	-119.885	66.7391	66.918	-0.178922	0.178922		0.0320132
36.2506	-119.984	81.8046	80.445	1.35961	1.35961		1.84853
40.251	-121.367	1509.18	1479.38	29.798	29.798		887.92
40.4338	-122.283	146.942	139.963	6.97935	6.97935		48.7113
40.4501	-120.601	1313.5	1327.62	-14.1254	14.1254		199.527
39.7844	-121.45	540.991	466.971	74.02	74.02		5478.96
39.4515	-121.718	31.0435	31.584	-0.540484	0.540484		0.292123
40.3008	-121.418	1431.82	1433.26	-1.44058	1.44058		2.07527
37.1344	-121.651	109.334	107.683	1.65084	1.65084		2.72527
37.4836	-117.868	1550.69	1542.04	8.6506	8.6506		74.8329
39.3172	-120.368	2062.71	2061.01	1.70356	1.70356		2.90212
36.3173	-119.701	67.8335	69.307	-1.47353	1.47353		2.1713
39.4844	-121.651	45.5862	48.988	-3.40178	3.40178		11.5721
38.8179	-121.184	121.772	127.674	-5.90226	5.90226		34.8366
36.3178	-119.618	72.4746	74.629	-2.15435	2.15435		4.64123
36.9846	-121.551	54.9343	58.192	-3.25768	3.25768		10.6125
34.2842	-118.484	330.015	396.028	-66.0129	66.0129		4357.7
34.2679	-118.667	316.181	381.162	-64.9806	64.9806		4222.48
37.101	-121.935	450.923	458.902	-7.97893	7.97893		63.6633
37.0509	-121.984	127.817	282.384	-154.567	154.567		23891.1
39.9673	-120.934	1033.33	1084.41	-51.0793	51.0793		2609.09
39.9673	-120.934	1033.35	1084.81	-51.4595	51.4595		2648.08
33.6009	-116.451	1288.46	1267.75	20.7115	20.7115		428.967
33.6012	-116.451	1288.77	1287.39	1.38197	1.38197		1.90984
33.6011	-116.45	1291.39	1288.11	3.28239	3.28239		10.7741
33.6334	-116.151	-37.185	-36.128	-1.05696	1.05696		1.11716
32.7011	-117.167	2.88631	3.55	-0.663688	0.663688		0.440482
33.6178	-116.151	-41.6391	-37.645	-3.99409	3.99409		15.9528
37.6006	-120.967	30.4681	27.798	2.67013	2.67013		7.12962
37.1173	-120.25	73.287	72.874	0.41305	0.41305		0.17061
41.967	-124.2	24.8057	13.295	11.5107	11.5107		132.495
41.8677	-124.134	12.512	11.838	0.674014	0.674014		0.454295
41.2173	-124.084	160.005	11.886	148.119	148.119		21939.3
41.3841	-122.367	1197.12	1165.79	31.3307	31.3307		981.61
41.4677	-122.484	919.89	906.334	13.5559	13.5559		183.761
40.5682	-122.418	219.298	218.563	0.734773	0.734773		0.539891
40.8341	-124.167	1.42577	4.89	-3.46423	3.46423		12.0009
40.4504	-124.035	44.9075	45.535	-0.627521	0.627521		0.393783
39.885	-121.985	64.1542	63.605	0.549245	0.549245		0.30167
39.118	-121.6	20.0527	18.842	1.2107	1.2107		1.46581
38.9681	-121.368	27.6725	33.215	-5.54249	5.54249		30.7192
39.0516	-123.684	87.728	96.551	-8.82295	8.82295		77.8445
38.9011	-123.7	57.602	13.919	43.683	43.683		1908.2
39.0347	-123.401	89.5476	89.004	0.543618	0.543618		0.29552
38.8838	-123.167	344.691	246.219	98.4723	98.4723		9696.79
38.1011	-122.5	19.2518	1.77	17.4818	17.4818		305.614
37.3342	-121.702	558.985	484.426	74.5586	74.5586		5558.98
33.2334	-116.684	881.484	873.61	7.87374	7.87374		61.9958
33.0339	-116.401	774.907	789.673	-14.7657	14.7657		218.026
32.8182	-116.168	341.839	328.651	13.1882	13.1882		173.929
32.6672	-117.234	-3.6482	125.824	-129.472	129.472		16763
33.2844	-116.885	791.943	823.448	-31.5045	31.5045		992.536
33.368	-115.784	-68.879	-57.925	-10.954	10.954		119.989
33.4007	-115.801	-54.4361	-56.011	1.57489	1.57489		2.48026
33.4342	-115.834	-53.0137	-57.687	4.67333	4.67333		21.84
33.4171	-115.818	-47.9631	-60.576	12.6129	12.6129		159.085
37.3837	-120.717	43.2895	40.914	2.37546	2.37546		5.64279
34.1346	-118.751	283.955	272.172	11.7828	11.7828		138.834
33.9178	-118.418	41.8084	26.903	14.9054	14.9054		222.17
33.9501	-118.168	43.2736	33.74	9.53355	9.53355		90.8886
34.1176	-118.468	320.871	365.012	-44.1406	44.1406		1948.39
34.2183	-118.551	236.521	251.559	-15.0381	15.0381		226.143
34.1846	-118.884	227.78	243.48	-15.6999	15.6999		246.487
33.6012	-116.451	1289.11	1288.39	0.724443	0.724443		0.524818
33.9003	-117.818	139.524	132.299	7.2251	7.2251		52.2021
37.0507	-120.884	41.0389	42.152	-1.11312	1.11312		1.23904
32.6671	-117.234	-4.33241	126.33	-130.662	130.662		17072.7
32.6516	-117.234	-13.286	10.374	-23.66	23.66		559.795
36.3178	-119.467	82.5451	79.669	2.87609	2.87609		8.27192
39.9675	-120.934	1033.17	1130.68	-97.5122	97.5122		9508.64
38.0338	-120.384	683.547	691.175	-7.62826	7.62826		58.1903
38.0338	-120.384	685.635	670.739	14.8957	14.8957		221.882
41.718	-122.701	972.815	1053.78	-80.9633	80.9633		6555.06
41.7181	-122.701	978.299	1079.29	-100.995	100.995		10199.9
33.5678	-117.051	470.829	503.154	-32.3249	32.3249		1044.9
32.7669	-116.068	226.84	243.868	-17.0279	17.0279		289.948
32.8007	-116.118	316.465	324.2	-7.73483	7.73483		59.8276
32.9004	-116.218	281.952	294.349	-12.3974	12.3974		153.696
32.9504	-116.284	353.233	364.315	-11.0823	11.0823		122.818
32.9675	-116.335	440.451	462.338	-21.8872	21.8872		479.049
32.9675	-116.401	510.826	529.85	-19.0245	19.0245		361.93
33.0014	-116.45	679.88	723.098	-43.2176	43.2176		1867.76
33.0845	-116.467	721.799	690.999	30.7998	30.7998		948.627
33.2507	-116.385	204.512	233.441	-28.9288	28.9288		836.875
33.2016	-116.45	1000.22	953.519	46.6974	46.6974		2180.65
33.201	-116.533	1225.11	1199.31	25.8062	25.8062		665.962
34.5506	-120.602	-10.6613	25.428	-36.0893	36.0893		1302.43
34.0174	-118.284	57.7142	58.046	-0.331778	0.331778		0.110077
33.8511	-118.251	15.7229	27.423	-11.7001	11.7001		136.893
33.9338	-118.118	41.2543	37.76	3.49432	3.49432		12.2103
33.9335	-116.384	474.435	477.848	-3.41252	3.41252		11.6453
34.9169	-117.001	638.236	645.632	-7.39557	7.39557		54.6945
33.7182	-116.384	79.875	61.176	18.699	18.699		349.652
34.2504	-118.517	285.685	296.66	-10.9754	10.9754		120.459
34.0174	-118.335	35.3753	34.113	1.26232	1.26232		1.59344
33.8837	-118.318	14.2094	17.306	-3.09657	3.09657		9.58872
34.018	-118.201	69.6857	97.149	-27.4633	27.4633		754.234
34.1004	-117.518	354.195	364.123	-9.92834	9.92834		98.5719
34.0681	-118.351	71.693	69.093	2.60004	2.60004		6.76022
34.1682	-118.567	267.407	243.277	24.1298	24.1298		582.249
34.7334	-119.1	1568.14	1575.13	-6.98951	6.98951		48.8533
33.9168	-117.317	498.284	506.546	-8.26179	8.26179		68.2572
33.8336	-117.168	641.093	461.417	179.676	179.676		32283.6
34.2348	-118.834	356.813	310.016	46.7974	46.7974		2190
34.2843	-118.483	331.253	363.503	-32.2497	32.2497		1040.05
34.5001	-118.117	982.955	994.431	-11.4756	11.4756		131.69
33.7013	-118.284	-11.2952	96.091	-107.386	107.386		11531.8
33.9508	-118.418	37.5413	44.471	-6.92975	6.92975		48.0214
36.2505	-120.151	113.305	110.561	2.74418	2.74418		7.53054
36.3178	-119.501	78.8038	76.477	2.32679	2.32679		5.41394
36.3341	-119.417	87.0695	86.37	0.699516	0.699516		0.489323
36.3012	-119.15	117.712	117.769	-0.0565512	0.0565512		0.00319804
36.2504	-120.25	155.72	153.5	2.21964	2.21964		4.92681
35.3339	-120.751	63.2145	53.892	9.3225	9.3225		86.9091
35.6679	-121.284	15.4509	12.55	2.90094	2.90094		8.41546
35.6846	-120.684	200.062	206.634	-6.57209	6.57209		43.1924
35.3516	-120.85	-0.0648109	11.172	-11.2368	11.2368		126.266
35.5673	-121.034	219.534	52.077	167.457	167.457		28042
35.734	-121.301	103.431	26.264	77.1667	77.1667		5954.7
35.4343	-120.884	33.9623	34.521	-0.558672	0.558672		0.312114
35.4672	-120.968	26.8942	11.759	15.1352	15.1352		229.074
35.6502	-121.201	22.7173	24.75	-2.0327	2.0327		4.13186
36.5337	-120.384	100.3	102.808	-2.5082	2.5082		6.29106
36.0344	-121.583	-1.21628	49.508	-50.7243	50.7243		2572.95
36.2349	-120.083	103.089	101.931	1.15762	1.15762		1.34009
37.0834	-120.435	48.0837	46.479	1.60473	1.60473		2.57517
36.6004	-120.484	98.1758	104.079	-5.90319	5.90319		34.8477
36.7678	-120.668	104.916	104.042	0.873599	0.873599		0.763175
38.1176	-122.484	0.963436	0.409	0.554436	0.554436		0.307399
39.8009	-120.234	1496.4	1497.29	-0.89848	0.89848		0.807266
35.3013	-119.7	547.755	505.654	42.1008	42.1008		1772.48
36.3176	-120.218	100.91	102.218	-1.30837	1.30837		1.71184
35.8337	-120.75	176.502	176.508	-0.00558443	0.00558443		3.11859e-05
38.1349	-122.368	1.00626	2.282	-1.27574	1.27574		1.6275
35.9849	-120.884	136.068	134.633	1.43481	1.43481		2.05868
35.4505	-120.634	276.037	292.951	-16.9135	16.9135		286.067
36.6673	-120.534	102.611	98.538	4.0729	4.0729		16.5885
36.4179	-120.285	99.4668	102.644	-3.17724	3.17724		10.0948
36.1337	-120.051	96.8742	99.245	-2.37076	2.37076		5.62049
35.9843	-119.951	85.883	98.11	-12.227	12.227		149.499
35.7181	-119.8	100.996	94.571	6.42522	6.42522		41.2835
35.6015	-119.685	93.5799	96.062	-2.48212	2.48212		6.16092
35.4848	-119.635	88.4251	92.597	-4.17193	4.17193		17.405
35.3849	-119.551	107.616	96.586	11.0304	11.0304		121.67
32.8507	-114.801	211.419	173.372	38.0475	38.0475		1447.61
32.8515	-117.25	26.4927	9.303	17.1897	17.1897		295.486
32.7008	-115.485	1.70902	-0.006	1.71502	1.71502		2.94128
32.7009	-115.051	39.5609	43.254	-3.69314	3.69314		13.6393
32.7334	-115.151	35.7608	34.827	0.93379	0.93379		0.871964
32.7345	-115.5	-3.13344	-4.275	1.14156	1.14156		1.30317
32.7505	-115.218	26.815	23.199	3.61604	3.61604		13.0757
32.7513	-114.834	66.433	69.069	-2.63602	2.63602		6.94862
32.9342	-115.534	-38.637	-34.694	-3.94296	3.94296		15.5469
32.768	-115.885	78.09	63.6	14.49	14.49		209.961
32.7681	-115.284	6.22108	7.12	-0.898923	0.898923		0.808063
32.7839	-115.718	-11.5226	-9.999	-1.52359	1.52359		2.32132
32.7847	-115.517	-10.1093	-12.847	2.73771	2.73771		7.49507
32.785	-115.584	-5.52399	-10.57	5.04601	5.04601		25.4622
32.785	-115.635	-10.4251	-9.166	-1.25914	1.25914		1.58543
32.8004	-115.452	-15.5788	-15.739	0.160212	0.160212		0.025668
32.8006	-115.401	-5.96678	-9.206	3.23922	3.23922		10.4926
32.8011	-115.351	-0.591074	-1.211	0.619926	0.619926		0.384308
32.9682	-115.518	-34.8506	-34.655	-0.195568	0.195568		0.0382468
33.1669	-115.501	-53.4138	-54.197	0.783163	0.783163		0.613344
35.1671	-120.751	-7.19199	4.371	-11.563	11.563		133.703
33.8339	-118.05	17.3927	12.122	5.2707	5.2707		27.7803
33.834	-118.251	13.4453	7.486	5.9593	5.9593		35.5133
34.1675	-118.601	273.787	263.525	10.2623	10.2623		105.315
41.501	-120.5	1339.83	1345.38	-5.54771	5.54771		30.7771
34.0015	-117.333	292.566	289.961	2.60472	2.60472		6.78457
34.0168	-118.5	30.5844	31.481	-0.896598	0.896598		0.803888
34.0168	-118.817	8.64665	6.841	1.80565	1.80565		3.26037
34.3507	-118.501	563.116	465.557	97.5589	97.5589		9517.75
33.351	-115.635	-58.76	-51.316	-7.44398	7.44398		55.4128
34.1846	-119.05	16.779	23.926	-7.14697	7.14697		51.0791
33.3671	-115.668	-58.3365	-58.396	0.0595114	0.0595114		0.00354161
33.8671	-118.018	31.6015	18.444	13.1575	13.1575		173.121
34.0339	-118.568	-10.0181	9.472	-19.4901	19.4901		379.863
34.5344	-118.101	895.439	863.678	31.7608	31.7608		1008.75
34.0346	-118.234	78.3908	79.747	-1.35621	1.35621		1.83931
41.5505	-122.518	822.955	825.911	-2.95639	2.95639		8.74025
33.717	-118.267	-12.894	4.13	-17.024	17.024		289.818
33.8836	-118.251	34.9608	18.192	16.7688	16.7688		281.192
34.0512	-118.334	45.2768	60.916	-15.6392	15.6392		244.585
34.3846	-118.835	167.64	166.861	0.779315	0.779315		0.607332
41.8844	-121.951	1292.79	1291.74	1.04504	1.04504		1.0921
34.2183	-118.6	256.483	271.863	-15.3798	15.3798		236.537
33.8849	-116.35	313.764	340.59	-26.8261	26.8261		719.638
34.385	-118.9	136.232	146.383	-10.1514	10.1514		103.051
33.9	-118.417	49.3309	9.051	40.2799	40.2799		1622.47
34.5672	-118.684	810.005	779.494	30.5114	30.5114		930.944
33.2337	-116.335	151.097	159.024	-7.92712	7.92712		62.8392
34.4007	-118.734	239.199	229.283	9.91595	9.91595		98.3261
33.7341	-118.4	-21.5349	50.275	-71.8099	71.8099		5156.66
34.4009	-118.767	205.944	213.294	-7.35032	7.35032		54.0272
33.0682	-115.501	-47.8581	-49.145	1.28693	1.28693		1.6562
33.9016	-116.783	505.289	548.275	-42.9859	42.9859		1847.79
33.9169	-118.085	38.1167	31.851	6.26566	6.26566		39.2585
33.917	-118.252	27.6399	36.212	-8.57213	8.57213		73.4815
34.4174	-118.634	311.933	288.247	23.6864	23.6864		561.048
34.0842	-117.583	326.265	339.077	-12.8115	12.8115		164.136
33.4177	-115.668	46.6831	24.861	21.8221	21.8221		476.204
41.251	-121.968	1113.69	1105.71	7.97716	7.97716		63.6351
33.9175	-116.467	264.464	278.29	-13.8257	13.8257		191.151
34.0848	-118.218	101.628	108.136	-6.5076	6.5076		42.3488
33.2668	-115.551	-51.1065	-58.254	7.14751	7.14751		51.0869
34.1003	-118.334	114.494	119.874	-5.38008	5.38008		28.9452
34.4338	-118.601	306.442	307.364	-0.921665	0.921665		0.849467
41.1003	-121.167	1254.81	1255.73	-0.913733	0.913733		0.834908
33.1005	-116.684	915.466	911.124	4.34177	4.34177		18.851
33.9338	-118.434	44.7482	16.406	28.3422	28.3422		803.281
34.1008	-117.2	366.136	371.817	-5.68062	5.68062		32.2694
34.4341	-117.285	945.721	953.174	-7.45333	7.45333		55.5521
33.601	-114.701	105.223	119.069	-13.8457	13.8457		191.702
33.601	-114.717	118.967	119.097	-0.129739	0.129739		0.0168323
33.601	-114.7	102.716	119.479	-16.7635	16.7635		281.014
34.4342	-119.867	13.0174	28.707	-15.6896	15.6896		246.165
34.2678	-118.917	133.192	131.778	1.41356	1.41356		1.99814
41.7681	-122.467	805.805	803.054	2.75125	2.75125		7.56939
33.7681	-118.285	29.7952	21.029	8.7662	8.7662		76.8462
34.1167	-119.084	2.80105	10.553	-7.75195	7.75195		60.0927
34.2835	-118.884	154.043	151.694	2.34858	2.34858		5.51585
34.1171	-117.684	454.878	473.128	-18.2501	18.2501		333.067
33.117	-115.501	-52.4056	-52.849	0.443443	0.443443		0.196642
41.9504	-121.917	1294.62	1293.61	1.01667	1.01667		1.03362
34.2839	-118.818	197.295	196.928	0.366517	0.366517		0.134335
33.784	-118.401	244.873	96.825	148.048	148.048		21918.2
35.7845	-121.335	1.79514	144.342	-142.547	142.547		20319.6
40.9513	-124.1	35.5415	42.367	-6.82546	6.82546		46.5869
33.2846	-116.285	201.296	188.051	13.2454	13.2454		175.441
33.7845	-118.234	4.54882	11.729	-7.18018	7.18018		51.555
33.1181	-116.401	688.615	492.166	196.449	196.449		38592.2
40.9671	-124.1	66.3355	66.975	-0.639519	0.639519		0.408984
34.1338	-118.6	420.865	452.174	-31.3087	31.3087		980.234
34.3005	-118.452	361.361	368.932	-7.57091	7.57091		57.3186
33.3008	-115.585	-55.0535	-60.018	4.96445	4.96445		24.6458
34.134	-118.368	231.212	183.302	47.9102	47.9102		2295.39
34.3006	-119.117	51.0056	59.744	-8.73839	8.73839		76.3594
33.9673	-118.435	2.57688	4.599	-2.02212	2.02212		4.08896
33.801	-118.117	6.9088	8.453	-1.5442	1.5442		2.38455
33.801	-118.068	14.0964	12.172	1.92436	1.92436		3.70315
40.9679	-124.101	66.7405	61.412	5.32845	5.32845		28.3924
34.1347	-118.417	253.763	192.778	60.9852	60.9852		3719.19
34.1346	-119.201	-12.8276	4.303	-17.1306	17.1306		293.458
40.9836	-124.101	52.0155	54.969	-2.95352	2.95352		8.72327
41.4835	-120.551	1342.37	1337.18	5.18859	5.18859		26.9215
41.635	-122.517	777.507	779.877	-2.37049	2.37049		5.61924
33.8169	-118.384	42.7011	15.35	27.3511	27.3511		748.084
33.9838	-118.467	10.831	3.316	7.51501	7.51501		56.4753
34.3173	-118.5	491.464	409.194	82.2699	82.2699		6768.33
34.484	-118.617	363.317	361.81	1.50718	1.50718		2.27158
34.1511	-118.268	151.538	143.544	7.99403	7.99403		63.9045
33.9847	-118.252	65.0486	53.161	11.8876	11.8876		141.315
39.0003	-120.984	587.79	616.967	-29.1773	29.1773		851.313
37.6676	-122.101	23.5045	17.167	6.33753	6.33753		40.1643
37.6836	-122.468	58.7306	123.179	-64.4484	64.4484		4153.6
38.0177	-120.401	656.786	631.968	24.8178	24.8178		615.923
37.8513	-122.484	92.1202	3.568	88.5522	88.5522		7841.49
35.1849	-118.034	735.696	727.833	7.86293	7.86293		61.8257
37.8667	-120.418	402.695	392.208	10.4867	10.4867		109.971
35.8667	-116.3	438.046	439.169	-1.12347	1.12347		1.26219
40.0337	-120.117	1314.93	1303.73	11.1993	11.1993		125.423
36.0339	-120.101	340.945	383.065	-42.12	42.12		1774.09
37.7008	-122.135	11.9661	12.335	-0.368901	0.368901		0.136088
35.3672	-119	124.411	124.936	-0.524832	0.524832		0.275448
37.7011	-121.084	21.5173	21.011	0.506273	0.506273		0.256312
40.3676	-120.568	1255.82	1265.72	-9.8991	9.8991		97.9922
37.8681	-120.468	399.236	403.446	-4.20962	4.20962		17.7209
35.0349	-119.401	326.682	319.765	6.91728	6.91728		47.8488
37.0509	-121.051	112.931	86.973	25.9577	25.9577		673.8
38.2177	-122.117	91.0819	14.304	76.7779	76.7779		5894.85
34.5509	-115.734	184.551	195.362	-10.8111	10.8111		116.881
37.8848	-122.518	3.12185	2.335	0.786846	0.786846		0.619127
36.8847	-121.734	61.2479	9.428	51.8199	51.8199		2685.3
36.4002	-117.268	1621.18	1512.32	108.86	108.86		11850.5
37.0672	-121.6	79.3856	81.307	-1.92141	1.92141		3.69183
39.067	-120.968	715.904	696.781	19.1229	19.1229		365.684
37.7338	-122.468	108.058	83.941	24.1169	24.1169		581.626
37.734	-118.967	2298.37	2281.86	16.5119	16.5119		272.643
38.2341	-121.3	8.90707	15.388	-6.48093	6.48093		42.0025
38.4009	-121.317	19.8713	19.412	0.459272	0.459272		0.210931
37.7345	-122.184	9.56964	4.329	5.24064	5.24064		27.4643
34.9015	-114.767	375.716	397.831	-22.1151	22.1151		489.079
40.4168	-120.667	1325.57	1368.4	-42.8283	42.8283		1834.26
34.7501	-115.217	563.26	553.782	9.47812	9.47812		89.8347
35.4169	-116.884	1103.61	976.773	126.839	126.839		16088.2
36.9171	-121.535	98.4218	42.947	55.4748	55.4748		3077.45
37.2506	-121.8	59.1697	58.166	1.00366	1.00366		1.00733
37.7507	-122.468	217.042	102.43	114.612	114.612		13135.9
35.4175	-116.884	1074.26	998.113	76.1489	76.1489		5798.66
39.9179	-122.018	67.1322	79.052	-11.9198	11.9198		142.081
35.0845	-118.183	909.764	935.439	-25.6748	25.6748		659.195
39.0847	-121.567	18.3573	18.785	-0.427703	0.427703		0.18293
35.9334	-119.918	85.7078	99.482	-13.7742	13.7742		189.729
37.4336	-121.901	5.58399	4.805	0.778989	0.778989		0.606824
38.1004	-122.934	39.4988	30.534	8.96477	8.96477		80.3671
37.6008	-122.084	16.3877	2.921	13.4667	13.4667		181.351
37.768	-122.285	4.1842	2.783	1.4012	1.4012		1.96336
38.1177	-122.318	1.80839	1.671	0.137394	0.137394		0.0188772
35.1176	-118.084	815.294	818.884	-3.58999	3.58999		12.888
37.7846	-122.268	2.8863	2.862	0.0243035	0.0243035		0.000590661
37.9514	-120.283	852.829	776.692	76.1366	76.1366		5796.78
37.9516	-122.501	5.06833	2.908	2.16033	2.16033		4.66704
36.3004	-116.402	623.418	623.439	-0.0211818	0.0211818		0.00044867
36.3005	-117.968	1118.19	1103.74	14.4491	14.4491		208.777
34.1336	-115.918	518.308	537.338	-19.0302	19.0302		362.147
39.9675	-120.934	1033.11	1130.2	-97.0849	97.0849		9425.48
34.8007	-114.6	210.01	216.304	-6.29402	6.29402		39.6147
35.3006	-119.617	316.645	320.987	-4.34198	4.34198		18.8528
35.9678	-117.318	663.968	628.483	35.4849	35.4849		1259.18
37.6343	-122.484	85.8191	15.863	69.9561	69.9561		4893.85
37.8014	-120.117	964.087	922.487	41.6004	41.6004		1730.59
36.3012	-120.168	102.197	102.306	-0.108648	0.108648		0.0118044
39.6349	-120.418	1502.07	1507.41	-5.34547	5.34547		28.5741
35.6347	-117.801	754.902	742.452	12.4505	12.4505		155.014
39.8167	-120.35	1489.93	1490.69	-0.760366	0.760366		0.578157
39.3167	-120.317	2046.17	2069.51	-23.3386	23.3386		544.69
36.65	-121.617	18.8647	18.413	0.451651	0.451651		0.203989
37.6504	-122.084	18.8258	21.304	-2.47818	2.47818		6.14138
39.3175	-121.551	29.192	28.038	1.15403	1.15403		1.33177
40.6516	-120.467	1545.36	1597.23	-51.875	51.875		2691.01
34.3838	-118.985	146.842	220.277	-73.4345	73.4345		5392.63
33.6336	-117.084	453.304	462.112	-8.8082	8.8082		77.5844
33.8337	-117.301	504.548	498.449	6.09863	6.09863		37.1933
36.7681	-118.183	1216.36	1213.56	2.79676	2.79676		7.82187
37.8837	-119.084	2102.71	2103.31	-0.605623	0.605623		0.366779
37.2347	-121.952	105.22	93.779	11.4415	11.4415		130.907
38.9343	-121.35	32.9939	50.194	-17.2001	17.2001		295.842
40.2003	-122.234	100.625	97.16	3.46463	3.46463		12.0036
39.2171	-121.634	19.6219	20.759	-1.13712	1.13712		1.29304
39.6173	-121.684	63.3142	89.325	-26.0108	26.0108		676.559
39.7015	-121.8	67.4951	73.397	-5.90193	5.90193		34.8328
39.7848	-121.9	52.6718	55.081	-2.40916	2.40916		5.80405
37.368	-118.385	1256.23	1263.61	-7.37273	7.37273		54.3571
37.7676	-120.784	63.2112	72.644	-9.43281	9.43281		88.9779
37.817	-120.301	363.257	427.8	-64.5428	64.5428		4165.77
37.817	-120.068	1010.02	972.788	37.2346	37.2346		1386.41
37.8014	-119.868	1480.03	1369.46	110.569	110.569		12225.5
37.8839	-121.267	6.59931	5.113	1.48631	1.48631		2.20911
37.9008	-121.268	6.59943	4.684	1.91543	1.91543		3.66886
38.0836	-121.268	14.0254	12.391	1.6344	1.6344		2.67127
32.7671	-117.201	10.4629	6.576	3.88692	3.88692		15.1082
33.75	-116.268	15.2825	21.368	-6.08547	6.08547		37.0329
34.5506	-120.602	-10.7043	24.651	-35.3553	35.3553		1250
37.2838	-120.468	52.3624	50.985	1.37738	1.37738		1.89718
37.2515	-120.418	55.5557	55.755	-0.19928	0.19928		0.0397126
37.1346	-118.268	1199.15	1210.06	-10.9039	10.9039		118.894
36.934	-118.234	1174.91	1180.76	-5.84627	5.84627		34.1788
36.5	-118.018	1091.28	1124.49	-33.2068	33.2068		1102.69
41.7348	-124.168	-0.435875	4.498	-4.93387	4.93387		24.3431
40.9678	-124.1	69.3818	67.685	1.69679	1.69679		2.8791
40.8838	-123.984	41.0774	95.94	-54.8626	54.8626		3009.91
34.6508	-117.335	834.853	777.213	57.6396	57.6396		3322.33
37.5516	-122.067	4.16296	9.841	-5.67804	5.67804		32.2401
40.5504	-124.118	124.116	112.752	11.3643	11.3643		129.147
39.6669	-123.784	74.9324	23.492	51.4404	51.4404		2646.12
40.0342	-122.134	66.3736	69.034	-2.66038	2.66038		7.07761
39.834	-121.934	57.475	58.683	-1.20797	1.20797		1.45919
39.6016	-121.668	58.5706	62.696	-4.12542	4.12542		17.0191
38.9013	-121.317	45.9354	44.565	1.37039	1.37039		1.87796
38.9001	-121.335	36.0395	35.965	0.0744528	0.0744528		0.00554322
37.9846	-122.968	-15.7447	19.812	-35.5567	35.5567		1264.28
38.1506	-122.201	235.46	123.012	112.448	112.448		12644.6
38.1001	-122.251	23.5523	3.198	20.3543	20.3543		414.298
38.1501	-122.435	0.0101655	4.261	-4.25083	4.25083		18.0696
37.051	-120.867	38.381	36.869	1.51202	1.51202		2.28619
37.0516	-120.867	38.3112	36.279	2.03222	2.03222		4.12991
36.9001	-121.701	16.4467	14.856	1.59072	1.59072		2.53038
36.6837	-121.8	14.9303	5.987	8.94332	8.94332		79.983
36.6001	-121.884	2.8996	3.565	-0.665403	0.665403		0.442761
32.8347	-115.551	-16.8576	-17.543	0.685369	0.685369		0.46973
37.7671	-122.285	1.85454	3.556	-1.70146	1.70146		2.89496
33.7847	-118.285	14.8013	21.794	-6.99275	6.99275		48.8985
33.9515	-118.252	41.6475	41.744	-0.0964691	0.0964691		0.00930628
34.1338	-118.267	136.169	139.351	-3.18158	3.18158		10.1225
34.4175	-119.717	23.7713	34.562	-10.7907	10.7907		116.439
34.267	-118.418	312.278	313.765	-1.48695	1.48695		2.21103
34.2675	-118.585	324.267	367.502	-43.2353	43.2353		1869.29
33.718	-118.334	-10.0744	128.288	-138.362	138.362		19144.2
33.8013	-118.167	58.8265	20.55	38.2765	38.2765		1465.09
40.4501	-124.134	528.851	596.833	-67.9817	67.9817		4621.51
37.0178	-122.202	40.1971	27.191	13.0061	13.0061		169.158
37.1839	-121.685	121.523	103.151	18.3725	18.3725		337.548
34.3844	-118.934	117.794	125.962	-8.16785	8.16785		66.7138
33.151	-116.235	217.637	234.437	-16.8004	16.8004		282.253
33.3182	-117.151	79.0575	93.958	-14.9005	14.9005		222.025
33.418	-117.134	362.511	352.094	10.4167	10.4167		108.507
33.7673	-116.967	475.038	468.737	6.3014	6.3014		39.7077
33.818	-117.235	447.129	461.81	-14.6811	14.6811		215.535
33.9334	-117.151	521.651	524.978	-3.327	3.327		11.069
41.8178	-121.301	1270.36	1251.21	19.1502	19.1502		366.732
36.9005	-121.551	107.823	54.906	52.9172	52.9172		2800.23
38.8674	-123.1	367.149	387.356	-20.2068	20.2068		408.314
34.6002	-118.1	787.791	786.696	1.09542	1.09542		1.19996
37.5344	-122.017	9.55718	12.172	-2.61482	2.61482		6.83727
37.5343	-122.002	14.5621	13.124	1.43809	1.43809		2.0681
34.2676	-118.768	243.913	244.516	-0.602509	0.602509		0.363017
34.2678	-118.5	294.6	312.29	-17.6895	17.6895		312.919
34.2514	-118.634	527.523	435.869	91.6536	91.6536		8400.39
34.2512	-118.652	476.997	332.872	144.125	144.125		20771.9
34.4171	-118.484	417.93	401.688	16.2418	16.2418		263.797
34.434	-118.418	507.665	493.894	13.771	13.771		189.64
34.3349	-118.902	382.821	228.641	154.18	154.18		23771.5
34.3173	-118.9	272.107	305.213	-33.1055	33.1055		1095.98
34.2514	-118.851	199.838	194.639	5.1992	5.1992		27.0317
34.2015	-118.884	256.176	212.369	43.8072	43.8072		1919.07
34.1683	-118.884	292.639	210.679	81.9598	81.9598		6717.41
34.2507	-118.517	286.437	299.829	-13.3917	13.3917		179.337
34.0845	-118.6	224.756	239.923	-15.1667	15.1667		230.03
34.2672	-118.467	287.224	298.578	-11.3543	11.3543		128.92
34.2335	-118.467	255.739	263.793	-8.05378	8.05378		64.8635
34.1844	-118.467	217.844	231.103	-13.2585	13.2585		175.788
34.0673	-118.467	145.157	154.287	-9.12971	9.12971		83.3516
34.1673	-118.534	243.587	247.7	-4.11268	4.11268		16.9141
34.1512	-118.467	221.068	207.874	13.1941	13.1941		174.085
34.1507	-118.818	282.623	290.675	-8.05222	8.05222		64.8383
34.0337	-118.301	55.9487	64.442	-8.49335	8.49335		72.1369
34.0334	-118.351	33.1628	35.075	-1.91225	1.91225		3.65669
34.0173	-118.467	50.8031	41.445	9.35809	9.35809		87.5739
37.1837	-122.384	19.2115	40.116	-20.9045	20.9045		436.999
37.1835	-122.384	18.3193	20.594	-2.27466	2.27466		5.17406
34.0842	-117.551	329.242	344.109	-14.8667	14.8667		221.018
33.8668	-118.234	51.4342	48.111	3.32321	3.32321		11.0437
33.8668	-118.235	60.8303	50.077	10.7533	10.7533		115.634
34.5678	-120.635	62.7002	20.491	42.2092	42.2092		1781.62
34.5677	-120.634	68.2996	60.349	7.95063	7.95063		63.2124
34.5677	-120.635	61.5303	29.52	32.0103	32.0103		1024.66
33.8003	-118.334	30.1152	28.36	1.75521	1.75521		3.08076
33.8	-118.318	22.8281	28.814	-5.98589	5.98589		35.8309
37.8006	-122.467	28.3308	3.668	24.6628	24.6628		608.256
37.8007	-122.318	5.67109	4.159	1.51209	1.51209		2.28642
33.785	-118.318	52.248	28.803	23.445	23.445		549.669
39.4178	-121.667	32.5367	34.38	-1.84332	1.84332		3.39783
39.4183	-121.652	34.3961	37.743	-3.34687	3.34687		11.2015
39.1848	-121.801	79.3097	215.485	-136.175	136.175		18543.7
39.1849	-121.801	78.9175	229.064	-150.147	150.147		22544
37.6667	-121.551	389.245	513.626	-124.381	124.381		15470.5
37.6515	-121.55	369.999	445.212	-75.2132	75.2132		5657.02
37.717	-122.117	123.872	149.987	-26.1147	26.1147		681.979
37.7167	-122.117	120.346	134.957	-14.6112	14.6112		213.488
38.9839	-123.067	246.303	309.913	-63.6103	63.6103		4046.27
38.9839	-123.068	254.872	282.039	-27.167	27.167		738.048
37.3342	-121.65	951.301	1118.62	-167.314	167.314		27994.1
37.334	-121.65	931.85	1065.96	-134.115	134.115		17986.8
38.835	-121.335	36.0301	33.548	2.48207	2.48207		6.16069
38.8339	-121.335	36.8245	36.083	0.741538	0.741538		0.549879
34.7501	-115.218	561.883	545.182	16.7007	16.7007		278.914
32.7334	-116	142.071	145.376	-3.30463	3.30463		10.9206
35.835	-121.401	1.20889	39.111	-37.9021	37.9021		1436.57
34.367	-116.635	920.515	942.444	-21.9294	21.9294		480.899
34.5344	-118.65	493.378	657.575	-164.197	164.197		26960.6
34.2172	-118.367	245.344	253.076	-7.7318	7.7318		59.7808
34.2672	-118.75	266.092	269.558	-3.46602	3.46602		12.0133
35.9346	-121.468	50.2655	44.174	6.09148	6.09148		37.1061
34.4504	-117.067	924.456	919.695	4.76056	4.76056		22.663
34.4504	-117.067	924.456	919.685	4.77121	4.77121		22.7645
34.4511	-117.068	924.363	932.406	-8.04288	8.04288		64.6879
34.4515	-118.401	589.366	552.792	36.5736	36.5736		1337.63
33.9674	-115.985	1013.7	1059.42	-45.7252	45.7252		2090.79
36.1681	-120.201	146.585	147.473	-0.8881	0.8881		0.788721
37.8835	-118.451	1782.23	1757.55	24.6855	24.6855		609.374
37.4339	-122.434	22.3378	22.251	0.0868029	0.0868029		0.00753474
36.9511	-121.385	77.1855	135.664	-58.4785	58.4785		3419.74
36.1338	-120.151	139.53	150.5	-10.9701	10.9701		120.342
36.634	-121.601	20.3893	19.268	1.12134	1.12134		1.2574
33.9017	-118.051	32.3081	36.141	-3.83286	3.83286		14.6908
40.5507	-124.134	122.117	103.93	18.1867	18.1867		330.756
34.4006	-118.684	325.706	261.896	63.8095	63.8095		4071.65
35.8507	-119.884	91.9883	95.069	-3.0807	3.0807		9.49069
37.8005	-122.451	10.8376	3.69	7.14759	7.14759		51.0881
34.4007	-118.534	362.891	357.174	5.71702	5.71702		32.6843
37.0505	-120.734	29.7222	30.902	-1.17979	1.17979		1.3919
34.0334	-118.533	1.00909	6.619	-5.60991	5.60991		31.4711
33.4178	-115.818	-47.0319	-57.275	10.2431	10.2431		104.922
35.3333	-119.834	1022.62	848.114	174.505	174.505		30451.9
35.0343	-118.951	219.874	199.032	20.8415	20.8415		434.37
35.3848	-119.384	89.162	89.705	-0.542961	0.542961		0.294807
38.4167	-121.867	18.6426	21.088	-2.44543	2.44543		5.98011
38.7836	-121.234	78.7624	77.349	1.41345	1.41345		1.99784
38.3011	-122.018	44.3472	71.945	-27.5978	27.5978		761.637
37.6506	-122.084	19.0178	22.731	-3.71323	3.71323		13.788
37.8012	-119.483	2514.29	2562.06	-47.764	47.764		2281.4
38.2003	-121.267	17.0063	17.493	-0.486744	0.486744		0.23692
38.4503	-121.368	16.1914	11.747	4.44437	4.44437		19.7524
38.4847	-121.385	17.1151	11.793	5.32213	5.32213		28.3251
40.5167	-108.084	1807.02	1805.64	1.37477	1.37477		1.88998
40.5183	-107.868	1936.65	1886.42	50.2232	50.2232		2522.37
40.5183	-107.768	1996.43	1942.02	54.4083	54.4083		2960.26
38.3846	-107.833	1870.67	1856.97	13.696	13.696		187.581
40.3349	-103.968	1321.97	1326.89	-4.92139	4.92139		24.2201
40.5174	-103.968	1451.2	1474.29	-23.0939	23.0939		533.33
39.384	-104.801	1996.84	1976.23	20.607	20.607		424.647
39.3841	-104.75	1881.41	1876.46	4.94858	4.94858		24.4884
40.4337	-103.951	1460.21	1461.79	-1.57362	1.57362		2.47628
39.9671	-104.735	1538.8	1548.3	-9.49473	9.49473		90.15
39.4674	-104.701	1946.64	1942.53	4.11457	4.11457		16.9297
39.6344	-106.902	2023.47	1977.46	46.0061	46.0061		2116.57
38.5012	-104.618	1569.25	1587.16	-17.913	17.913		320.876
39.2502	-105.234	1988.86	2006.35	-17.4874	17.4874		305.811
38.4848	-105.35	1877.39	1901.76	-24.3746	24.3746		594.122
37.2344	-104.485	1849.64	1872.06	-22.4203	22.4203		502.669
37.367	-104.584	1910.39	1919.53	-9.13862	9.13862		83.5144
37.1502	-105.001	2444.71	2351.7	93.0115	93.0115		8651.13
40.4681	-104.901	1459.69	1462.85	-3.16558	3.16558		10.0209
39.7006	-104.801	1672.95	1682.47	-9.51843	9.51843		90.6006
39.7346	-104.601	1691.64	1681.23	10.4126	10.4126		108.423
39.9834	-104.401	1527.09	1527.34	-0.248748	0.248748		0.0618758
37.6175	-104.768	1882.17	1883.45	-1.28138	1.28138		1.64193
38.0845	-106.068	2328.26	2340.61	-12.3415	12.3415		152.312
36.985	-107.867	1807.35	1821.68	-14.3252	14.3252		205.212
40.1669	-108.367	1735.09	1733.35	1.7394	1.7394		3.02551
40.168	-108.434	1834.74	1715.93	118.809	118.809		14115.5
40.1681	-108.534	1774.45	1656.59	117.867	117.867		13892.6
40.017	-108.067	1808.5	1834.54	-26.038	26.038		677.979
37.1843	-108.684	1729.9	1723.85	6.0585	6.0585		36.7054
37.5178	-107.817	2439.86	2489.11	-49.2449	49.2449		2425.06
40.7006	-104.768	1578.19	1582.27	-4.07652	4.07652		16.618
40.0339	-107.868	1922.7	1918.1	4.60253	4.60253		21.1833
39.7011	-106.684	2123.68	2109.23	14.454	14.454		208.919
40.2011	-106.951	2431.21	2346.26	84.9531	84.9531		7217.03
38.8338	-104.434	1861.76	1869.06	-7.29242	7.29242		53.1793
38.5168	-102.784	1298.29	1296.27	2.02372	2.02372		4.09543
39.351	-102.867	1382.31	1379.94	2.37226	2.37226		5.62762
38.1843	-104.15	1334.45	1338.27	-3.81554	3.81554		14.5584
39.0175	-105.067	2525.01	2500.24	24.7661	24.7661		613.36
37.5178	-102.617	1328.54	1330.34	-1.80289	1.80289		3.2504
37.8515	-102.601	1228.33	1228.86	-0.528878	0.528878		0.279712
38.0181	-102.601	1149.96	1135.69	14.2624	14.2624		203.417
37.3667	-102.602	1343.79	1348.83	-5.04219	5.04219		25.4236
37.0348	-102.534	1276.78	1301.95	-25.1736	25.1736		633.712
37.7168	-104.967	1962.78	1964.87	-2.09096	2.09096		4.37212
39.3843	-105.268	2087.53	2022.23	65.2936	65.2936		4263.25
37.2336	-102.602	1340.62	1346.82	-6.20241	6.20241		38.4699
39.7341	-105.101	1690.5	1692.94	-2.44344	2.44344		5.97041
37.7344	-105.051	2010.37	2035.13	-24.7666	24.7666		613.386
37.7346	-102.6	1328.39	1321.45	6.94423	6.94423		48.2224
39.6012	-102.851	1363.91	1366.04	-2.13357	2.13357		4.55213
38.4348	-105.201	1607.01	1619.15	-12.1436	12.1436		147.468
38.1167	-102.601	1106.56	1103.31	3.2494	3.2494		10.5586
37.9505	-102.601	1168.52	1165.98	2.53756	2.53756		6.43922
39.2849	-102.351	1289.66	1288.59	1.07272	1.07272		1.15072
40.1183	-102.218	1116.86	1125.35	-8.48761	8.48761		72.0394
37.3002	-102.602	1346.93	1351.87	-4.9459	4.9459		24.462
38.6183	-102.784	1280.54	1286.4	-5.85752	5.85752		34.3105
39.3001	-102.717	1371.57	1368.23	3.34321	3.34321		11.1771
39.3002	-102.801	1397.18	1396.51	0.67101	0.67101		0.450254
37.1349	-102.602	1334.26	1339.34	-5.08303	5.08303		25.8372
38.8172	-102.785	1313.54	1322.04	-8.50057	8.50057		72.2598
38.6508	-104.851	2028.01	1974.52	53.4912	53.4912		2861.31
39.8511	-105.05	1650.94	1689.89	-38.9533	38.9533		1517.36
38.0843	-102.517	1104.86	1088.47	16.3901	16.3901		268.637
38.0835	-102.401	1074.58	1075.31	-0.730909	0.730909		0.534229
38.0507	-102.268	1059.2	1058.59	0.604687	0.604687		0.365647
38.0507	-102.168	1039.69	1040.2	-0.506683	0.506683		0.256728
38.3347	-104.784	1550.39	1558.17	-7.78582	7.78582		60.619
38.3182	-104.718	1541.82	1553.42	-11.6075	11.6075		134.734
39.9667	-105.184	1731.8	1731.07	0.731796	0.731796		0.535526
40.1683	-104.718	1531.03	1519.55	11.4838	11.4838		131.879
39.7002	-102.318	1216.91	1220.96	-4.04306	4.04306		16.3463
40.1834	-104.718	1511.45	1523.58	-12.1265	12.1265		147.053
40.1682	-104.718	1531.31	1522.08	9.22766	9.22766		85.1497
40.1682	-104.718	1531.11	1522.05	9.06262	9.06262		82.131
39.0671	-104.751	2337.2	2307.59	29.6097	29.6097		876.737
40.1683	-104.718	1531.15	1520.72	10.424	10.424		108.66
39.8181	-104.651	1647.93	1652.4	-4.46878	4.46878		19.97
39.7676	-106.15	2519.63	2508.15	11.4753	11.4753		131.683
39.9015	-104.751	1572.7	1569.81	2.889	2.889		8.34633
39.9014	-104.668	1618.55	1627.61	-9.05626	9.05626		82.0158
37.2669	-107.884	1977.9	1979.38	-1.48724	1.48724		2.2119
39.8172	-104.75	1655.88	1653.62	2.26302	2.26302		5.12126
39.8183	-104.701	1638.25	1644.69	-6.44006	6.44006		41.4744
39.8848	-104.717	1595.11	1615.73	-20.6176	20.6176		425.084
39.8849	-104.634	1605.77	1607.14	-1.3705	1.3705		1.87828
39.8012	-104.651	1661.16	1663.55	-2.38835	2.38835		5.70423
39.8506	-104.717	1639.82	1630.79	9.02828	9.02828		81.5099
39.8505	-104.651	1638.67	1646.96	-8.29688	8.29688		68.8383
39.867	-104.617	1614.53	1616.31	-1.78195	1.78195		3.17534
39.7835	-104.968	1582.72	1568.62	14.1026	14.1026		198.883
39.7672	-104.784	1647.36	1650.35	-2.99637	2.99637		8.97823
39.7516	-104.834	1643.81	1626.13	17.6803	17.6803		312.595
40.0838	-105.184	1561.46	1571	-9.5351	9.5351		90.9182
40.2003	-105.1	1545.14	1544.24	0.894572	0.894572		0.80026
38.885	-108.367	1537.07	1520.03	17.0387	17.0387		290.317
38.7848	-104.817	1844.16	1836.79	7.37027	7.37027		54.3209
38.9847	-103.7	1653.59	1661.84	-8.25164	8.25164		68.0896
38.3183	-107.783	1970.45	1937.56	32.8829	32.8829		1081.29
40.1667	-104.384	1439.28	1439.13	0.143602	0.143602		0.0206214
40.6669	-105.067	1584.19	1583.24	0.947161	0.947161		0.897114
39.985	-105.283	1834.06	1729.17	104.886	104.886		11001.1
40.3336	-106.534	2468.5	2476.95	-8.44584	8.44584		71.3323
37.3337	-108.184	2309.2	2322.57	-13.3641	13.3641		178.6
37.1675	-107.184	2174.94	2157.45	17.4904	17.4904		305.913
37.6673	-107.784	2816.81	2881.24	-64.4246	64.4246		4150.53
38.5006	-107.901	1742.28	1734.18	8.10271	8.10271		65.6539
40.1673	-105.251	1657.61	1705.82	-48.2169	48.2169		2324.87
40.1672	-105.9	2539.98	2535.38	4.59286	4.59286		21.0944
37.3342	-107.85	1996.93	1996.8	0.133888	0.133888		0.017926
37.8343	-108.334	2441.57	2402.65	38.9197	38.9197		1514.74
37.6679	-106.367	2433.13	2409.88	23.2596	23.2596		541.007
40.5011	-105.068	1503.74	1515.46	-11.7129	11.7129		137.193
40.0012	-105.25	1626.73	1604.68	22.0525	22.0525		486.314
39.8346	-108.733	1881.43	1822.38	59.048	59.048		3486.67
40.668	-107.467	1966.72	1956.09	10.633	10.633		113.06
37.6683	-106.485	2491.9	2456.27	35.6299	35.6299		1269.49
38.5016	-107.017	2301.03	2302.92	-1.89377	1.89377		3.58636
37.3348	-108.267	2251.86	2181.05	70.8106	70.8106		5014.14
37.3348	-108.485	1945.4	1916.66	28.743	28.743		826.161
38.5167	-106.067	2270.93	2276.8	-5.87643	5.87643		34.5324
38.0167	-107.667	2487.76	2473.71	14.049	14.049		197.374
40.6834	-105.368	2029.72	1833.55	196.169	196.169		38482.5
40.6837	-105.301	1771.67	1731.12	40.5482	40.5482		1644.16
40.8506	-105.068	1717.99	1728.04	-10.0471	10.0471		100.945
40.0175	-106.368	2314.77	2244.97	69.7997	69.7997		4872
38.5176	-106.967	2323.19	2323.7	-0.509389	0.509389		0.259477
38.351	-106.018	2540.6	2569.78	-29.1766	29.1766		851.276
39.3512	-106.051	3505.16	3519.24	-14.0815	14.0815		198.29
40.2001	-109	1742.81	1741.31	1.49835	1.49835		2.24504
38.0337	-106.134	2334.98	2334.9	0.0822729	0.0822729		0.00676883
40.9007	-104.785	1739.73	1733.34	6.39489	6.39489		40.8946
38.2342	-108.485	1821.82	1725.53	96.2885	96.2885		9271.47
40.7344	-106.268	2460.21	2484.76	-24.5477	24.5477		602.591
38.4014	-107.518	2230.52	2153.97	76.5569	76.5569		5860.96
39.5678	-107.767	1730.18	1698.47	31.711	31.711		1005.59
40.068	-105.268	1660.25	1679.11	-18.8551	18.8551		355.513
40.2347	-105.1	1568.05	1578.76	-10.7108	10.7108		114.721
39.9014	-106.318	2426.38	2373.79	52.5899	52.5899		2765.7
40.4168	-105.184	1560.02	1573.14	-13.1193	13.1193		172.115
39.2501	-108.801	1426.15	1420.37	5.78402	5.78402		33.4548
40.2671	-109.035	1741.76	1714.65	27.1116	27.1116		735.04
40.1003	-108.851	1595.99	1592.75	3.24412	3.24412		10.5243
38.4339	-107.368	2691.06	2495.89	195.167	195.167		38090
38.1006	-107.717	2182.82	2194.5	-11.6819	11.6819		136.468
40.1008	-105.918	2476.16	2416.29	59.8657	59.8657		3583.9
40.6007	-105.068	1514.97	1517.24	-2.26759	2.26759		5.14197
40.7674	-107.535	2094.68	2010.75	83.9364	83.9364		7045.32
38.4343	-107.601	2318.06	2301.26	16.8073	16.8073		282.484
38.2677	-107.752	2140.47	1993.26	147.215	147.215		21672.1
40.2841	-104.267	1379.54	1372.68	6.86262	6.86262		47.0956
40.2841	-105.1	1539.46	1542.57	-3.10501	3.10501		9.64109
40.1174	-106.418	2277.77	2307.64	-29.8778	29.8778		892.681
38.451	-107.3	2295.86	2314.06	-18.2051	18.2051		331.425
40.6176	-104.735	1523.76	1529.32	-5.55501	5.55501		30.8582
40.1346	-108.952	1820.33	1772.34	47.9864	47.9864		2302.7
39.9683	-106.351	2308.66	2289.23	19.4299	19.4299		377.521
39.6348	-106.902	2022.84	1957.24	65.6029	65.6029		4303.74
38.4836	-107.1	2295.87	2297.22	-1.34956	1.34956		1.82132
40.9835	-104.768	1862.41	1859.7	2.70701	2.70701		7.32792
40.4834	-107.034	1978.64	1975.38	3.26157	3.26157		10.6378
40.4835	-107.551	1954.37	1946.34	8.02889	8.02889		64.4631
38.4839	-107.768	1940.53	1912.31	28.2112	28.2112		795.869
40.3172	-104.718	1435.13	1436.28	-1.15797	1.15797		1.3409
37.3173	-108.601	1818.24	1810.73	7.5083	7.5083		56.3746
40.3177	-104.117	1343.73	1344.5	-0.767287	0.767287		0.588729
40.151	-104.084	1410.22	1403.97	6.25081	6.25081		39.0727
38.0004	-103.467	1247.07	1240.04	7.02998	7.02998		49.4207
39.3336	-104.868	1948.38	1937.03	11.3459	11.3459		128.729
39.5007	-105.017	1701.62	1694.93	6.68792	6.68792		44.7282
40.0002	-103.583	1354.62	1356.8	-2.18289	2.18289		4.76502
39.5009	-103.968	1630.72	1624.19	6.52807	6.52807		42.6157
38.6677	-105.117	2916.66	2934.89	-18.2312	18.2312		332.377
40.6676	-102.817	1287.68	1285.2	2.47797	2.47797		6.14034
38.0013	-103.518	1233.37	1257.15	-23.7792	23.7792		565.451
39.3345	-103.668	1689.45	1694.56	-5.10056	5.10056		26.0157
37.168	-105.984	2361.91	2353.99	7.91542	7.91542		62.6539
39.6682	-103.584	1552.91	1514.22	38.6839	38.6839		1496.45
39.3177	-102.084	1199.77	1205.11	-5.34212	5.34212		28.5383
40.151	-103.251	1433.62	1432.9	0.717519	0.717519		0.514833
38.8178	-102.301	1272.54	1275.93	-3.39249	3.39249		11.509
38.818	-103.034	1370.83	1369.15	1.67192	1.67192		2.7953
40.1512	-102.717	1253.93	1248.3	5.62347	5.62347		31.6234
39.7344	-105.518	2448.19	2318.48	129.712	129.712		16825.1
40.9675	-102.317	1072.13	1073.09	-0.96348	0.96348		0.928294
40.2511	-103.585	1334.13	1298.11	36.025	36.025		1297.8
38.7175	-108.051	1558.18	1522.42	35.7634	35.7634		1279.02
38.7513	-108.085	1501.64	1510.96	-9.32697	9.32697		86.9923
38.7505	-108.167	1513.11	1525.35	-12.2365	12.2365		149.733
38.7849	-108.252	1596.9	1595.93	0.975107	0.975107		0.950834
38.8016	-108.285	1594.11	1598.61	-4.4956	4.4956		20.2104
38.8506	-108.301	1655.3	1596.93	58.3641	58.3641		3406.37
38.9344	-108.401	1468.85	1485.1	-16.2563	16.2563		264.268
38.9835	-108.434	1443.08	1425.71	17.3622	17.3622		301.448
39.017	-108.468	1510.99	1478.62	32.3633	32.3633		1047.38
39.034	-108.534	1423.46	1415.77	7.68971	7.68971		59.1316
39.0843	-108.601	1387.98	1384.79	3.1928	3.1928		10.194
39.1338	-108.7	1377.67	1378.36	-0.693406	0.693406		0.480812
38.0502	-102.068	1029.65	1029.11	0.542851	0.542851		0.294687
40.3844	-104.651	1413.08	1411.39	1.68907	1.68907		2.85295
40.3842	-104.551	1407.92	1405.49	2.43212	2.43212		5.9152
40.3502	-104.467	1403.94	1397.04	6.90048	6.90048		47.6167
40.3014	-104.384	1403.96	1402.26	1.69884	1.69884		2.88606
40.2839	-104.151	1375.69	1373.53	2.15413	2.15413		4.64026
40.2346	-103.884	1341.56	1341.85	-0.290407	0.290407		0.0843361
40.2515	-103.801	1320.42	1316.84	3.58055	3.58055		12.8203
40.2668	-103.685	1297.61	1295.31	2.30311	2.30311		5.30432
40.3171	-103.518	1275.52	1272.61	2.90775	2.90775		8.45503
38.5172	-106.034	2218.15	2234.18	-16.0266	16.0266		256.851
38.4834	-105.267	1782.57	1787.64	-5.0721	5.0721		25.7262
38.4179	-105.068	1595.6	1653.78	-58.1753	58.1753		3384.37
38.4012	-105.001	1589	1598.88	-9.88803	9.88803		97.7731
38.3513	-104.884	1589	1584.25	4.75514	4.75514		22.6114
38.3002	-104.651	1449.94	1470.59	-20.6445	20.6445		426.196
40.9171	-103.102	1302.78	1296.21	6.56558	6.56558		43.1068
40.8505	-103.102	1209.61	1231.28	-21.6712	21.6712		469.641
40.784	-103.101	1200.42	1217.05	-16.6358	16.6358		276.75
40.9507	-102.418	1077.57	1079.09	-1.52617	1.52617		2.3292
40.9174	-102.551	1096.44	1097	-0.565806	0.565806		0.320136
40.8835	-102.7	1117.76	1116.16	1.59751	1.59751		2.55205
40.8512	-102.768	1126.47	1127.48	-1.00788	1.00788		1.01582
40.8344	-102.835	1138.12	1137.19	0.928826	0.928826		0.862718
40.8005	-102.95	1153.1	1152	1.10086	1.10086		1.21189
40.7676	-103.018	1162.44	1162.9	-0.462215	0.462215		0.213642
40.718	-103.117	1178.9	1177.87	1.02884	1.02884		1.05851
40.6676	-103.152	1189.01	1189.16	-0.149606	0.149606		0.0223821
40.6172	-103.252	1219.77	1229.58	-9.80589	9.80589		96.1554
40.1683	-104.718	1531.22	1520.52	10.7041	10.7041		114.579
37.3002	-108.618	1819.74	1804.64	15.1012	15.1012		228.046
37.7511	-102.118	1136.42	1135.5	0.917699	0.917699		0.842172
37.7675	-102.167	1157.04	1153.71	3.33041	3.33041		11.0916
37.7675	-102.168	1157.07	1156.62	0.450354	0.450354		0.202819
40.2346	-104.05	1383.91	1379.56	4.35324	4.35324		18.9507
37.6335	-106.667	2557.63	2559.45	-1.82359	1.82359		3.3255
39.9336	-104.834	1539.24	1534.66	4.57996	4.57996		20.976
39.2681	-103.351	1645.66	1641.48	4.18652	4.18652		17.5269
39.9672	-104.817	1526.73	1523.3	3.43034	3.43034		11.7672
38.8014	-104.801	1795.73	1794.57	1.16428	1.16428		1.35555
38.9683	-104.801	2012.37	2011.08	1.28893	1.28893		1.66134
37.8171	-103.767	1352.13	1348.54	3.58703	3.58703		12.8668
39.3182	-103.834	1694.91	1709.77	-14.8688	14.8688		221.08
38.534	-107.935	1735.92	1691.49	44.4289	44.4289		1973.92
38.7668	-108.217	1562.02	1554.8	7.21926	7.21926		52.1178
39.6846	-105.201	1892.57	1986.14	-93.5687	93.5687		8755.1
41.7845	-71.7842	192.99	186.177	6.81296	6.81296		46.4164
41.4015	-73.368	171.467	145.943	25.5236	25.5236		651.456
41.5683	-72.3514	134.568	87.519	47.0493	47.0493		2213.63
41.5005	-72.8176	24.3721	28.558	-4.18591	4.18591		17.5218
41.3669	-73.2671	114.845	124.421	-9.5765	9.5765		91.7093
41.3673	-73.4677	205.146	137.467	67.6788	67.6788		4580.42
41.2011	-73.0347	-0.111607	2.213	-2.32461	2.32461		5.4038
41.3835	-72.5007	100.88	121.736	-20.8563	20.8563		434.984
41.7342	-72.1681	73.35	73.142	0.207989	0.207989		0.0432595
41.4167	-73.3846	150.701	154.56	-3.8585	3.8585		14.8881
41.2669	-72.5849	-0.667786	2.147	-2.81479	2.81479		7.92302
41.2676	-72.5346	-5.36881e-08	4.799	-4.799	4.799		23.0304
41.7838	-73.4006	273.72	162.76	110.96	110.96		12312.1
41.6673	-72.3342	196.033	229.104	-33.0708	33.0708		1093.67
41.785	-72.6168	16.1537	16.036	0.117668	0.117668		0.0138458
41.5174	-72.0679	94.3766	4.679	89.6976	89.6976		8045.66
41.3512	-72.0845	-1.25947e-07	8.835	-8.835	8.835		78.0572
41.6676	-72.7014	100.93	37.844	63.0858	63.0858		3979.82
41.8175	-72.4848	103.057	60.398	42.6593	42.6593		1819.82
41.8012	-72.2501	208.005	186.842	21.1628	21.1628		447.864
41.3681	-72.5005	103.491	123.815	-20.3241	20.3241		413.069
41.7346	-72.168	72.9881	72.226	0.762072	0.762072		0.580754
41.5669	-72.6173	2.9209	9.434	-6.5131	6.5131		42.4204
38.7836	-75.1508	1.01102	4.887	-3.87598	3.87598		15.0232
39.8003	-75.468	33.6781	63.118	-29.4399	29.4399		866.708
39.718	-75.7178	43.0749	84.132	-41.0571	41.0571		1685.68
38.5348	-75.1501	4.7194	5.231	-0.511601	0.511601		0.261736
38.5503	-75.5506	7.58622	8.774	-1.18778	1.18778		1.41081
38.5349	-75.5506	9.86935	8.42	1.44935	1.44935		2.10063
38.6509	-75.3674	13.5369	14.236	-0.699137	0.699137		0.488793
38.7343	-75.5843	11.7705	11.541	0.229491	0.229491		0.0526659
38.7676	-75.1179	0.0754261	2.388	-2.31257	2.31257		5.348
38.9011	-75.3848	7.24489	5.804	1.44089	1.44089		2.07616
39.3349	-75.6341	16.2069	12.529	3.67795	3.67795		13.5273
39.6338	-75.6503	20.5007	30.265	-9.76431	9.76431		95.3418
39.7346	-75.7016	61.1123	54.013	7.09931	7.09931		50.4002
39.7348	-75.7013	62.5248	60.184	2.34081	2.34081		5.47938
38.7839	-75.151	1.09342	2.189	-1.09558	1.09558		1.20029
38.7681	-75.101	0.288411	1.176	-0.887589	0.887589		0.787815
38.7676	-75.1512	2.23431	2.846	-0.611694	0.611694		0.37417
38.7674	-75.1509	2.238	2.487	-0.248997	0.248997		0.0619996
38.8512	-75.3183	2.75877	6.024	-3.26523	3.26523		10.6617
38.8011	-75.4339	14.9124	14.696	0.216422	0.216422		0.0468383
38.7504	-75.1349	6.21445	6.549	-0.334554	0.334554		0.111926
38.7676	-75.1337	2.27139	5.131	-2.85961	2.85961		8.17737
38.7679	-75.1334	2.32031	1.022	1.29831	1.29831		1.68562
38.7682	-75.1004	0.177171	1.567	-1.38983	1.38983		1.93163
38.7507	-75.1348	6.41207	7.097	-0.684935	0.684935		0.469136
38.7837	-75.1511	1.00842	1.271	-0.262582	0.262582		0.0689493
39.5173	-75.7168	21.03	19.031	1.999	1.999		3.99602
39.5349	-75.7339	22.739	30.041	-7.30198	7.30198		53.3189
39.5508	-75.5674	0.153421	2.366	-2.21258	2.21258		4.89551
39.4006	-75.5839	4.34333	4.462	-0.118672	0.118672		0.0140831
39.5681	-75.6179	1.15834	17.772	-16.6137	16.6137		276.014
39.4171	-75.701	16.9089	17.742	-0.833098	0.833098		0.694051
38.7516	-75.2681	3.24908	7.841	-4.59192	4.59192		21.0858
39.6006	-75.7345	19.9912	19.692	0.29923	0.29923		0.0895387
39.7846	-75.4508	-6.76799	5.321	-12.089	12.089		146.144
39.318	-75.6506	14.3874	15.539	-1.15157	1.15157		1.32612
39.3336	-75.618	14.2031	17.952	-3.74891	3.74891		14.0543
38.5348	-75.1348	3.87583	7.812	-3.93617	3.93617		15.4934
38.7347	-75.5843	11.3544	11.383	-0.0285784	0.0285784		0.000816723
38.7673	-75.1182	0.0583436	11.985	-11.9267	11.9267		142.245
38.9014	-75.4001	7.63452	10.742	-3.10748	3.10748		9.65644
39.1013	-75.4516	3.32606	5.726	-2.39994	2.39994		5.75973
39.1011	-75.4513	2.69383	4.157	-1.46317	1.46317		2.14086
39.3345	-75.6338	15.9958	15.74	0.255793	0.255793		0.06543
39.6335	-75.6503	20.4061	28.507	-8.10092	8.10092		65.6248
38.7676	-75.0841	4.51791	14.775	-10.2571	10.2571		105.208
38.7674	-75.0838	6.06601	6.394	-0.327985	0.327985		0.107574
39.151	-75.5174	3.86832	8.233	-4.36468	4.36468		19.0504
39.5345	-75.568	-0.0767157	1.628	-1.70472	1.70472		2.90606
39.2167	-75.5841	13.5606	14.522	-0.961428	0.961428		0.924343
39.2175	-75.6668	16.761	18.356	-1.59499	1.59499		2.544
39.1513	-75.5169	3.86832	3.605	0.263323	0.263323		0.0693387
38.9172	-77.0667	46.8369	81.542	-34.7051	34.7051		1204.44
38.917	-77.0515	47.0494	76.161	-29.1116	29.1116		847.484
38.917	-77.0515	47.0312	76.349	-29.3178	29.3178		859.536
38.917	-77.0515	47.1309	74.838	-27.7071	27.7071		767.681
38.8838	-77.0338	0.0360267	3.899	-3.86297	3.86297		14.9226
38.8839	-77.0335	1.82002	10.979	-9.15898	9.15898		83.887
38.8844	-77.0337	3.16211	5.203	-2.04089	2.04089		4.16523
38.8845	-77.0337	3.05483	8.381	-5.32617	5.32617		28.3681
38.884	-77.0337	0.198858	7.02	-6.82114	6.82114		46.528
38.8675	-77.0171	4.11855	2.428	1.69055	1.69055		2.85795
38.8668	-77.0017	6.29614	3.633	2.66314	2.66314		7.09229
38.8512	-77.0167	5.23688	3.505	1.73188	1.73188		2.99941
38.8839	-77.0007	22.0538	26.91	-4.85617	4.85617		23.5824
38.8841	-77.0007	22.6071	25.862	-3.2549	3.2549		10.5944
38.8843	-77.0337	3.26369	3.144	0.119694	0.119694		0.0143268
38.8841	-77.0178	6.00917	8.154	-2.14483	2.14483		4.60031
38.8839	-77.0339	0.0321859	2.129	-2.09681	2.09681		4.39663
38.8835	-77.0337	0.0207828	1.643	-1.62222	1.62222		2.63159
30.7175	-81.6514	0.682057	4.387	-3.70494	3.70494		13.7266
30.7342	-81.6505	0.85253	9.277	-8.42447	8.42447		70.9717
28.6669	-82.1343	20.1872	27.11	-6.92282	6.92282		47.9255
28.5173	-82.2337	20.0358	28.34	-8.30417	8.30417		68.9592
28.8668	-82.568	5.22601	1.598	3.62801	3.62801		13.1625
28.8674	-82.0842	16.4876	22.5	-6.01244	6.01244		36.1494
28.8682	-82.0843	15.7066	18.54	-2.83336	2.83336		8.02795
28.5673	-82.2175	21.0375	30.36	-9.32251	9.32251		86.9091
28.7669	-82.0839	12.8955	15.67	-2.77455	2.77455		7.69811
28.4335	-82.3003	62.1857	68.41	-6.2243	6.2243		38.7419
28.9508	-82.1173	15.2229	21.02	-5.79713	5.79713		33.6067
26.8182	-82.2516	-0.0111632	0.42	-0.431163	0.431163		0.185902
27.3335	-82.2839	16.4784	16.64	-0.161587	0.161587		0.0261103
27.3839	-82.5347	5.24493	7.65	-2.40507	2.40507		5.78435
26.451	-81.934	-7.1774e-08	0.768	-0.768	0.768		0.589824
30.5676	-85.0172	38.077	39.393	-1.31604	1.31604		1.73195
29.9508	-82.9515	8.65581	13.626	-4.97019	4.97019		24.7028
29.7504	-81.3349	8.82452	12.831	-4.00648	4.00648		16.0519
29.1679	-81.7178	24.353	28.74	-4.38696	4.38696		19.2454
26.6847	-81.984	4.62286	4.019	0.603858	0.603858		0.364644
28.0004	-82.301	35.0795	10.46	24.6195	24.6195		606.118
30.4508	-83.4009	29.6927	47.57	-17.8773	17.8773		319.599
26.3334	-80.584	4.6573	4.36	0.297301	0.297301		0.088388
26.3183	-80.7334	3.83663	5.03	-1.19337	1.19337		1.42412
26.7008	-80.8182	4.77093	4.45	0.320932	0.320932		0.102997
30.768	-86.5174	47.0819	51.574	-4.49206	4.49206		20.1786
28.5013	-80.785	6.14686	8.49	-2.34314	2.34314		5.49031
28.5171	-80.7846	6.80356	7.94	-1.13644	1.13644		1.2915
28.5005	-80.7846	5.99405	9.67	-3.67595	3.67595		13.5126
27.6504	-80.4016	4.28664	6.1	-1.81336	1.81336		3.28827
27.6506	-80.4173	6.34244	6.46	-0.117559	0.117559		0.0138202
27.6349	-80.4003	5.65088	5.04	0.610885	0.610885		0.37318
30.4835	-81.6838	5.78446	6.85	-1.06554	1.06554		1.13537
30.5004	-81.6676	6.62436	6.4	0.224356	0.224356		0.0503358
27.3839	-82.5346	5.29047	7.88	-2.58953	2.58953		6.70564
27.2845	-80.3176	0.0820814	3.36	-3.27792	3.27792		10.7448
27.2681	-80.3182	3.52138	3.43	0.0913819	0.0913819		0.00835065
27.3008	-80.3178	-0.247249	3.5	-3.74725	3.74725		14.0419
27.3015	-80.3179	0.147342	1.59	-1.44266	1.44266		2.08126
27.3007	-80.301	4.0735	2.37	1.7035	1.7035		2.90192
27.6181	-80.3679	-0.0674688	1.496	-1.56347	1.56347		2.44443
27.8839	-80.4514	-11.2707	3.516	-14.7867	14.7867		218.646
27.6838	-80.868	16.2485	16.201	0.0475301	0.0475301		0.00225911
30.0841	-82.6341	28.6197	33.116	-4.49628	4.49628		20.2165
29.4669	-81.2007	8.79938	9.359	-0.559616	0.559616		0.31317
30.3506	-83.1682	23.3098	28.14	-4.83018	4.83018		23.3306
30.3349	-83.0514	28.9613	36.493	-7.53172	7.53172		56.7268
30.5175	-83.4667	30.2969	31.583	-1.28614	1.28614		1.65417
30.5172	-83.4511	28.6469	30.272	-1.62514	1.62514		2.64108
30.4174	-83.4511	51.7047	41.35	10.3547	10.3547		107.221
30.351	-83.4842	31.5254	37.45	-5.92457	5.92457		35.1006
29.9836	-83.5671	15.4122	12.339	3.0732	3.0732		9.44453
30.8682	-86.2005	71.4488	77.701	-6.25219	6.25219		39.0898
30.2676	-86.0004	-3.49315	9.877	-13.3702	13.3702		178.761
30.6669	-81.4181	-4.55213	3.856	-8.40813	8.40813		70.6966
30.5343	-81.4344	-0.82865	2.109	-2.93765	2.93765		8.62979
30.5337	-81.4342	-1.03534	3.944	-4.97934	4.97934		24.7938
30.6002	-81.4344	-7.46969	5.779	-13.2487	13.2487		175.528
30.6008	-81.4343	-7.49166	6.059	-13.5507	13.5507		183.62
30.6171	-81.4848	-0.575391	3.249	-3.82439	3.82439		14.626
30.6175	-81.4841	0.748555	3.03	-2.28145	2.28145		5.20499
28.5335	-82.65	0.761372	1.01	-0.248628	0.248628		0.0618161
27.4509	-81.3342	15.4514	17.47	-2.01861	2.01861		4.07479
30.4847	-81.7	5.47932	7.81	-2.33068	2.33068		5.43205
27.9849	-80.6671	6.95796	7.87	-0.912039	0.912039		0.831814
25.9849	-80.2335	1.76276	2.108	-0.345238	0.345238		0.119189
26.0001	-80.2341	1.98736	1.852	0.135356	0.135356		0.0183212
25.9849	-80.2343	1.66007	1.715	-0.0549322	0.0549322		0.00301755
30.017	-85.5176	4.89432	5.887	-0.992682	0.992682		0.985417
26.8667	-80.0504	1.02351	10.83	-9.80649	9.80649		96.1672
30.3844	-85.4183	30.6025	28.895	1.70752	1.70752		2.91562
30.067	-83.5672	10.7902	13.276	-2.48576	2.48576		6.17901
30.2507	-85.9512	0.4701	8.477	-8.0069	8.0069		64.1105
25.7511	-80.4515	0.602053	1.659	-1.05695	1.05695		1.11714
25.7516	-80.1334	-3.88886	1.407	-5.29586	5.29586		28.0461
26.6013	-80.0337	-0.901547	4.553	-5.45455	5.45455		29.7521
26.4347	-80.0673	1.38725	4.888	-3.50075	3.50075		12.2553
26.9504	-80.0683	-2.6103	8.592	-11.2023	11.2023		125.492
30.4507	-82.9346	47.9713	55.662	-7.69074	7.69074		59.1474
30.1337	-85.7339	1.22901	6.847	-5.61799	5.61799		31.5618
30.3172	-85.651	12.2009	13.694	-1.49305	1.49305		2.2292
24.651	-81.4173	0.55033	5.448	-4.89767	4.89767		23.9872
29.5172	-82.3009	25.5748	42.391	-16.8162	16.8162		282.784
29.5172	-82.3008	25.5771	36.074	-10.4969	10.4969		110.186
29.0504	-82.5337	8.45033	9.375	-0.924674	0.924674		0.855022
29.7175	-84.9842	-5.04564e-05	5.837	-5.83705	5.83705		34.0712
29.3849	-83.0514	0.716201	2.661	-1.9448	1.9448		3.78224
29.9175	-85.3839	-0.679909	3.624	-4.30391	4.30391		18.5236
29.5846	-82.0674	29.8184	43.772	-13.9536	13.9536		194.703
29.7682	-82.1667	43.6601	46.989	-3.32893	3.32893		11.0818
29.7348	-81.3347	9.37712	18.151	-8.77388	8.77388		76.981
29.1006	-81.0179	5.05568	14.544	-9.48832	9.48832		90.0282
28.3336	-82.6176	8.89093	9.299	-0.408066	0.408066		0.166518
28.1672	-81.7667	40.4592	46.032	-5.57276	5.57276		31.0557
30.5011	-86.5167	2.88012	29.466	-26.5859	26.5859		706.809
28.1677	-81.7507	41.2532	40.567	0.686178	0.686178		0.470841
28.0167	-82.1013	42.4263	39.322	3.10432	3.10432		9.63682
28.3504	-82.5007	21.0585	21.471	-0.412477	0.412477		0.170137
28.1838	-82.718	1.08435	3.699	-2.61465	2.61465		6.83638
28.1838	-82.5515	14.9944	15.253	-0.258563	0.258563		0.0668546
27.3668	-80.5346	7.19325	9.264	-2.07075	2.07075		4.28801
27.7004	-82.1512	32.8735	34.809	-1.93547	1.93547		3.74603
30.5337	-86.4842	16.8432	26.709	-9.86577	9.86577		97.3334
28.2004	-82.4513	21.1168	21.951	-0.834249	0.834249		0.695972
27.2008	-81.7501	18.0639	20.449	-2.38513	2.38513		5.68884
30.8835	-86.6514	43.221	75.168	-31.947	31.947		1020.61
28.7168	-82.5512	4.22332	6.629	-2.40568	2.40568		5.78731
30.7176	-87.3014	3.11131	9.045	-5.93369	5.93369		35.2086
28.051	-80.5504	4.58279	5.158	-0.575207	0.575207		0.330863
28.0516	-81.9503	52.5868	56.26	-3.67321	3.67321		13.4925
28.068	-82.435	14.0255	16.077	-2.05153	2.05153		4.20878
28.0835	-81.967	52.8822	63.363	-10.4808	10.4808		109.846
28.2502	-82.1667	26.9702	30.149	-3.17882	3.17882		10.1049
28.7514	-81.7175	20.7417	22.422	-1.68027	1.68027		2.82329
27.7667	-80.4	2.22668	1.649	0.577678	0.577678		0.333712
27.1002	-82.451	4.19636	4.048	0.148362	0.148362		0.0220114
28.1003	-81.685	38.4164	41.123	-2.70657	2.70657		7.32552
27.435	-80.8003	19.4633	19.209	0.254325	0.254325		0.0646813
28.7681	-82.5508	6.08748	2.805	3.28248	3.28248		10.7746
28.6172	-80.6007	-1.24137e-07	6.47	-6.47	6.47		41.8609
28.9505	-81.2508	17.9372	27.703	-9.76576	9.76576		95.3701
30.9508	-87.2669	14.9968	21.848	-6.85125	6.85125		46.9396
30.6181	-86.9844	31.9269	22.961	8.96592	8.96592		80.3877
28.3003	-81.6516	47.3187	64.412	-17.0933	17.0933		292.18
28.3008	-81.6667	62.5108	63.618	-1.10716	1.10716		1.22579
28.8011	-81.3338	15.1901	16.001	-0.810896	0.810896		0.657552
27.9679	-81.2515	14.5347	16.218	-1.68333	1.68333		2.83361
27.8014	-80.4843	6.77855	6.033	0.745546	0.745546		0.555839
27.4839	-80.2849	-7.26528	1.769	-9.03428	9.03428		81.6183
28.6516	-80.867	5.8502	11.416	-5.5658	5.5658		30.9781
28.3182	-82.6344	8.58687	9.628	-1.04113	1.04113		1.08394
26.6837	-80.3838	6.21437	3.467	2.74737	2.74737		7.54802
26.4515	-80.0508	-14.9669	3.932	-18.8989	18.8989		357.167
30.2509	-84.3513	6.73809	11.526	-4.78791	4.78791		22.9241
29.1004	-81.2009	12.4337	12.581	-0.147339	0.147339		0.0217087
29.4182	-81.6181	9.75364	17.914	-8.16036	8.16036		66.5914
29.4676	-82.0177	21.0381	24.708	-3.66988	3.66988		13.468
29.4669	-82.4015	28.28	29.247	-0.967039	0.967039		0.935164
30.3681	-83.5347	31.5454	53.868	-22.3226	22.3226		498.297
30.0344	-83.7013	6.39487	18.764	-12.3691	12.3691		152.995
30.5177	-83.7841	26.9193	50.543	-23.6237	23.6237		558.081
30.6846	-81.7333	4.68114	17.524	-12.8429	12.8429		164.939
30.6337	-81.9505	27.0414	29.12	-2.07855	2.07855		4.32038
30.5168	-82.9342	37.5035	44.104	-6.60051	6.60051		43.5667
28.618	-81.118	17.7244	16.742	0.982359	0.982359		0.965028
28.651	-81.1679	5.83152	14.825	-8.99348	8.99348		80.8827
28.417	-81.0845	21.0165	20.829	0.187485	0.187485		0.0351507
28.568	-81.9502	28.4858	37.008	-8.52219	8.52219		72.6277
28.1841	-82.4514	21.1361	21.655	-0.518946	0.518946		0.269304
28.1183	-82.5675	22.3277	17.398	4.92971	4.92971		24.3021
28.1844	-82.5843	14.7673	17.231	-2.46372	2.46372		6.06989
28.8837	-82.5682	25.7085	8.353	17.3555	17.3555		301.213
27.9338	-82.217	27.8668	38.207	-10.3402	10.3402		106.919
27.2015	-82.2667	9.126	9.539	-0.413003	0.413003		0.170572
27.634	-80.6178	7.16501	7.744	-0.578993	0.578993		0.335233
28.0008	-80.518	-7.70339	5.303	-13.0064	13.0064		169.166
30.4842	-84.1171	35.4065	64.119	-28.7125	28.7125		824.405
29.7181	-81.6349	8.04427	20.968	-12.9237	12.9237		167.023
26.8508	-81.9671	6.66785	16.006	-9.33815	9.33815		87.201
27.9002	-82.1177	28.0281	30.674	-2.64589	2.64589		7.00075
28.1515	-82.2015	16.0138	17.825	-1.81115	1.81115		3.28027
28.2508	-81.9509	34.2766	33.288	0.988597	0.988597		0.977323
28.1508	-81.9674	44.7877	47.398	-2.61032	2.61032		6.81375
28.1503	-81.9674	45.7149	44.132	1.58288	1.58288		2.50551
28.1668	-81.8006	51.068	44.429	6.63896	6.63896		44.0758
28.1506	-81.8176	52.6932	45.424	7.26917	7.26917		52.8408
28.2336	-81.9677	34.8086	34.208	0.600578	0.600578		0.360694
28.0343	-81.9511	63.5522	64.271	-0.718828	0.718828		0.516714
27.9668	-81.8679	37.1177	35.479	1.63869	1.63869		2.68529
28.217	-82.0174	33.8482	32.843	1.00524	1.00524		1.01051
28.2007	-81.9838	35.423	34.697	0.726045	0.726045		0.527142
27.9183	-81.8507	34.1476	32.769	1.37856	1.37856		1.90042
27.9338	-81.851	30.4324	34.086	-3.65356	3.65356		13.3485
29.467	-83.2676	1.63029	2.862	-1.23171	1.23171		1.5171
29.1334	-83.0181	-0.100112	2.411	-2.51111	2.51111		6.30568
29.5675	-82.3335	18.2558	18.572	-0.316186	0.316186		0.0999738
29.4834	-82.151	17.4259	22.233	-4.80712	4.80712		23.1084
29.701	-82.0503	32.7464	48.615	-15.8686	15.8686		251.812
29.5167	-82.2173	17.4269	19.543	-2.11613	2.11613		4.478
29.551	-82.2509	19.007	26.088	-7.081	7.081		50.1406
29.684	-82.185	30.7234	25.241	5.48238	5.48238		30.0565
29.5172	-82.3003	25.6402	26.339	-0.698826	0.698826		0.488358
29.5342	-82.3501	19.3607	29.116	-9.75527	9.75527		95.1653
27.2008	-82.2503	9.06333	9.817	-0.753671	0.753671		0.56802
28.2167	-82.7014	6.58391	18.273	-11.6891	11.6891		136.635
30.4679	-84.3001	48.9318	38.601	10.3308	10.3308		106.726
26.6182	-80.0337	-0.783619	4.568	-5.35162	5.35162		28.6398
26.7338	-81.0505	5.70938	5.589	0.12038	0.12038		0.0144913
29.7336	-85.0174	3.84815	4.326	-0.477849	0.477849		0.228339
27.1843	-81.8342	16.5726	17.477	-0.904446	0.904446		0.818022
30.3336	-81.5014	11.877	12.039	-0.162041	0.162041		0.0262574
29.8346	-84.6844	1.06792	4.289	-3.22108	3.22108		10.3753
30.6679	-81.4506	7.22076	6.379	0.841759	0.841759		0.708558
29.6341	-83.0849	12.4512	11.993	0.458181	0.458181		0.20993
28.8667	-82.5669	5.67111	1.5	4.17111	4.17111		17.3982
29.0515	-81.2834	19.3241	22.297	-2.97292	2.97292		8.83824
29.0512	-82.368	18.8405	18.656	0.184509	0.184509		0.0340436
29.9674	-85.1015	2.78826	5.119	-2.33074	2.33074		5.43236
30.1006	-84.368	9.76924	11.036	-1.26676	1.26676		1.60468
30.5516	-83.867	59.0608	56.642	2.41884	2.41884		5.85078
30.2167	-84.035	4.88928	6.021	-1.13172	1.13172		1.28079
30.3506	-83.6503	34.7388	28.501	6.2378	6.2378		38.9102
30.8181	-87.0348	27.6437	49.341	-21.6973	21.6973		470.772
30.4507	-81.7673	5.93147	7.859	-1.92753	1.92753		3.71536
29.6005	-82.0334	30.2804	46.73	-16.4496	16.4496		270.59
29.9683	-81.7502	25.2258	20.741	4.48478	4.48478		20.1132
30.2171	-81.5671	7.90729	12.923	-5.01571	5.01571		25.1573
29.1514	-82.634	9.12521	10.722	-1.59679	1.59679		2.54972
29.0835	-81.6175	16.3399	18.296	-1.95609	1.95609		3.82629
30.351	-85.9168	14.5251	24.869	-10.3439	10.3439		106.997
29.0003	-82.0003	25.1894	29.428	-4.23858	4.23858		17.9656
27.4349	-80.6681	7.92015	9.899	-1.97885	1.97885		3.91584
27.2009	-81.5013	24.6985	25.118	-0.419533	0.419533		0.176008
26.9345	-81.6013	17.6429	17.204	0.438914	0.438914		0.192646
26.1348	-81.2516	4.10462	4.137	-0.03238	0.03238		0.00104847
26.001	-80.2013	2.8889	10.041	-7.1521	7.1521		51.1526
29.6512	-85.3501	-0.597205	0.601	-1.19821	1.19821		1.4357
28.2844	-81.4339	26.7116	24.014	2.69764	2.69764		7.27726
28.8173	-81.8007	18.9174	21.011	-2.09365	2.09365		4.38336
25.985	-81.6674	0.300335	0.889	-0.588665	0.588665		0.346526
29.1338	-83.018	-0.0993485	1.757	-1.85635	1.85635		3.44603
28.1839	-82.6174	11.9494	11.435	0.514354	0.514354		0.26456
30.7681	-86.5174	46.9706	54.222	-7.25141	7.25141		52.583
28.917	-81.6502	25.6579	28.711	-3.05312	3.05312		9.32152
28.0005	-82.3349	11.4871	5.262	6.22515	6.22515		38.7524
27.5015	-81.8834	30.4306	30.958	-0.527394	0.527394		0.278144
29.3508	-82.4669	19.5011	20.499	-0.997939	0.997939		0.995881
28.8679	-82.4838	28.3152	36.208	-7.89281	7.89281		62.2964
25.9003	-80.1173	-1.68501	2.971	-4.65601	4.65601		21.6784
29.7177	-85.0174	2.21644	5.455	-3.23856	3.23856		10.4883
27.1849	-81.8183	9.74949	18.116	-8.36651	8.36651		69.9986
27.5837	-81.5181	44.5111	46.796	-2.28492	2.28492		5.22088
27.9346	-81.7675	32.6045	34.264	-1.6595	1.6595		2.75395
29.8341	-84.7002	5.78619	5.615	0.171194	0.171194		0.0293073
29.6516	-85.3505	-0.564665	1.957	-2.52167	2.52167		6.3588
29.6334	-83.1006	11.6542	11.772	-0.117838	0.117838		0.0138858
28.8667	-82.5678	5.67115	1.213	4.45815	4.45815		19.8751
29.0671	-81.2676	23.3526	19.484	3.86861	3.86861		14.9661
29.0669	-82.3672	18.9419	19.319	-0.377109	0.377109		0.142211
29.4668	-81.2002	8.7905	8.847	-0.0565029	0.0565029		0.00319258
30.2015	-84.7183	17.5172	18.96	-1.44276	1.44276		2.08155
29.9669	-85.1172	3.15525	4.864	-1.70875	1.70875		2.91982
30.1011	-84.3676	9.55443	9.873	-0.318572	0.318572		0.101488
30.5682	-83.867	46.8047	44.761	2.04374	2.04374		4.17688
30.2011	-84.035	4.63417	5.492	-0.857835	0.857835		0.73588
30.3343	-83.6347	32.2801	27.236	5.04406	5.04406		25.4425
30.8173	-87.0347	26.7529	39.79	-13.0371	13.0371		169.965
29.7843	-83.3334	7.07035	8.05	-0.979652	0.979652		0.959719
30.417	-82.2673	36.8379	37.337	-0.499067	0.499067		0.249068
30.4675	-81.7681	5.55308	5.879	-0.325915	0.325915		0.106221
30.1	-82.2016	40.9177	44.432	-3.51428	3.51428		12.3502
29.6008	-82.0175	31.3353	48.758	-17.4227	17.4227		303.551
29.9683	-81.7511	22.6831	24.062	-1.37894	1.37894		1.90148
30.201	-81.5514	11.9045	8.556	3.34854	3.34854		11.2127
29.2505	-82.0669	36.2326	21.944	14.2886	14.2886		204.163
29.1508	-82.6339	9.31169	9.357	-0.045306	0.045306		0.00205264
28.5346	-81.0841	19.1836	20.063	-0.879364	0.879364		0.773282
28.7016	-80.884	4.19459	6.279	-2.08441	2.08441		4.34475
28.9848	-81.9849	27.227	26.814	0.413005	0.413005		0.170573
28.2675	-81.0003	19.874	20.112	-0.237984	0.237984		0.0566364
28.1681	-81.8175	40.8126	50.331	-9.5184	9.5184		90.5999
27.7005	-82.1505	33.2841	35.293	-2.00891	2.00891		4.03574
27.3341	-82.1349	14.9509	14.074	0.876857	0.876857		0.768878
30.7683	-85.5168	41.9281	30.324	11.6041	11.6041		134.656
27.7506	-81.0681	21.6584	20.526	1.13237	1.13237		1.28227
28.1167	-80.918	14.9051	15.284	-0.378869	0.378869		0.143541
27.45	-80.684	8.71374	10.094	-1.38026	1.38026		1.90513
27.3846	-81.1506	13.38	13.113	0.26695	0.26695		0.0712625
27.2009	-81.5002	24.7857	25.71	-0.924322	0.924322		0.854371
26.9345	-81.6173	17.1422	17.203	-0.0607991	0.0607991		0.00369653
26.6841	-82.1349	1.52686	1.248	0.278856	0.278856		0.0777607
26.2678	-81.7343	4.13162	5.186	-1.05438	1.05438		1.11172
26.1343	-81.2516	4.12172	4.018	0.103716	0.103716		0.010757
26.1669	-80.8341	3.2222	2.986	0.236201	0.236201		0.0557908
25.9515	-80.5345	1.50335	4.918	-3.41465	3.41465		11.6599
26.3847	-80.4846	6.05219	5.708	0.344188	0.344188		0.118465
30.068	-85.6015	2.81522	7.715	-4.89978	4.89978		24.0078
30.8013	-85.9338	27.4609	41.602	-14.1411	14.1411		199.972
24.834	-80.7681	-2.26477	4.662	-6.92677	6.92677		47.9802
25.7015	-80.2676	21.3595	3.112	18.2475	18.2475		332.972
25.1183	-80.4007	2.47249	3.382	-0.909509	0.909509		0.827207
29.5682	-82.3337	18.0903	18.932	-0.841703	0.841703		0.708464
29.1004	-81.6169	16.8394	14.834	2.00542	2.00542		4.02172
30.2678	-81.8014	22.5711	22.124	0.447109	0.447109		0.199906
28.4677	-82.4345	21.0866	20.672	0.414563	0.414563		0.171862
26.768	-80.6843	4.01534	4.029	-0.0136621	0.0136621		0.000186653
25.4841	-80.5506	1.87092	1.596	0.274925	0.274925		0.0755837
26.4337	-81.4005	10.3245	10.566	-0.241464	0.241464		0.0583049
28.8002	-82.3169	19.9594	15.4	4.55937	4.55937		20.7879
28.8178	-81.8015	19.5948	22.197	-2.60221	2.60221		6.77149
25.9839	-81.6671	0.0287396	0.752	-0.72326	0.72326		0.523106
30.8334	-85.1836	32.7992	31.892	0.907228	0.907228		0.823063
24.7177	-81.05	-0.0381609	0.894	-0.932161	0.932161		0.868924
27.2672	-80.8345	7.50416	9.237	-1.73284	1.73284		3.00274
28.0001	-82.1669	46.2577	45.958	0.299706	0.299706		0.089824
30.6001	-84.551	39.232	67.239	-28.007	28.007		784.392
28.1838	-82.6179	11.9494	10.986	0.963352	0.963352		0.928047
29.9511	-81.3342	1.78735	1.735	0.0523485	0.0523485		0.00274037
30.3002	-83.0167	30.062	31.043	-0.980953	0.980953		0.962269
30.5343	-84.3672	41.9161	45.532	-3.61592	3.61592		13.0749
28.9176	-81.6501	26.3342	31.855	-5.52079	5.52079		30.4791
28.0011	-82.3349	23.308	5.05	18.258	18.258		333.355
27.885	-81.6172	35.2958	37.221	-1.92517	1.92517		3.70626
27.517	-81.8834	30.8311	30.827	0.00405262	0.00405262		1.64237e-05
29.3502	-82.4676	19.2032	21.391	-2.18777	2.18777		4.78632
28.2183	-82.1506	24.1347	24.254	-0.119332	0.119332		0.0142401
30.3504	-87.0173	-4.34562	2.41	-6.75562	6.75562		45.6383
26.4845	-80.0674	5.00226	8.631	-3.62874	3.62874		13.1678
28.5679	-81.9677	28.7263	38.082	-9.3557	9.3557		87.5292
28.3341	-81.818	35.9082	35.945	-0.0368037	0.0368037		0.00135451
28.3007	-82.0506	27.1931	26.493	0.700056	0.700056		0.490078
26.6678	-80.1004	2.11135	6.275	-4.16365	4.16365		17.336
26.6678	-80.1345	4.96136	6.691	-1.72964	1.72964		2.99164
26.6837	-80.3845	5.3807	5.738	-0.357301	0.357301		0.127664
28.868	-81.1516	9.55904	13.985	-4.42596	4.42596		19.5891
29.3171	-81.301	5.92472	5.346	0.578724	0.578724		0.334921
28.6505	-81.451	31.4343	36.968	-5.53367	5.53367		30.6215
28.7002	-81.0011	1.56303	3.285	-1.72197	1.72197		2.96518
28.9676	-81.0679	13.8778	14.19	-0.312216	0.312216		0.0974791
29.234	-81.2501	9.61797	10.9	-1.28203	1.28203		1.6436
29.3845	-81.2505	5.78787	5.919	-0.131133	0.131133		0.0171958
29.1345	-81.2836	14.6533	16.026	-1.37274	1.37274		1.88441
29.184	-81.3009	13.8473	18.933	-5.0857	5.0857		25.8643
29.3172	-81.4171	6.77353	6.695	0.0785289	0.0785289		0.00616679
28.9847	-81.5338	19.0288	23.228	-4.19923	4.19923		17.6335
29.2676	-81.4676	9.42517	9.938	-0.512834	0.512834		0.262998
29.3167	-81.4843	14.3021	15.9	-1.5979	1.5979		2.55328
28.9012	-81.767	29.6708	18.817	10.8538	10.8538		117.805
28.9514	-81.7508	17.8779	22.325	-4.44711	4.44711		19.7767
29.4001	-81.7341	13.8398	13.332	0.507754	0.507754		0.257815
28.968	-81.851	17.755	37.53	-19.775	19.775		391.05
29.2012	-81.935	23.8582	20.217	3.64124	3.64124		13.2586
29.5508	-81.9668	25.113	25.768	-0.655045	0.655045		0.429084
29.1336	-82.0503	23.9142	21.522	2.39216	2.39216		5.72241
29.2168	-82.0504	37.1175	15.37	21.7475	21.7475		472.953
29.3668	-82.0176	18.1439	21.086	-2.94208	2.94208		8.65583
29.4333	-82.0507	18.6244	21.369	-2.74462	2.74462		7.53296
29.0345	-82.2503	24.7569	26.858	-2.10111	2.10111		4.41466
28.9836	-82.3502	9.608	12.637	-3.029	3.029		9.17484
29.0504	-82.3502	16.5759	19.355	-2.77914	2.77914		7.72364
29.2847	-82.335	20.9745	25.512	-4.53751	4.53751		20.589
29.2015	-82.434	21.8183	21.12	0.698328	0.698328		0.487662
29.2682	-82.4338	19.4245	18.439	0.985503	0.985503		0.971216
29.2676	-81.0842	7.92279	5.31	2.61279	2.61279		6.82665
29.1671	-81.5008	7.06085	7.229	-0.16815	0.16815		0.0282746
29.1837	-82.1002	57.3902	34.161	23.2292	23.2292		539.597
29.1668	-81.6343	12.9295	18.078	-5.14849	5.14849		26.507
28.2509	-82.0676	28.2557	27.746	0.509699	0.509699		0.259793
28.2509	-82.0835	27.7081	26.333	1.37509	1.37509		1.89087
28.2502	-82.151	25.8454	25.548	0.297406	0.297406		0.0884505
28.218	-82.2012	24.3809	25.489	-1.10813	1.10813		1.22795
28.2338	-82.3512	22.6254	23.387	-0.761573	0.761573		0.579994
28.1836	-82.5503	14.8427	15.598	-0.755272	0.755272		0.570435
28.7175	-82.5503	5.02011	3.615	1.40511	1.40511		1.97434
28.7334	-82.5503	5.02725	3.813	1.21425	1.21425		1.4744
28.7839	-82.5516	10.6347	2.061	8.57369	8.57369		73.5082
28.9177	-81.4341	14.6074	14.942	-0.33465	0.33465		0.11199
28.9842	-81.3846	4.38964	6.379	-1.98936	1.98936		3.95756
28.8501	-81.5511	27.3781	37.618	-10.2399	10.2399		104.856
28.8673	-81.4842	12.6799	14.703	-2.02311	2.02311		4.09299
28.917	-81.4344	13.3666	13.029	0.337604	0.337604		0.113976
28.8015	-81.401	15.3783	17.474	-2.0957	2.0957		4.39197
29.0178	-81.3174	21.7771	24.098	-2.3209	2.3209		5.38656
29.017	-81.3174	20.8301	24.456	-3.62594	3.62594		13.1474
28.4334	-82.634	10.0585	3.755	6.30349	6.30349		39.734
28.4177	-82.6343	5.95033	7.856	-1.90567	1.90567		3.63159
28.4183	-82.6001	8.74945	13.335	-4.58555	4.58555		21.0272
28.4172	-82.6001	8.89594	11.815	-2.91906	2.91906		8.52091
28.4182	-82.5501	13.3945	17.383	-3.98852	3.98852		15.9083
28.4176	-82.5002	20.9618	19.963	0.998847	0.998847		0.997695
28.4181	-82.3502	33.8734	52.085	-18.2116	18.2116		331.662
28.4174	-82.3502	33.3467	45.44	-12.0933	12.0933		146.248
28.4179	-82.0505	26.8963	27.769	-0.872747	0.872747		0.761687
28.3841	-82.6682	8.85641	1.018	7.83841	7.83841		61.4406
28.3847	-82.6677	5.31888	0.664	4.65488	4.65488		21.6679
28.3847	-82.5844	13.0951	12.368	0.727091	0.727091		0.528661
28.3842	-82.5501	17.7365	15.671	2.06549	2.06549		4.26627
28.385	-82.0505	27.2014	27.571	-0.369606	0.369606		0.136608
28.384	-82.6349	6.12678	4.697	1.42978	1.42978		2.04427
28.384	-82.6341	6.12118	9.564	-3.44282	3.44282		11.853
28.384	-82.585	12.7485	11.54	1.20849	1.20849		1.46044
28.3834	-82.5501	18.3036	15.19	3.11362	3.11362		9.69462
28.2504	-82.0505	29.096	28.068	1.02801	1.02801		1.05681
28.2509	-82.0505	29.0477	27.098	1.94966	1.94966		3.80118
28.3347	-82.5003	22.7759	22.042	0.733867	0.733867		0.53856
28.3348	-82.3508	25.7071	26.359	-0.651913	0.651913		0.42499
28.3506	-82.3508	28.2847	33.826	-5.54129	5.54129		30.7059
28.3349	-82.2004	36.9975	34.035	2.96251	2.96251		8.77648
28.3337	-82.6849	5.74841	3.453	2.29541	2.29541		5.26891
28.3339	-82.5001	22.6403	23.824	-1.18366	1.18366		1.40105
28.3339	-82.2004	38.501	22.278	16.223	16.223		263.187
28.3347	-82.0505	27.5787	30.369	-2.79027	2.79027		7.78559
28.3006	-82.6004	12.0387	11.851	0.18775	0.18775		0.0352499
28.3007	-82.6013	12.2594	10.501	1.75835	1.75835		3.0918
28.3011	-82.2004	23.754	69.268	-45.514	45.514		2071.52
28.3002	-82.4847	22.66	23.296	-0.636045	0.636045		0.404553
28.3003	-82.2004	23.8301	30.904	-7.07387	7.07387		50.0397
28.451	-82.1845	25.1991	22.108	3.09115	3.09115		9.55519
28.2515	-82.6849	5.88434	3.987	1.89734	1.89734		3.59989
28.2516	-82.4349	22.7233	23.629	-0.905747	0.905747		0.820378
28.251	-82.3503	24.3123	22.55	1.76231	1.76231		3.10573
28.2502	-82.635	7.37803	8.928	-1.54997	1.54997		2.40242
28.2502	-82.6341	6.98109	11.85	-4.86891	4.86891		23.7063
28.2509	-82.435	23.1465	23.461	-0.314534	0.314534		0.0989315
28.2505	-82.2848	27.2035	32.554	-5.3505	5.3505		28.6278
28.2509	-82.1	24.9267	25.214	-0.287343	0.287343		0.0825661
28.2509	-82.0842	27.9663	25.395	2.57129	2.57129		6.61153
28.2015	-82.4344	26.8532	25.42	1.43325	1.43325		2.0542
28.2015	-82.3504	18.0416	19.426	-1.38445	1.38445		1.91669
28.2173	-82.3504	19.5505	21.633	-2.0825	2.0825		4.33682
28.2015	-82.4503	20.8201	22.867	-2.04688	2.04688		4.18972
28.2008	-82.2506	23.6838	24.674	-0.990166	0.990166		0.980429
28.2008	-82.2345	21.4925	23.374	-1.8815	1.8815		3.54004
28.2008	-82.2005	21.6608	23.483	-1.82217	1.82217		3.32031
28.1673	-82.7349	0.0607598	3.894	-3.83324	3.83324		14.6937
28.1673	-82.7509	2.27686	3.291	-1.01414	1.01414		1.02848
28.1674	-82.6849	5.9658	5.79	0.175801	0.175801		0.0309061
28.1681	-82.6849	6.15726	5.386	0.77126	0.77126		0.594842
28.1672	-82.4503	21.1521	20.631	0.521079	0.521079		0.271524
28.1671	-82.4012	11.174	19.009	-7.83502	7.83502		61.3875
28.1672	-82.2012	14.3765	18.434	-4.05747	4.05747		16.4631
28.1681	-82.2008	14.9495	18.774	-3.82448	3.82448		14.6266
27.0673	-82.4339	4.39798	4.628	-0.230016	0.230016		0.0529072
28.3346	-81.8177	35.7212	35.72	0.00124545	0.00124545		1.55114e-06
27.9009	-81.767	36.4191	36.369	0.0501438	0.0501438		0.0025144
27.9009	-81.7511	39.5836	34.791	4.79261	4.79261		22.9691
28.1679	-81.634	60.1393	44.619	15.5203	15.5203		240.88
28.2505	-81.6509	69.3805	54.935	14.4455	14.4455		208.671
28.2509	-81.6509	68.7616	59.144	9.61762	9.61762		92.4986
27.9006	-81.4682	35.9351	34.212	1.72306	1.72306		2.96895
27.901	-81.4682	37.3472	32.875	4.47216	4.47216		20.0002
27.8677	-81.3336	19.7257	19.019	0.706744	0.706744		0.499487
27.9509	-81.4014	15.8111	18.734	-2.92293	2.92293		8.54353
27.9513	-81.4008	15.8111	19.252	-3.44093	3.44093		11.84
27.8006	-81.2675	17.9521	18.541	-0.588941	0.588941		0.346851
27.6509	-81.1671	17.0386	16.974	0.0646392	0.0646392		0.00417823
27.7181	-81.1836	17.9541	16.805	1.14906	1.14906		1.32035
27.7181	-81.1679	14.3316	16.28	-1.9484	1.9484		3.79626
28.601	-81.5342	49.4828	44.451	5.03176	5.03176		25.3187
28.5516	-81.5667	37.8955	37.901	-0.00545056	0.00545056		2.97086e-05
28.5675	-81.3515	31.4312	24.156	7.27517	7.27517		52.9282
28.5174	-81.3502	36.613	30.061	6.55202	6.55202		42.9289
28.6012	-81.3669	27.267	26.595	0.671953	0.671953		0.451521
28.4679	-81.5675	31.7745	34.177	-2.40249	2.40249		5.77197
28.4335	-81.5508	29.8342	32.136	-2.30184	2.30184		5.29847
28.3841	-81.5006	32.1931	32.292	-0.0988916	0.0988916		0.00977955
28.4501	-81.301	31.9717	26.968	5.00373	5.00373		25.0373
28.5668	-81.3011	27.1624	27.851	-0.688648	0.688648		0.474237
28.5668	-81.267	23.6704	21.69	1.98039	1.98039		3.92196
28.5669	-81.2011	24.3168	21.434	2.8828	2.8828		8.31055
28.5669	-81.1511	11.067	14.21	-3.14298	3.14298		9.87831
28.5175	-81.0671	20.7495	20.23	0.519501	0.519501		0.269881
28.4502	-81.0512	22.5422	22.606	-0.0638117	0.0638117		0.00407194
28.4839	-81.1511	19.5168	20.727	-1.21019	1.21019		1.46456
28.75	-81.5009	17.2152	20.656	-3.44079	3.44079		11.839
28.7342	-81.601	35.0565	40.321	-5.26452	5.26452		27.7151
28.7342	-81.6176	22.6077	26.661	-4.0533	4.0533		16.4293
28.7178	-81.4848	18.7482	19.768	-1.01984	1.01984		1.04008
28.3347	-81.4516	22.9026	22.518	0.384601	0.384601		0.147918
28.6848	-81.5009	18.6758	38.954	-20.2782	20.2782		411.204
28.6505	-81.5501	34.9491	30.846	4.10311	4.10311		16.8355
28.6848	-81.5509	32.8536	37.102	-4.24844	4.24844		18.0493
28.6834	-81.4668	34.8894	33.582	1.3074	1.3074		1.70928
26.3334	-80.2848	2.70422	5.956	-3.25178	3.25178		10.5741
26.6345	-80.2849	7.98601	5.332	2.65401	2.65401		7.04378
26.6338	-80.285	7.2937	4.909	2.3847	2.3847		5.6868
28.5516	-81.6	33.8855	30.319	3.5665	3.5665		12.7199
28.4503	-80.9006	2.8081	5.374	-2.5659	2.5659		6.58385
26.2012	-81.7336	3.53106	10.806	-7.27494	7.27494		52.9248
26.151	-81.6837	2.61692	10.74	-8.12308	8.12308		65.9844
26.1503	-81.5344	3.01036	11.879	-8.86864	8.86864		78.6527
26.1505	-81.3511	3.69313	6.498	-2.80487	2.80487		7.86731
26.95	-82.051	-1.50168	3.085	-4.58668	4.58668		21.0376
27.0334	-81.7671	12.6459	12.081	0.564872	0.564872		0.31908
26.9345	-81.6512	18.2552	18.184	0.0712002	0.0712002		0.00506946
26.767	-81.7511	7.5294	7.495	0.034402	0.034402		0.0011835
28.3681	-80.917	7.24252	8.147	-0.904478	0.904478		0.81808
28.2847	-80.9171	11.765	13.653	-1.88799	1.88799		3.56452
28.4836	-81.0335	18.6038	18.44	0.163762	0.163762		0.026818
27.0337	-80.4682	11.7922	11.652	0.140176	0.140176		0.0196494
27.1169	-80.4682	8.18815	8.713	-0.52485	0.52485		0.275467
27.2006	-80.4681	8.66969	9.268	-0.598312	0.598312		0.357977
27.1169	-80.1681	3.05193	5.677	-2.62507	2.62507		6.89097
26.6503	-80.8836	4.19669	4.957	-0.760311	0.760311		0.578072
26.5508	-80.701	3.46346	5.24	-1.77654	1.77654		3.1561
27.0007	-82.3681	4.79386	3.489	1.30486	1.30486		1.70265
27.3006	-82.2513	6.05272	9.202	-3.14928	3.14928		9.91796
27.3507	-82.2668	19.5357	21.131	-1.59529	1.59529		2.54495
27.2345	-82.3502	7.58944	8.894	-1.30456	1.30456		1.70187
27.2343	-82.3341	8.5015	10.225	-1.7235	1.7235		2.97046
27.2173	-82.2848	7.49762	6.239	1.25862	1.25862		1.58412
27.2171	-82.2839	7.64342	7.424	0.219419	0.219419		0.0481447
27.2011	-82.2509	9.38344	9.889	-0.505559	0.505559		0.25559
27.0349	-82.3179	2.7206	2.387	0.333596	0.333596		0.111286
27.2183	-82.4847	4.79033	4.01	0.780326	0.780326		0.608908
27.1	-82.2504	8.29792	7.487	0.81092	0.81092		0.65759
27.0349	-82.3502	4.48368	3.875	0.608683	0.608683		0.370495
30.5509	-83.3516	28.6773	28.951	-0.273708	0.273708		0.0749158
30.6172	-84.2843	31.6259	31.762	-0.136145	0.136145		0.0185356
30.5516	-84.2834	80.96	47.77	33.19	33.19		1101.58
27.3674	-80.3673	4.65149	5.484	-0.832508	0.832508		0.693069
26.0344	-81.7	0.503563	1.538	-1.03444	1.03444		1.07006
28.8182	-82.3175	25.9573	23.519	2.43826	2.43826		5.94512
28.7344	-82.2849	12.2585	27.066	-14.8075	14.8075		219.262
28.9008	-82.6004	0.589102	2.244	-1.6549	1.6549		2.73869
28.9335	-82.6168	2.70762	2.494	0.213619	0.213619		0.0456331
27.8843	-80.4516	-11.2125	3.195	-14.4075	14.4075		207.577
28.1004	-80.5671	-1.81469e-07	4.066	-4.066	4.066		16.5324
28.1013	-80.5674	-7.8114e-08	4.07	-4.07	4.07		16.5649
28.167	-80.5839	-1.65304	4.154	-5.80704	5.80704		33.7217
28.1678	-80.5841	-1.39385	3.982	-5.37585	5.37585		28.8997
28.2512	-80.6005	-0.698071	3.543	-4.24107	4.24107		17.9867
28.3508	-80.6174	-0.132738	0.967	-1.09974	1.09974		1.20942
28.3508	-80.6333	-0.587578	0.852	-1.43958	1.43958		2.07238
28.5002	-80.8339	4.93356	4.841	0.0925599	0.0925599		0.00856733
27.8178	-80.551	6.14173	9.321	-3.17927	3.17927		10.1078
27.8334	-80.5516	6.45748	7.44	-0.982518	0.982518		0.965341
27.8174	-80.6673	5.89158	8.284	-2.39242	2.39242		5.72365
28.6007	-80.8501	7.03406	12.702	-5.66794	5.66794		32.1255
28.6016	-80.8501	7.04429	13.915	-6.87071	6.87071		47.2067
28.5347	-81.7342	48.6549	54.974	-6.31908	6.31908		39.9308
28.4347	-81.7169	47.6576	36.133	11.5246	11.5246		132.817
28.6343	-81.8007	25.9377	36.35	-10.4123	10.4123		108.416
28.7505	-81.8838	25.166	25.287	-0.121039	0.121039		0.0146505
28.7345	-81.7516	18.484	25.09	-6.60602	6.60602		43.6395
28.7175	-81.6671	23.9519	23.382	0.56991	0.56991		0.324797
28.8673	-81.5501	23.7925	31.333	-7.54051	7.54051		56.8593
28.8173	-81.6835	29.8559	29.155	0.700855	0.700855		0.491197
27.2849	-80.2507	4.59876	8.772	-4.17324	4.17324		17.4159
27.2847	-80.2517	3.88247	5.28	-1.39753	1.39753		1.9531
28.551	-82.1507	21.1217	21.035	0.0866959	0.0866959		0.00751617
28.5505	-82.0504	25.6787	26.561	-0.882305	0.882305		0.778463
28.5008	-82.1507	21.3684	22.635	-1.26659	1.26659		1.60425
28.6	-81.9513	27.7874	29.532	-1.74465	1.74465		3.0438
28.5503	-82.0838	23.5427	25.616	-2.07329	2.07329		4.29854
27.6336	-80.8671	21.0181	21.906	-0.887872	0.887872		0.788316
27.7168	-80.7679	6.91272	7.915	-1.00228	1.00228		1.00456
27.5514	-80.7833	13.7009	12.924	0.776862	0.776862		0.603515
27.5512	-80.7677	10.4209	11.374	-0.953101	0.953101		0.908402
27.634	-80.6837	7.08492	10.318	-3.23308	3.23308		10.4528
27.634	-80.6679	7.08492	10.249	-3.16408	3.16408		10.0114
27.7183	-80.6342	5.78346	6.777	-0.993537	0.993537		0.987115
27.634	-80.5678	7.16501	7.8	-0.634993	0.634993		0.403217
27.7667	-80.5011	3.00653	5.257	-2.25047	2.25047		5.06461
27.8501	-80.4344	-11.1488	1.164	-12.3128	12.3128		151.606
27.7012	-80.4346	7.43314	6.527	0.906142	0.906142		0.821094
27.7004	-80.4346	5.19141	6.29	-1.09859	1.09859		1.2069
27.6346	-80.4679	5.62551	6.291	-0.665488	0.665488		0.442875
27.568	-80.468	6.06028	7.213	-1.15272	1.15272		1.32877
27.5674	-80.468	6.00683	7.062	-1.05517	1.05517		1.11338
27.5846	-80.4347	6.53753	6.377	0.160535	0.160535		0.0257713
27.5672	-80.3673	1.53642	1.882	-0.345581	0.345581		0.119427
27.7169	-80.4171	1.82657	3.206	-1.37943	1.37943		1.90281
27.2845	-80.5679	7.39426	8.415	-1.02074	1.02074		1.0419
28.3012	-80.8009	3.73428	3.33	0.404279	0.404279		0.163442
28.3336	-80.8008	3.64703	4.493	-0.845966	0.845966		0.715658
28.5343	-82.5515	8.27556	13.159	-4.88344	4.88344		23.848
28.5842	-82.5503	5.95422	7.477	-1.52278	1.52278		2.31886
28.0013	-82.3349	20.8923	5.246	15.6463	15.6463		244.808
29.4001	-81.7338	13.1694	16.917	-3.74758	3.74758		14.0443
29.5513	-81.718	4.98815	7.683	-2.69485	2.69485		7.26222
29.4834	-81.7342	0.130351	4.478	-4.34765	4.34765		18.9021
29.7505	-81.5336	1.12907	0.927	0.20207	0.20207		0.0408321
29.7349	-81.5344	2.51109	1.478	1.03309	1.03309		1.06728
29.6515	-81.6507	9.07697	5.949	3.12797	3.12797		9.78421
29.6515	-81.6514	10.4521	6.726	3.72606	3.72606		13.8835
29.7339	-81.6345	24.1962	19.029	5.16717	5.16717		26.6997
29.8182	-81.6512	10.1755	16.839	-6.66347	6.66347		44.4019
29.8339	-81.6512	14.262	23.348	-9.08598	9.08598		82.5551
29.8337	-81.7346	30.5198	31.601	-1.08121	1.08121		1.16902
29.8337	-81.7503	31.3125	31.936	-0.6235	0.6235		0.388753
29.6849	-81.7516	2.79775	7.351	-4.55325	4.55325		20.7321
29.7003	-81.7674	8.2	9.434	-1.234	1.234		1.52276
29.5668	-81.7175	6.07509	8.093	-2.01791	2.01791		4.07197
29.4842	-81.7344	-0.0590981	2.128	-2.1871	2.1871		4.7834
29.4001	-81.7334	13.6068	16.219	-2.61225	2.61225		6.82385
29.5673	-81.8678	8.32732	11.977	-3.64968	3.64968		13.3202
29.7343	-81.9508	31.7966	32.323	-0.526359	0.526359		0.277053
29.7347	-81.9508	27.2959	34.128	-6.83207	6.83207		46.6772
28.768	-81.2505	14.7085	22.292	-7.5835	7.5835		57.5095
28.7681	-81.2336	12.4976	13.776	-1.27845	1.27845		1.63443
28.7667	-81.2336	11.885	12.5	-0.614998	0.614998		0.378222
30.2016	-85.8676	-13.3198	4.568	-17.8878	17.8878		319.972
27.3338	-80.5346	6.29303	8.681	-2.38797	2.38797		5.70239
27.2345	-80.2504	3.82738	5.218	-1.39062	1.39062		1.93383
30.4012	-82.0179	24.0668	24.308	-0.241157	0.241157		0.0581568
30.551	-81.8175	3.98269	5.618	-1.63531	1.63531		2.67423
30.234	-81.9003	21.0625	23.587	-2.52447	2.52447		6.37293
30.6843	-81.7011	7.02537	7.856	-0.830631	0.830631		0.689948
29.4167	-83.2002	0.994698	1.412	-0.417302	0.417302		0.174141
29.4001	-82.6016	24.5167	23.866	0.650703	0.650703		0.423414
29.3846	-82.617	18.6745	22.183	-3.50852	3.50852		12.3097
29.3	-83.0183	1.63463	1.44	0.194627	0.194627		0.0378797
29.301	-82.4501	18.814	18.692	0.12203	0.12203		0.0148912
29.3006	-82.435	21.7993	21.894	-0.0946524	0.0946524		0.00895907
29.2015	-82.5669	30.2946	21.964	8.33057	8.33057		69.3983
29.2015	-82.5513	32.2831	26.339	5.94407	5.94407		35.332
29.1177	-82.6337	11.7101	9.979	1.73107	1.73107		2.9966
29.117	-82.6337	9.7245	9.689	0.0354985	0.0354985		0.00126014
29.0176	-82.6335	3.6253	8.279	-4.6537	4.6537		21.657
29.0177	-82.6177	7.94047	8.868	-0.927528	0.927528		0.860308
29.0504	-82.534	8.46704	10.711	-2.24396	2.24396		5.03535
28.2839	-81.4338	26.7116	24.067	2.64456	2.64456		6.99372
28.6841	-82.5502	5.07118	4.629	0.442183	0.442183		0.195526
28.6683	-82.5502	5.33379	5.325	0.00879244	0.00879244		7.7307e-05
28.6169	-82.4012	24.156	25.057	-0.901005	0.901005		0.81181
28.6501	-82.4347	48.646	38.659	9.987	9.987		99.7402
28.6346	-82.4347	24.156	29.993	-5.837	5.837		34.0706
28.5678	-82.4	41.75	69.011	-27.261	27.261		743.163
28.5678	-82.4004	42.2642	70.837	-28.5728	28.5728		816.405
28.5334	-82.5168	26.2542	24.046	2.20822	2.20822		4.87624
28.5334	-82.4011	33.1952	23.273	9.9222	9.9222		98.45
25.9844	-81.6673	0.300336	0.21	0.0903356	0.0903356		0.00816052
27.8174	-80.6016	7.17201	8.708	-1.53599	1.53599		2.35926
30.3175	-81.5173	11.8773	11.74	0.137273	0.137273		0.0188437
30.35	-82.3338	39.9369	39.255	0.681891	0.681891		0.464976
30.1845	-82.1512	42.2282	40.76	1.4682	1.4682		2.15561
30.1838	-82.1516	42.2773	40.532	1.7453	1.7453		3.04608
30.2009	-82.0511	46.0019	54.3	-8.29814	8.29814		68.8592
30.2005	-82.0506	45.9232	50.308	-4.38484	4.38484		19.2268
30.0177	-82.0506	59.191	56.036	3.155	3.155		9.95402
27.8839	-81.6169	35.4575	36.588	-1.1305	1.1305		1.27803
29.0509	-82.367	19.5915	18.838	0.753464	0.753464		0.567708
28.2844	-81.4182	18.595	23.536	-4.94105	4.94105		24.4139
27.8334	-80.4845	6.57625	5.953	0.62325	0.62325		0.388441
27.818	-80.4849	5.37611	4.967	0.409115	0.409115		0.167375
27.7339	-80.4346	6.76705	6.185	0.582046	0.582046		0.338778
27.7334	-80.4346	7.01625	6.55	0.466246	0.466246		0.217385
27.7668	-80.5839	7.70232	7.407	0.295322	0.295322		0.087215
27.7668	-80.5846	7.67852	7.343	0.335516	0.335516		0.112571
27.6683	-80.418	5.67715	6.345	-0.667852	0.667852		0.446026
27.6349	-80.4	5.59184	3.47	2.12184	2.12184		4.50219
27.6009	-80.4513	5.41512	5.985	-0.569875	0.569875		0.324758
27.6002	-80.4513	5.38632	6.125	-0.738677	0.738677		0.545644
27.601	-80.4846	6.3101	6.856	-0.545898	0.545898		0.298004
27.5515	-80.4181	5.67061	5.932	-0.261386	0.261386		0.0683224
27.5512	-80.4006	6.12078	6.27	-0.149215	0.149215		0.0222652
27.5512	-80.3849	7.42108	6.846	0.575078	0.575078		0.330715
27.5847	-80.3335	1.47993	2.862	-1.38207	1.38207		1.91011
27.6174	-80.3503	2.42255	3.017	-0.59445	0.59445		0.353371
27.717	-80.3679	-7.92731	2.719	-10.6463	10.6463		113.344
27.7176	-80.3681	-7.98164	2.63	-10.6116	10.6116		112.607
27.7841	-80.4013	-7.93182	2.406	-10.3378	10.3378		106.871
27.7848	-80.4167	2.38864	1.935	0.45364	0.45364		0.205789
27.718	-80.4175	2.34972	2.823	-0.473285	0.473285		0.223998
27.6667	-80.3844	0.110086	1.573	-1.46291	1.46291		2.14012
27.5511	-80.3174	-0.962139	4.337	-5.29914	5.29914		28.0809
27.7514	-80.4342	1.95094	2.755	-0.804058	0.804058		0.646509
26.2844	-81.4514	5.0106	5.706	-0.695401	0.695401		0.483582
26.2844	-81.4507	5.0106	5.677	-0.6664	0.6664		0.44409
27.3512	-81.0504	11.9514	12.286	-0.334581	0.334581		0.111945
27.3348	-81.0504	11.07	12.505	-1.43499	1.43499		2.05921
27.3009	-81.0335	10.2531	10.87	-0.616864	0.616864		0.380521
27.3013	-81.0175	8.10404	10.03	-1.92596	1.92596		3.70933
27.3004	-80.8176	8.62045	8.478	0.142446	0.142446		0.0202908
27.301	-80.8176	8.43421	8.911	-0.476791	0.476791		0.22733
27.3838	-80.9342	11.9484	12.989	-1.04065	1.04065		1.08295
27.3836	-80.9501	12.3861	12.892	-0.505906	0.505906		0.255941
27.4515	-80.9849	16.4534	17.74	-1.28661	1.28661		1.65537
27.4515	-81.0008	16.4612	17.151	-0.689826	0.689826		0.475859
27.4181	-81.117	13.5571	13.796	-0.23885	0.23885		0.0570493
27.4341	-81.1175	14.2558	13.453	0.802791	0.802791		0.644473
27.451	-81.1334	11.5491	13.994	-2.44489	2.44489		5.9775
27.4517	-81.1339	11.6253	14.339	-2.71367	2.71367		7.36403
27.4674	-81.1346	14.334	14.946	-0.612006	0.612006		0.374551
27.4681	-81.1503	14.1427	15.069	-0.926254	0.926254		0.857946
27.9847	-81.9	32.9158	37.838	-4.92218	4.92218		24.2279
28.2001	-81.9842	36.2433	36.301	-0.0576607	0.0576607		0.00332475
28.2015	-82.0168	34.3308	35	-0.669243	0.669243		0.447887
29.0341	-82.4516	25.9888	22.226	3.76283	3.76283		14.1589
29.0334	-82.4508	30.6269	16.422	14.2049	14.2049		201.78
28.95	-82.4343	42.9854	24.965	18.0204	18.0204		324.736
28.9343	-82.4347	25.5572	14.701	10.8562	10.8562		117.857
28.9675	-82.3513	11.9433	17.311	-5.36765	5.36765		28.8117
28.8505	-82.4345	42.8738	29.048	13.8258	13.8258		191.152
28.8507	-82.4335	42.1436	41.175	0.968576	0.968576		0.938139
28.867	-82.3511	24.0047	17.084	6.92067	6.92067		47.8957
28.8516	-82.3508	21.4515	12.572	8.87953	8.87953		78.846
28.7836	-82.5512	7.52768	2.688	4.83968	4.83968		23.4225
28.7337	-82.5503	5.69566	3.374	2.32166	2.32166		5.39013
28.6516	-82.5502	8.36166	6.089	2.27266	2.27266		5.16499
28.6508	-82.5502	8.24554	5.474	2.77154	2.77154		7.68142
28.6015	-82.5502	5.84807	6.365	-0.516926	0.516926		0.267213
28.6006	-82.5502	6.34739	7.961	-1.61361	1.61361		2.60373
28.6009	-82.3509	24.6692	25.546	-0.87683	0.87683		0.768831
28.6004	-82.3513	27.2246	20.221	7.00361	7.00361		49.0506
28.5176	-82.5504	8.28987	12.071	-3.78113	3.78113		14.2969
28.5179	-82.5348	8.84488	8.37	0.474884	0.474884		0.225515
28.534	-82.3508	31.0666	37.759	-6.69236	6.69236		44.7877
28.5338	-82.35	32.6049	28.298	4.30685	4.30685		18.549
28.5173	-82.2504	30.1673	32.749	-2.58167	2.58167		6.665
28.5173	-82.2349	21.0797	36.103	-15.0233	15.0233		225.698
28.517	-82.1667	20.8418	20.411	0.430784	0.430784		0.185575
28.5013	-82.1669	24.0788	22.236	1.84281	1.84281		3.39594
28.434	-82.6337	9.20713	9.707	-0.499871	0.499871		0.249871
28.4334	-82.4507	19.9524	19.798	0.154434	0.154434		0.0238498
28.4334	-82.4503	20.147	19.905	0.242016	0.242016		0.0585716
28.4181	-82.3671	36.0222	28.199	7.82318	7.82318		61.2022
28.4177	-82.3671	36.5001	33.165	3.33512	3.33512		11.123
28.7003	-82.1004	21.1605	20.858	0.30253	0.30253		0.0915243
28.6847	-82.1004	22.3466	19.891	2.45561	2.45561		6.03004
28.7	-82.0505	25.6757	24.656	1.01969	1.01969		1.03977
28.6844	-82.0505	25.9808	25.914	0.0668308	0.0668308		0.00446635
28.6515	-82.1012	24.15	23.546	0.603987	0.603987		0.3648
28.6515	-82.1006	24.15	23.93	0.219988	0.219988		0.0483948
28.635	-82.0004	28.7389	27.284	1.45491	1.45491		2.11677
28.635	-81.9848	26.2848	34.304	-8.01916	8.01916		64.3069
28.6008	-82.0505	27.157	26.911	0.24598	0.24598		0.0605061
28.6002	-82.0505	26.938	26.788	0.149973	0.149973		0.022492
28.5176	-82.0505	25.9838	26.947	-0.963164	0.963164		0.927686
28.5508	-82.5511	9.18951	10.148	-0.958494	0.958494		0.91871
28.5501	-82.5513	9.12555	7.835	1.29055	1.29055		1.66553
28.5334	-82.4841	20.4694	19.966	0.503369	0.503369		0.253381
28.968	-82.4179	16.4088	20.78	-4.37125	4.37125		19.1078
28.9674	-82.4174	15.3924	19.412	-4.01956	4.01956		16.1569
28.917	-82.3838	10.4564	14.969	-4.51255	4.51255		20.3631
28.9014	-82.3834	27.4606	14.456	13.0046	13.0046		169.119
28.8183	-82.5679	30.2311	2.376	27.8551	27.8551		775.905
28.8177	-82.5679	12.3316	2.376	9.95565	9.95565		99.1149
28.8341	-82.3511	21.4767	27.273	-5.79635	5.79635		33.5977
28.8338	-82.3506	21.9195	26.678	-4.75851	4.75851		22.6434
28.9177	-82.6014	2.21343	2.268	-0.0545667	0.0545667		0.00297752
28.9172	-82.6012	2.47196	2.197	0.274963	0.274963		0.0756046
28.9009	-82.0337	21.9629	24.769	-2.8061	2.8061		7.87422
28.9009	-82.0182	19.5599	24.917	-5.35714	5.35714		28.699
28.65	-82.0505	27.1952	26.52	0.675243	0.675243		0.455952
28.65	-82.0513	26.8453	25.76	1.08532	1.08532		1.17792
26.0183	-80.2672	1.8199	1.602	0.2179	0.2179		0.0474803
28.417	-80.5842	2.0947	2.249	-0.154296	0.154296		0.0238073
26.9681	-80.1009	0.380097	3.026	-2.6459	2.6459		7.0008
26.9675	-80.1009	1.75979	2.83	-1.07021	1.07021		1.14535
27.0168	-80.4514	8.34959	10.201	-1.85141	1.85141		3.42772
27.0172	-80.4668	10.9747	10.618	0.356716	0.356716		0.127246
27.0344	-80.1671	3.68326	3.783	-0.0997387	0.0997387		0.0099478
27.0668	-80.2513	4.1639	4.913	-0.749104	0.749104		0.561157
27.0838	-80.3169	6.98191	7.28	-0.298089	0.298089		0.088857
27.1504	-80.3169	5.57151	6.083	-0.511492	0.511492		0.261624
27.1677	-80.2503	1.76217	2.352	-0.589826	0.589826		0.347895
27.1835	-80.2503	2.83297	2.891	-0.0580271	0.0580271		0.00336714
27.1668	-80.2178	4.3664	5.296	-0.929597	0.929597		0.864151
27.1341	-80.2011	4.62885	5.452	-0.823153	0.823153		0.677581
27.0838	-80.1501	5.23181	7.582	-2.35019	2.35019		5.52339
27.2345	-80.2348	3.48461	4.224	-0.73939	0.73939		0.546698
27.2179	-80.217	3.7718	4.526	-0.754205	0.754205		0.568824
27.2173	-80.217	-0.22525	5.084	-5.30925	5.30925		28.1881
27.1337	-80.2349	4.52275	2.795	1.72775	1.72775		2.98511
27.1179	-80.4682	8.18815	8.221	-0.0328484	0.0328484		0.00107902
27.1511	-80.2681	2.96725	4.365	-1.39775	1.39775		1.95372
27.1345	-80.2346	4.58944	3.193	1.39644	1.39644		1.95005
27.1511	-80.284	4.36233	4.777	-0.414671	0.414671		0.171952
27.8006	-81.2505	18.1997	19.583	-1.38329	1.38329		1.91349
27.9011	-81.3333	19.4648	18.6	0.864752	0.864752		0.747796
28.0167	-81.3013	16.4364	17.179	-0.742634	0.742634		0.551506
[truncated: 18,154 more rows]

## Sheet: Sheet3
Latitude	longitude	GEelevation	TrueElevation	Error	AError		e2	sum
34.5001	-92.9848	147.8	139.361	8.4391	8.4391		71.2185	3.82003e+06		13.8797		-100		Bin	Frequency
35.334	-93.3016	122.028	124.944	-2.91571	2.91571		8.50134	194.127		27.2042		-98		-100	0
34.1679	-91.9338	63.1921	62.17	1.02206	1.02206		1.04462	13.9329				-96		-98	0
35.3513	-94.4171	143.92	140.759	3.16065	3.16065		9.98971					-94		-96	0
35.3514	-94.3674	147.659	149.138	-1.47909	1.47909		2.18771					-92		-94	0
34.0334	-90.9512	51.1057	55.002	-3.89629	3.89629		15.1811					-90		-92	0
34.8678	-90.3176	54.2847	68.876	-14.5913	14.5913		212.907					-88		-90	0
34.5344	-91.485	63.093	64.083	-0.989951	0.989951		0.980002					-86		-88	0
35.5345	-90.0345	68.1047	76.682	-8.57726	8.57726		73.5693					-84		-86	0
35.2016	-92.8183	91.3128	99.648	-8.33519	8.33519		69.4753					-82		-84	0
34.3681	-90.7504	49.3195	54.511	-5.19152	5.19152		26.9519					-80		-82	0
34.7179	-92.2176	61.7807	77.841	-16.0603	16.0603		257.933					-78		-80	0
34.5667	-91.5507	68.4146	67.422	0.992599	0.992599		0.985252					-76		-78	0
36.2344	-92.7007	214.454	252.128	-37.674	37.674		1419.33					-74		-76	0
36.2505	-94.1181	406.245	409.332	-3.08686	3.08686		9.5287					-72		-74	0
34.9181	-94.1002	204.876	201.528	3.34776	3.34776		11.2075					-70		-72	0
34.2668	-90.8341	47.4923	58.963	-11.4707	11.4707		131.577					-68		-70	0
35.4343	-93.5667	111.991	127.374	-15.3832	15.3832		236.643					-66		-68	4
34.9348	-91.8674	71.7208	71.979	-0.25816	0.25816		0.0666464					-64		-66	7
34.7848	-92.2842	137.112	93.963	43.1494	43.1494		1861.87					-62		-64	15
35.3011	-91.651	114.701	125.198	-10.4968	10.4968		110.182					-60		-62	11
34.9678	-91.8677	73.0239	94.925	-21.9011	21.9011		479.658					-58		-60	8
35.4681	-90.0675	70.4668	76.723	-6.25622	6.25622		39.1403					-56		-58	10
34.6348	-92.2179	74.0791	79.135	-5.0559	5.0559		25.5622					-54		-56	11
34.8016	-92.3013	112.713	81.494	31.2191	31.2191		974.633					-52		-54	12
35.4834	-91.9847	82.8038	85.274	-2.47016	2.47016		6.10167					-50		-52	9
34.6505	-91.5842	66.737	66.53	0.206955	0.206955		0.0428302					-48		-50	21
35.4842	-90.0511	70.664	77.193	-6.52903	6.52903		42.6282					-46		-48	17
34.1515	-90.9508	46.1689	56.377	-10.2081	10.2081		104.205					-44		-46	14
33.418	-93.9838	125.211	113.804	11.4071	11.4071		130.122					-42		-44	33
36.367	-94.1009	412.635	412.531	0.104206	0.104206		0.010859					-40		-42	31
34.8834	-91.1675	56.684	57.25	-0.56602	0.56602		0.320379					-38		-40	30
35.818	-90.6512	77.1608	79.809	-2.64818	2.64818		7.01285					-36		-38	45
35.8334	-90.6505	78.4449	81.575	-3.13008	3.13008		9.79743					-34		-36	35
36.3012	-91.4516	102.049	114.362	-12.313	12.313		151.609					-32		-34	54
35.4515	-90.2007	66.9775	69.28	-2.30249	2.30249		5.30145					-30		-32	70
35.4516	-90.2002	66.9327	69.574	-2.64133	2.64133		6.97662					-28		-30	78
34.1012	-94.2841	176.082	197.563	-21.4811	21.4811		461.436					-26		-28	92
34.1011	-94.2848	182.111	195.454	-13.343	13.343		178.035					-24		-26	108
33.9341	-91.2169	45.4069	50.325	-4.91805	4.91805		24.1873					-22		-24	130
36.4502	-90.5348	89.5101	88.489	1.02106	1.02106		1.04257					-20		-22	159
35.6348	-89.9176	72.8611	80.939	-8.07786	8.07786		65.2519					-18		-20	168
34.5009	-91.5512	64.2268	59.644	4.58276	4.58276		21.0017					-16		-18	224
34.5169	-90.9506	56.1441	56.058	0.0861207	0.0861207		0.00741677					-14		-16	318
35.8502	-90.0344	71.957	73.337	-1.37999	1.37999		1.90438					-12		-14	344
35.351	-90.1509	67.9334	75.721	-7.78761	7.78761		60.6469					-10		-12	425
34.0181	-91.0347	43.6063	54.371	-10.7647	10.7647		115.878					-8		-10	644
34.0338	-90.9349	44.3056	55.098	-10.7924	10.7924		116.475					-6		-8	823
35.551	-90.0179	64.8119	77.499	-12.6871	12.6871		160.963					-4		-6	1008
35.0672	-90.5501	62.3337	61.715	0.618737	0.618737		0.382836					-2		-4	1337
34.5672	-92.101	71.4302	69.4	2.03018	2.03018		4.12161					0		-2	1918
35.0836	-90.4839	61.5523	60.718	0.834347	0.834347		0.696134					2		0	3562
35.0838	-90.1841	59.5335	72.372	-12.8385	12.8385		164.828					4		2	2791
35.4176	-90.9841	69.6624	69.558	0.10445	0.10445		0.0109097					6		4	1286
35.4335	-90.1349	64.8878	76.418	-11.5302	11.5302		132.946					8		6	793
33.9342	-91.5178	51.101	48.923	2.17798	2.17798		4.74362					10		8	524
34.9346	-90.9845	64.1305	63.812	0.318514	0.318514		0.101451					12		10	409
34.4502	-91.0182	51.7813	50.56	1.22132	1.22132		1.49163					14		12	324
35.9514	-91.5501	212.381	201.245	11.1358	11.1358		124.006					16		14	247
34.9516	-91.5514	62.6997	65.908	-3.20827	3.20827		10.293					18		16	192
33.967	-91.5349	50.6052	49.153	1.45224	1.45224		2.10899					20		18	171
34.9675	-91.5174	58.9042	63.667	-4.76284	4.76284		22.6847					22		20	121
34.4839	-92.2008	75.2289	72.529	2.69989	2.69989		7.28943					24		22	105
35.3178	-90.1339	64.7515	75.178	-10.4265	10.4265		108.711					26		24	99
34.6516	-90.618	56.0697	63.75	-7.68026	7.68026		58.9865					28		26	99
33.9849	-91.5674	50.7566	50.187	0.569563	0.569563		0.324402					30		28	66
35.5178	-90.435	64.5591	65.404	-0.844888	0.844888		0.713836					32		30	59
35.5336	-90.4678	63.8188	69.386	-5.56718	5.56718		30.9935					34		32	72
35.5502	-90.4846	61.8235	64.478	-2.65447	2.65447		7.04623					36		34	49
36.0171	-90.9172	77.7969	80.484	-2.68712	2.68712		7.22061					38		36	53
34.1847	-118.367	203.787	220.863	-17.076	17.076		291.59					40		38	45
33.4003	-118.402	423.162	483.75	-60.5881	60.5881		3670.92					42		40	40
41.7673	-124.234	4.84372	14.78	-9.93628	9.93628		98.7297					44		42	28
41.768	-124.234	7.16314	17.35	-10.1869	10.1869		103.772					46		44	47
35.9349	-120.085	208.247	224.25	-16.0032	16.0032		256.103					48		46	21
41.7837	-124.234	28.5053	17.9	10.6053	10.6053		112.472					50		48	25
37.3515	-118.367	1251.05	1253.14	-2.08838	2.08838		4.36131					52		50	21
36.8667	-119.551	151.549	150.57	0.979086	0.979086		0.95861					54		52	34
35.7013	-118.851	467.468	507.69	-40.2217	40.2217		1617.79					56		54	24
39.5502	-122.351	110.345	104.78	5.56486	5.56486		30.9677					58		56	27
37.7173	-122.2	6.55575	1.22	5.33575	5.33575		28.4702					60		58	21
35.2183	-119.351	89.3168	113.07	-23.7532	23.7532		564.214					62		60	22
35.7182	-119.734	69.3494	67.966	1.38342	1.38342		1.91386					64		62	19
36.0846	-120.518	473.396	466.48	6.91634	6.91634		47.8357					66		64	21
35.6016	-119.65	76.4153	83.072	-6.65667	6.65667		44.3113					68		66	18
38.9502	-123.734	24.7871	20.39	4.39713	4.39713		19.3347					70		68	10
35.784	-119.867	97.3807	98.719	-1.33834	1.33834		1.79116					72		70	19
40.4678	-122.601	300.193	283.845	16.3484	16.3484		267.271					74		72	0
36.317	-119.384	90.2599	89.086	1.1739	1.1739		1.37803					76		74	0
37.8171	-122.318	2.57692	3.371	-0.794082	0.794082		0.630566					78		76	0
33.8677	-118.384	47.4427	72.883	-25.4403	25.4403		647.208					80		78	0
34.2848	-119.334	-2.37797	25.002	-27.38	27.38		749.663					82		80	0
33.7348	-117.901	21.1787	27.539	-6.36034	6.36034		40.4539					84		82	0
36.7016	-119.35	150.635	154.47	-3.8351	3.8351		14.708					86		84	0
36.7176	-120.017	70.2903	70.18	0.110279	0.110279		0.0121615					88		86	0
36.8843	-121.4	73.0935	67.1	5.99351	5.99351		35.9222					90		88	0
37.001	-119.934	104.211	109.625	-5.41406	5.41406		29.312					92		90	0
38.0347	-122.501	3.14203	11.517	-8.37497	8.37497		70.1401					94		92	0
39.1183	-123.2	184.249	189.73	-5.48092	5.48092		30.0405					96		94	0
40.3016	-122.767	495.105	434.639	60.4658	60.4658		3656.11					98		96	0
39.2179	-121.034	830.539	823.248	7.29091	7.29091		53.1574					100		98	0
40.1676	-120.368	1294.65	1284.39	10.2571	10.2571		105.208								0
40.9179	-120.501	1613.68	1612.61	1.0678	1.0678		1.1402							More	#N/A
40.785	-120.718	1665.83	1727.96	-62.136	62.136		3860.88
41.551	-120.418	1457.53	1490.32	-32.7828	32.7828		1074.71
41.2007	-120.501	1406.93	1403.87	3.05863	3.05863		9.35519
41.2349	-120.901	1301.39	1312.13	-10.7393	10.7393		115.333
34.7835	-116.417	626.117	629.69	-3.57254	3.57254		12.7631
41.1835	-120.95	1291.78	1291.67	0.105951	0.105951		0.0112256
32.784	-115.785	-6.10658	-1.778	-4.32858	4.32858		18.7366
33.8668	-117.784	127.118	159.509	-32.3908	32.3908		1049.16
39.2011	-123.767	87.0406	79	8.04063	8.04063		64.6517
40.9675	-124.117	33.8934	36.034	-2.14061	2.14061		4.5822
41.5172	-124.018	7.29736	16.89	-9.59264	9.59264		92.0188
41.9183	-124.151	10.4135	20.045	-9.63152	9.63152		92.7661
38.8841	-123.668	38.7778	64	-25.2222	25.2222		636.161
41.0512	-124.134	-0.00452727	60.999	-61.0035	61.0035		3721.43
41.8342	-123.184	472.12	421.909	50.2106	50.2106		2521.1
41.9506	-122.584	769.096	776.548	-7.45175	7.45175		55.5286
41.9346	-121.451	1231.76	1231.07	0.692759	0.692759		0.479915
41.9003	-120.351	1447.87	1445.36	2.50596	2.50596		6.27984
41.4513	-122.885	887.919	892.916	-4.99671	4.99671		24.9671
41.6671	-121.251	1278.57	1267.33	11.2411	11.2411		126.363
41.418	-120.867	1340.16	1310.51	29.6495	29.6495		879.095
40.9507	-122.433	390.604	427.982	-37.3777	37.3777		1397.09
41.0501	-121.4	1009.91	1009.96	-0.0474113	0.0474113		0.00224783
40.5001	-121.984	616.386	576.142	40.244	40.244		1619.58
40.7849	-120.352	1617.1	1615.54	1.55927	1.55927		2.43133
40.151	-122.217	88.4692	95.371	-6.9018	6.9018		47.6348
39.8504	-120.684	1331.8	1330.69	1.11361	1.11361		1.24014
40.6348	-122.568	374.117	391.75	-17.6332	17.6332		310.929
39.2001	-121.284	252.09	244.052	8.03832	8.03832		64.6146
39.2843	-120.668	1631.62	1632.83	-1.21185	1.21185		1.46857
38.6671	-122.801	75.309	60.641	14.668	14.668		215.15
35.0834	-120.583	66.463	67.31	-0.847004	0.847004		0.717415
36.417	-121.317	60.3703	60.93	-0.55974	0.55974		0.313308
36.7513	-121.75	3.97738	8.029	-4.05162	4.05162		16.4156
33.9847	-118.4	7.83707	11.099	-3.26193	3.26193		10.6402
34.0678	-117.985	97.5984	98.627	-1.02856	1.02856		1.05794
34.0503	-118.951	50.5774	11.505	39.0724	39.0724		1526.65
34.4843	-117.752	1096.23	1061.83	34.3913	34.3913		1182.76
32.5668	-116.968	152.58	156.772	-4.1921	4.1921		17.5737
32.6007	-116.468	808.649	798.485	10.1643	10.1643		103.312
33.1179	-117.268	99.3941	94.902	4.49212	4.49212		20.1792
33.7338	-118.084	2.57693	8.38	-5.80307	5.80307		33.6757
33.0674	-116.585	1315.51	1281.51	34.0012	34.0012		1156.08
33.0341	-116.934	411.454	418.54	-7.08613	7.08613		50.2133
40.8005	-124.102	2.25922	1.858	0.401216	0.401216		0.160975
41.867	-122.801	580.32	562.035	18.2854	18.2854		334.355
34.9334	-120.567	34.4357	36.476	-2.04033	2.04033		4.16294
34.4673	-120.217	-5.0862	45.334	-50.4202	50.4202		2542.2
34.4342	-119.784	14.1107	28.831	-14.7203	14.7203		216.688
35.1844	-120.6	56.1712	90.329	-34.1578	34.1578		1166.76
35.6344	-120.668	276.949	224.629	52.3199	52.3199		2737.37
36.4843	-121.418	46.486	44.735	1.75099	1.75099		3.06597
36.667	-121.801	35.4822	25.288	10.1942	10.1942		103.922
35.3679	-120.101	662.298	641.9	20.3976	20.3976		416.064
38.0508	-122.8	36.4882	8.779	27.7092	27.7092		767.802
38.1501	-122.435	0.0144396	7.439	-7.42456	7.42456		55.1241
38.1673	-122.885	46.7163	7.007	39.7093	39.7093		1576.83
38.3013	-122.868	77.4562	14.927	62.5292	62.5292		3909.91
38.4005	-122.835	61.7821	58.373	3.40915	3.40915		11.6223
38.4515	-122.718	51.1248	44.939	6.18577	6.18577		38.2638
38.6176	-122.868	44.3918	46.277	-1.88524	1.88524		3.55412
38.8009	-123.001	89.4454	94.101	-4.65556	4.65556		21.6743
38.5011	-122.767	43.4202	42.947	0.473234	0.473234		0.22395
38.9006	-123.218	290.446	334.474	-44.0283	44.0283		1938.49
38.9848	-123.351	153.154	137.686	15.4676	15.4676		239.247
39.1169	-123.502	115.051	87.473	27.5784	27.5784		760.568
39.3011	-123.785	10.7554	56.179	-45.4236	45.4236		2063.3
39.5343	-123.751	78.3863	37.76	40.6263	40.6263		1650.49
39.4172	-123.801	9.30275	33.979	-24.6763	24.6763		608.917
39.9514	-123.784	183.087	245.387	-62.3004	62.3004		3881.34
40.3172	-123.917	140.509	102.346	38.1625	38.1625		1456.38
39.0342	-121.468	21.6634	22.734	-1.07063	1.07063		1.14624
39.1177	-121.568	23.3698	19.128	4.24178	4.24178		17.9927
39.4171	-121.717	28.7745	29.282	-0.507549	0.507549		0.257606
39.3669	-121.101	703.367	638.61	64.757	64.757		4193.47
39.5838	-121.45	275.338	294.657	-19.3192	19.3192		373.231
39.5334	-121.584	72.2966	76.497	-4.20039	4.20039		17.6433
34.017	-118.284	59.0157	56.711	2.30467	2.30467		5.31152
34.434	-119.2	378.58	369.934	8.6456	8.6456		74.7464
37.0176	-121.651	104.208	91.238	12.9703	12.9703		168.23
35.2336	-120.634	64.9854	57.773	7.21243	7.21243		52.0192
34.8849	-120.451	78.8797	67.619	11.2607	11.2607		126.804
33.5183	-115.951	-68.872	-59.337	-9.53496	9.53496		90.9154
33.6182	-116.118	-43.4839	-36.723	-6.7609	6.7609		45.7098
40.4339	-123.668	786.029	750.557	35.4717	35.4717		1258.24
37.0503	-122.067	95.2991	85.178	10.1211	10.1211		102.436
36.9341	-121.834	126.789	125.037	1.75185	1.75185		3.06896
37.5349	-122.501	75.603	18.156	57.447	57.447		3300.16
37.1017	-122.3	-16.4405	33.208	-49.6485	49.6485		2464.98
37.7333	-122.485	43.177	23.694	19.483	19.483		379.588
36.7178	-119.584	110.677	111.31	-0.632803	0.632803		0.400439
35.7673	-119.967	152.424	157.35	-4.92623	4.92623		24.2678
35.9334	-119.635	58.8277	59.46	-0.63227	0.63227		0.399765
35.5	-119.534	86.4038	92.804	-6.40022	6.40022		40.9628
35.0675	-119.233	164.874	161.09	3.7836	3.7836		14.3156
35.3179	-118.784	232.118	263.45	-31.332	31.332		981.694
35.434	-119.084	134.17	136.648	-2.47767	2.47767		6.13886
41.5509	-121.167	1405.68	1411.38	-5.70117	5.70117		32.5033
40.7178	-123.051	497.623	451.391	46.232	46.232		2137.39
40.6504	-122.751	867.33	812.971	54.3587	54.3587		2954.87
38.3679	-120.983	74.6716	89.83	-15.1584	15.1584		229.777
38.8837	-121.002	462.146	466.183	-4.03662	4.03662		16.2943
38.5504	-121.417	18.1566	13.297	4.85958	4.85958		23.6155
40.5839	-124.251	12.6346	9.083	3.55159	3.55159		12.6138
40.6339	-124.2	137.959	110.807	27.1517	27.1517		737.217
40.7345	-124.185	4.28868	12.033	-7.74432	7.74432		59.9745
40.9006	-124.084	13.3624	11.721	1.64142	1.64142		2.69426
38.2016	-122.134	6.29029	8.036	-1.74571	1.74571		3.04749
32.7337	-117.2	6.59935	2.911	3.68835	3.68835		13.6039
32.718	-117.168	63.7194	3.588	60.1314	60.1314		3615.79
32.7334	-117.184	5.67104	4.438	1.23304	1.23304		1.52039
37.8339	-120.618	209.26	166.693	42.5669	42.5669		1811.94
33.6834	-117.851	12.169	10.871	1.29798	1.29798		1.68474
41.7682	-124.234	7.39282	17.625	-10.2322	10.2322		104.697
39.1178	-123.2	182.661	184.03	-1.36853	1.36853		1.87288
40.3003	-121.034	1550.64	1550.36	0.276871	0.276871		0.0766578
40.5342	-121.568	1789.04	1740.14	48.8951	48.8951		2390.73
39.8168	-120.384	1484.18	1488.59	-4.40529	4.40529		19.4066
38.9182	-119.968	1918.23	1904.45	13.7758	13.7758		189.773
41.751	-120.368	1503.35	1452.41	50.9352	50.9352		2594.4
41.2837	-122.285	1091.01	1087.59	3.41935	3.41935		11.692
41.4175	-122.385	1077.47	1038.44	39.0305	39.0305		1523.38
40.5001	-122.368	155.234	146.025	9.20907	9.20907		84.807
40.5513	-122.3	182.616	174.36	8.25615	8.25615		68.164
40.6512	-122.351	213.393	206.241	7.15224	7.15224		51.1545
40.5339	-122.168	168.384	162.684	5.69979	5.69979		32.4876
40.3177	-122.268	203.781	174.843	28.9384	28.9384		837.432
40.8675	-121.734	1080.18	1094.35	-14.171	14.171		200.818
40.6839	-122.117	311.104	328.95	-17.8457	17.8457		318.469
41.2349	-121.802	1258.49	1207.1	51.3922	51.3922		2641.16
41.7009	-122.634	873.492	816.66	56.8324	56.8324		3229.93
41.4842	-120.685	1338.24	1324.19	14.0461	14.0461		197.292
38.0349	-122.501	3.0846	0.143	2.9416	2.9416		8.65303
38.0349	-122.501	2.88631	8.15	-5.26369	5.26369		27.7064
38.0349	-122.5	2.8863	-0.253	3.1393	3.1393		9.85521
38.0348	-122.485	-0.100112	1.772	-1.87211	1.87211		3.5048
38.0347	-122.501	2.88639	11.866	-8.97961	8.97961		80.6334
38.0349	-122.5	2.88629	-0.644	3.53029	3.53029		12.4629
41.9849	-121.601	1246.18	1249.53	-3.34934	3.34934		11.2181
41.8006	-123.367	334.505	336.738	-2.23339	2.23339		4.98802
41.3013	-122.75	1082.16	1012.59	69.5696	69.5696		4839.93
37.8512	-119.433	2632.27	2607.5	24.7696	24.7696		613.534
38.9001	-122.601	419.229	432.66	-13.4311	13.4311		180.396
39.0009	-122.601	479.318	500.06	-20.742	20.742		430.232
35.1182	-119.101	94.912	89.846	5.066	5.066		25.6644
35.1337	-119.101	89.5312	89.877	-0.345775	0.345775		0.119561
41.5175	-121.101	1465.56	1456.54	9.02024	9.02024		81.3647
40.7502	-122.034	408.998	383.507	25.4914	25.4914		649.813
40.7672	-123.301	408.515	351.963	56.5517	56.5517		3198.09
40.7669	-123.134	421.379	424.463	-3.08443	3.08443		9.51368
40.7171	-122.918	658.333	607.533	50.8004	50.8004		2580.68
40.4505	-120.268	1356.8	1356.46	0.340146	0.340146		0.1157
40.1009	-120.901	1066.24	1078.31	-12.0735	12.0735		145.77
40.3501	-121.768	978.554	1014.43	-35.8718	35.8718		1286.78
40.6336	-120.65	1686.23	1672.9	13.3333	13.3333		177.776
41.9003	-121.4	1232.24	1231.67	0.567647	0.567647		0.322223
40.3175	-120.934	1553.74	1550.74	3.00049	3.00049		9.00295
40.3006	-121.134	1484.92	1489.17	-4.25406	4.25406		18.097
40.3016	-122.033	306.842	264.826	42.0155	42.0155		1765.3
40.9843	-120.484	1614.06	1612.96	1.09923	1.09923		1.2083
41.0849	-120.467	1667.42	1691.72	-24.3019	24.3019		590.58
40.5167	-121.7	1299.57	1293.69	5.88147	5.88147		34.5917
40.7345	-121.468	1147.19	1113.11	34.0845	34.0845		1161.75
41.467	-123.485	309.62	241.809	67.8108	67.8108		4598.31
39.9836	-122.068	63.8623	62.475	1.38731	1.38731		1.92463
40.884	-122.767	723.799	734.268	-10.4692	10.4692		109.604
33.734	-116.151	49.9268	66.396	-16.4692	16.4692		271.235
38.084	-121.851	5.96393	10.141	-4.17707	4.17707		17.4479
39.7668	-122.184	80.0895	81.64	-1.55051	1.55051		2.40409
35.9348	-120.868	136.686	172.171	-35.4848	35.4848		1259.17
37.6012	-122.368	1.37983	1.76	-0.380168	0.380168		0.144528
38.5183	-121.784	17.9161	19.489	-1.5729	1.5729		2.47401
35.5843	-92.4508	173.086	154.832	18.2545	18.2545		333.227
34.6673	-92.3834	89.8586	88.507	1.35164	1.35164		1.82694
34.6673	-92.3683	86.5419	92.802	-6.26007	6.26007		39.1885
35.6674	-89.9504	75.4493	81.028	-5.57867	5.57867		31.1216
35.7175	-89.9513	73.7632	81.396	-7.63277	7.63277		58.2591
35.7337	-89.9508	72.0304	81.469	-9.43855	9.43855		89.0863
35.5672	-89.9505	68.2367	79.266	-11.0293	11.0293		121.644
35.7345	-89.9342	73.2878	82.093	-8.80524	8.80524		77.5323
35.5836	-89.9511	70.1818	79.47	-9.28819	9.28819		86.2704
35.6177	-89.9343	72.3516	79.85	-7.49835	7.49835		56.2253
35.0006	-90.3169	60.2533	70.3	-10.0467	10.0467		100.936
34.5007	-90.5843	50.3632	63.491	-13.1278	13.1278		172.339
35.5168	-90.0504	64.8511	77.701	-12.8499	12.8499		165.121
35.0167	-90.3177	62.7324	71.498	-8.76561	8.76561		76.836
35.8511	-90.018	71.8696	73.387	-1.51739	1.51739		2.30247
35.867	-90.0014	72.2159	73.499	-1.28309	1.28309		1.64632
34.2176	-90.9344	46.2044	51.007	-4.80255	4.80255		23.0645
35.0512	-90.2843	63.014	71.545	-8.53105	8.53105		72.7787
34.8847	-90.3001	56.0475	69.153	-13.1055	13.1055		171.754
35.5516	-90.0016	68.484	77.747	-9.26296	9.26296		85.8024
35.2347	-90.1181	65.856	74.502	-8.64597	8.64597		74.7529
35.4179	-90.2844	61.1105	67.638	-6.52751	6.52751		42.6083
35.4505	-90.1177	67.1103	76.426	-9.31571	9.31571		86.7824
34.4515	-91.5341	63.0489	65.381	-2.33208	2.33208		5.43859
35.4668	-90.1171	66.3193	76.635	-10.3157	10.3157		106.414
34.8004	-90.5001	54.5874	65.749	-11.1616	11.1616		124.581
34.9679	-90.3007	61.6623	70.423	-8.76074	8.76074		76.7506
35.4681	-90.0842	70.6471	76.297	-5.64994	5.64994		31.9218
34.9842	-90.3015	57.3929	70.176	-12.7831	12.7831		163.406
35.4849	-90.3669	66.7369	67.04	-0.303074	0.303074		0.0918541
35.4503	-90.3014	66.5304	67.381	-0.850574	0.850574		0.723476
35.4667	-90.3176	67.0977	67.555	-0.457347	0.457347		0.209166
35.485	-90.3681	67.5912	66.503	1.08822	1.08822		1.18423
35.5178	-90.4014	65.2754	66.418	-1.14255	1.14255		1.30543
35.6849	-89.951	71.9892	81.149	-9.15984	9.15984		83.9027
36.0343	-90.4836	78.8754	80.439	-1.56358	1.56358		2.44479
35.5505	-89.9667	69.7049	77.894	-8.18906	8.18906		67.0607
35.9172	-89.7017	77.3234	83.422	-6.09863	6.09863		37.1933
35.9346	-89.9504	76.9204	77.073	-0.152562	0.152562		0.0232752
35.951	-89.95	77.0506	76.787	0.263604	0.263604		0.069487
35.9513	-89.9507	77.0242	76.121	0.903221	0.903221		0.815809
33.6674	-94.118	101.848	100.357	1.49088	1.49088		2.22273
33.3503	-93.2843	100.046	109.145	-9.0992	9.0992		82.7954
33.8849	-93.9002	93.255	106.158	-12.903	12.903		166.488
33.6015	-92.7667	33.2089	37.882	-4.6731	4.6731		21.8378
33.1342	-92.0347	32.8679	35.335	-2.46714	2.46714		6.0868
34.1667	-91.55	57.8978	54.864	3.0338	3.0338		9.20396
38.6503	-123.4	26.5422	38.96	-12.4178	12.4178		154.201
34.417	-119.601	-0.415917	42.04	-42.4559	42.4559		1802.5
35.5012	-121.018	107.008	50.51	56.4982	56.4982		3192.04
35.8505	-120.785	164.599	162.81	1.7894	1.7894		3.20195
35.0007	-117.518	742.455	754.98	-12.525	12.525		156.876
33.8834	-117.535	213.87	206.377	7.4927	7.4927		56.1406
37.9847	-120.267	879.909	908.15	-28.2412	28.2412		797.566
38.1334	-121.684	-0.362271	5.72	-6.08227	6.08227		36.994
33.4669	-117.668	53.1986	7.219	45.9796	45.9796		2114.13
33.3675	-117.552	32.718	29.529	3.18895	3.18895		10.1694
35.7673	-120.701	189.638	186.731	2.90662	2.90662		8.44844
35.8672	-121.434	167.166	111.577	55.5892	55.5892		3090.16
38.0515	-122.534	75.5943	11.196	64.3983	64.3983		4147.14
34.6838	-118.784	824.425	806.667	17.7581	17.7581		315.349
37.3504	-121.901	25.6232	18.468	7.15521	7.15521		51.197
37.735	-122.201	8.79623	3.45	5.34623	5.34623		28.5822
37.4344	-122.152	17.2478	20.69	-3.44223	3.44223		11.8489
36.8837	-119.968	86.561	87.13	-0.569047	0.569047		0.323815
36.7678	-120.717	164.172	156.279	7.89314	7.89314		62.3017
35.5509	-119.185	143.221	144.63	-1.4095	1.4095		1.98668
35.6839	-119.218	110.224	114.21	-3.9862	3.9862		15.8898
38.6505	-121.384	25.7834	23.376	2.40742	2.40742		5.79566
32.834	-115.235	20.4453	19.34	1.10529	1.10529		1.22167
32.8508	-114.801	221.136	175.384	45.7519	45.7519		2093.23
32.7179	-115.134	35.8008	36.11	-0.309178	0.309178		0.0955911
41.3338	-122.817	930.624	941.911	-11.2867	11.2867		127.39
33.1676	-115.517	-55.8895	-55.534	-0.355485	0.355485		0.12637
33.3506	-117.034	186.248	220.714	-34.4656	34.4656		1187.88
40.6846	-124.2	1.12015	1.657	-0.53685	0.53685		0.288208
33.8668	-118.202	16.8102	17.396	-0.585795	0.585795		0.343156
41.5337	-122.901	854.971	857.392	-2.42144	2.42144		5.86338
34.0512	-118.051	75.5462	76.97	-1.42375	1.42375		2.02707
33.2178	-116.751	910.223	851.321	58.9021	58.9021		3469.45
41.5512	-122.201	1369.6	1335.07	34.5293	34.5293		1192.27
41.7182	-122.534	784.503	768.984	15.5192	15.5192		240.846
41.5671	-122.834	836.961	834.224	2.73709	2.73709		7.49168
41.7346	-124.183	-0.545053	3.986	-4.53105	4.53105		20.5304
34.4012	-119.685	-12.0755	9.544	-21.6195	21.6195		467.402
34.7504	-118.135	703.447	703	0.446554	0.446554		0.199411
41.5846	-122.517	803.927	796.255	7.67216	7.67216		58.862
40.7667	-124.217	1.974	4.155	-2.181	2.181		4.75676
33.1002	-115.501	-51.0483	-51.735	0.686699	0.686699		0.471555
41.1167	-121.567	1016.78	1016.72	0.0587401	0.0587401		0.0034504
40.7846	-124.185	6.78907	6.958	-0.168926	0.168926		0.028536
33.2845	-116.967	263.979	254.551	9.42779	9.42779		88.8832
33.1333	-116.301	319.363	343.568	-24.2052	24.2052		585.893
33.3007	-115.585	-55.0533	-60.22	5.16668	5.16668		26.6946
41.1345	-121.101	1264.71	1265.7	-0.99615	0.99615		0.992315
33.6346	-116.4	810.277	750.155	60.1218	60.1218		3614.63
40.6675	-120.4	1599.45	1553.76	45.6878	45.6878		2087.38
39.0014	-121.418	25.7758	24.906	0.869845	0.869845		0.75663
37.1834	-121.701	94.2104	92.212	1.99844	1.99844		3.99375
35.1837	-119.534	367.92	365.005	2.9149	2.9149		8.49662
37.035	-120.634	34.2272	34.323	-0.0957543	0.0957543		0.00916889
39.2014	-121.484	39.4706	28.568	10.9026	10.9026		118.867
39.3683	-121.6	28.1733	31.296	-3.12267	3.12267		9.75105
40.5516	-122.285	155.059	183.174	-28.1154	28.1154		790.474
39.4005	-121.701	28.2458	28.381	-0.135203	0.135203		0.0182799
37.0677	-120.501	40.1012	37.354	2.74718	2.74718		7.54702
37.0834	-120.301	64.9956	64.376	0.619646	0.619646		0.383961
37.0683	-120.35	57.0215	56.943	0.0785447	0.0785447		0.00616926
36.2505	-119.818	65.0699	62.102	2.96789	2.96789		8.80834
36.2506	-119.885	66.7391	66.918	-0.178922	0.178922		0.0320132
36.2506	-119.984	81.8046	80.445	1.35961	1.35961		1.84853
40.251	-121.367	1509.18	1479.38	29.798	29.798		887.92
40.4338	-122.283	146.942	139.963	6.97935	6.97935		48.7113
40.4501	-120.601	1313.5	1327.62	-14.1254	14.1254		199.527
39.4515	-121.718	31.0435	31.584	-0.540484	0.540484		0.292123
40.3008	-121.418	1431.82	1433.26	-1.44058	1.44058		2.07527
37.1344	-121.651	109.334	107.683	1.65084	1.65084		2.72527
37.4836	-117.868	1550.69	1542.04	8.6506	8.6506		74.8329
39.3172	-120.368	2062.71	2061.01	1.70356	1.70356		2.90212
36.3173	-119.701	67.8335	69.307	-1.47353	1.47353		2.1713
39.4844	-121.651	45.5862	48.988	-3.40178	3.40178		11.5721
38.8179	-121.184	121.772	127.674	-5.90226	5.90226		34.8366
36.3178	-119.618	72.4746	74.629	-2.15435	2.15435		4.64123
36.9846	-121.551	54.9343	58.192	-3.25768	3.25768		10.6125
34.2842	-118.484	330.015	396.028	-66.0129	66.0129		4357.7
34.2679	-118.667	316.181	381.162	-64.9806	64.9806		4222.48
37.101	-121.935	450.923	458.902	-7.97893	7.97893		63.6633
39.9673	-120.934	1033.33	1084.41	-51.0793	51.0793		2609.09
39.9673	-120.934	1033.35	1084.81	-51.4595	51.4595		2648.08
33.6009	-116.451	1288.46	1267.75	20.7115	20.7115		428.967
33.6012	-116.451	1288.77	1287.39	1.38197	1.38197		1.90984
33.6011	-116.45	1291.39	1288.11	3.28239	3.28239		10.7741
33.6334	-116.151	-37.185	-36.128	-1.05696	1.05696		1.11716
32.7011	-117.167	2.88631	3.55	-0.663688	0.663688		0.440482
33.6178	-116.151	-41.6391	-37.645	-3.99409	3.99409		15.9528
37.6006	-120.967	30.4681	27.798	2.67013	2.67013		7.12962
37.1173	-120.25	73.287	72.874	0.41305	0.41305		0.17061
41.967	-124.2	24.8057	13.295	11.5107	11.5107		132.495
41.8677	-124.134	12.512	11.838	0.674014	0.674014		0.454295
41.3841	-122.367	1197.12	1165.79	31.3307	31.3307		981.61
41.4677	-122.484	919.89	906.334	13.5559	13.5559		183.761
40.5682	-122.418	219.298	218.563	0.734773	0.734773		0.539891
40.8341	-124.167	1.42577	4.89	-3.46423	3.46423		12.0009
40.4504	-124.035	44.9075	45.535	-0.627521	0.627521		0.393783
39.885	-121.985	64.1542	63.605	0.549245	0.549245		0.30167
39.118	-121.6	20.0527	18.842	1.2107	1.2107		1.46581
38.9681	-121.368	27.6725	33.215	-5.54249	5.54249		30.7192
39.0516	-123.684	87.728	96.551	-8.82295	8.82295		77.8445
38.9011	-123.7	57.602	13.919	43.683	43.683		1908.2
39.0347	-123.401	89.5476	89.004	0.543618	0.543618		0.29552
38.1011	-122.5	19.2518	1.77	17.4818	17.4818		305.614
33.2334	-116.684	881.484	873.61	7.87374	7.87374		61.9958
33.0339	-116.401	774.907	789.673	-14.7657	14.7657		218.026
32.8182	-116.168	341.839	328.651	13.1882	13.1882		173.929
33.2844	-116.885	791.943	823.448	-31.5045	31.5045		992.536
33.368	-115.784	-68.879	-57.925	-10.954	10.954		119.989
33.4007	-115.801	-54.4361	-56.011	1.57489	1.57489		2.48026
33.4342	-115.834	-53.0137	-57.687	4.67333	4.67333		21.84
33.4171	-115.818	-47.9631	-60.576	12.6129	12.6129		159.085
37.3837	-120.717	43.2895	40.914	2.37546	2.37546		5.64279
34.1346	-118.751	283.955	272.172	11.7828	11.7828		138.834
33.9178	-118.418	41.8084	26.903	14.9054	14.9054		222.17
33.9501	-118.168	43.2736	33.74	9.53355	9.53355		90.8886
34.1176	-118.468	320.871	365.012	-44.1406	44.1406		1948.39
34.2183	-118.551	236.521	251.559	-15.0381	15.0381		226.143
34.1846	-118.884	227.78	243.48	-15.6999	15.6999		246.487
33.6012	-116.451	1289.11	1288.39	0.724443	0.724443		0.524818
33.9003	-117.818	139.524	132.299	7.2251	7.2251		52.2021
37.0507	-120.884	41.0389	42.152	-1.11312	1.11312		1.23904
32.6516	-117.234	-13.286	10.374	-23.66	23.66		559.795
36.3178	-119.467	82.5451	79.669	2.87609	2.87609		8.27192
38.0338	-120.384	683.547	691.175	-7.62826	7.62826		58.1903
38.0338	-120.384	685.635	670.739	14.8957	14.8957		221.882
33.5678	-117.051	470.829	503.154	-32.3249	32.3249		1044.9
32.7669	-116.068	226.84	243.868	-17.0279	17.0279		289.948
32.8007	-116.118	316.465	324.2	-7.73483	7.73483		59.8276
32.9004	-116.218	281.952	294.349	-12.3974	12.3974		153.696
32.9504	-116.284	353.233	364.315	-11.0823	11.0823		122.818
32.9675	-116.335	440.451	462.338	-21.8872	21.8872		479.049
32.9675	-116.401	510.826	529.85	-19.0245	19.0245		361.93
33.0014	-116.45	679.88	723.098	-43.2176	43.2176		1867.76
33.0845	-116.467	721.799	690.999	30.7998	30.7998		948.627
33.2507	-116.385	204.512	233.441	-28.9288	28.9288		836.875
33.2016	-116.45	1000.22	953.519	46.6974	46.6974		2180.65
33.201	-116.533	1225.11	1199.31	25.8062	25.8062		665.962
34.5506	-120.602	-10.6613	25.428	-36.0893	36.0893		1302.43
34.0174	-118.284	57.7142	58.046	-0.331778	0.331778		0.110077
33.8511	-118.251	15.7229	27.423	-11.7001	11.7001		136.893
33.9338	-118.118	41.2543	37.76	3.49432	3.49432		12.2103
33.9335	-116.384	474.435	477.848	-3.41252	3.41252		11.6453
34.9169	-117.001	638.236	645.632	-7.39557	7.39557		54.6945
33.7182	-116.384	79.875	61.176	18.699	18.699		349.652
34.2504	-118.517	285.685	296.66	-10.9754	10.9754		120.459
34.0174	-118.335	35.3753	34.113	1.26232	1.26232		1.59344
33.8837	-118.318	14.2094	17.306	-3.09657	3.09657		9.58872
34.018	-118.201	69.6857	97.149	-27.4633	27.4633		754.234
34.1004	-117.518	354.195	364.123	-9.92834	9.92834		98.5719
34.0681	-118.351	71.693	69.093	2.60004	2.60004		6.76022
34.1682	-118.567	267.407	243.277	24.1298	24.1298		582.249
34.7334	-119.1	1568.14	1575.13	-6.98951	6.98951		48.8533
33.9168	-117.317	498.284	506.546	-8.26179	8.26179		68.2572
34.2348	-118.834	356.813	310.016	46.7974	46.7974		2190
34.2843	-118.483	331.253	363.503	-32.2497	32.2497		1040.05
34.5001	-118.117	982.955	994.431	-11.4756	11.4756		131.69
33.9508	-118.418	37.5413	44.471	-6.92975	6.92975		48.0214
36.2505	-120.151	113.305	110.561	2.74418	2.74418		7.53054
36.3178	-119.501	78.8038	76.477	2.32679	2.32679		5.41394
36.3341	-119.417	87.0695	86.37	0.699516	0.699516		0.489323
36.3012	-119.15	117.712	117.769	-0.0565512	0.0565512		0.00319804
36.2504	-120.25	155.72	153.5	2.21964	2.21964		4.92681
35.3339	-120.751	63.2145	53.892	9.3225	9.3225		86.9091
35.6679	-121.284	15.4509	12.55	2.90094	2.90094		8.41546
35.6846	-120.684	200.062	206.634	-6.57209	6.57209		43.1924
35.3516	-120.85	-0.0648109	11.172	-11.2368	11.2368		126.266
35.4343	-120.884	33.9623	34.521	-0.558672	0.558672		0.312114
35.4672	-120.968	26.8942	11.759	15.1352	15.1352		229.074
35.6502	-121.201	22.7173	24.75	-2.0327	2.0327		4.13186
36.5337	-120.384	100.3	102.808	-2.5082	2.5082		6.29106
36.0344	-121.583	-1.21628	49.508	-50.7243	50.7243		2572.95
36.2349	-120.083	103.089	101.931	1.15762	1.15762		1.34009
37.0834	-120.435	48.0837	46.479	1.60473	1.60473		2.57517
36.6004	-120.484	98.1758	104.079	-5.90319	5.90319		34.8477
36.7678	-120.668	104.916	104.042	0.873599	0.873599		0.763175
38.1176	-122.484	0.963436	0.409	0.554436	0.554436		0.307399
39.8009	-120.234	1496.4	1497.29	-0.89848	0.89848		0.807266
35.3013	-119.7	547.755	505.654	42.1008	42.1008		1772.48
36.3176	-120.218	100.91	102.218	-1.30837	1.30837		1.71184
35.8337	-120.75	176.502	176.508	-0.00558443	0.00558443		3.11859e-05
38.1349	-122.368	1.00626	2.282	-1.27574	1.27574		1.6275
35.9849	-120.884	136.068	134.633	1.43481	1.43481		2.05868
35.4505	-120.634	276.037	292.951	-16.9135	16.9135		286.067
36.6673	-120.534	102.611	98.538	4.0729	4.0729		16.5885
36.4179	-120.285	99.4668	102.644	-3.17724	3.17724		10.0948
36.1337	-120.051	96.8742	99.245	-2.37076	2.37076		5.62049
35.9843	-119.951	85.883	98.11	-12.227	12.227		149.499
35.7181	-119.8	100.996	94.571	6.42522	6.42522		41.2835
35.6015	-119.685	93.5799	96.062	-2.48212	2.48212		6.16092
35.4848	-119.635	88.4251	92.597	-4.17193	4.17193		17.405
35.3849	-119.551	107.616	96.586	11.0304	11.0304		121.67
32.8507	-114.801	211.419	173.372	38.0475	38.0475		1447.61
32.8515	-117.25	26.4927	9.303	17.1897	17.1897		295.486
32.7008	-115.485	1.70902	-0.006	1.71502	1.71502		2.94128
32.7009	-115.051	39.5609	43.254	-3.69314	3.69314		13.6393
32.7334	-115.151	35.7608	34.827	0.93379	0.93379		0.871964
32.7345	-115.5	-3.13344	-4.275	1.14156	1.14156		1.30317
32.7505	-115.218	26.815	23.199	3.61604	3.61604		13.0757
32.7513	-114.834	66.433	69.069	-2.63602	2.63602		6.94862
32.9342	-115.534	-38.637	-34.694	-3.94296	3.94296		15.5469
32.768	-115.885	78.09	63.6	14.49	14.49		209.961
32.7681	-115.284	6.22108	7.12	-0.898923	0.898923		0.808063
32.7839	-115.718	-11.5226	-9.999	-1.52359	1.52359		2.32132
32.7847	-115.517	-10.1093	-12.847	2.73771	2.73771		7.49507
32.785	-115.584	-5.52399	-10.57	5.04601	5.04601		25.4622
32.785	-115.635	-10.4251	-9.166	-1.25914	1.25914		1.58543
32.8004	-115.452	-15.5788	-15.739	0.160212	0.160212		0.025668
32.8006	-115.401	-5.96678	-9.206	3.23922	3.23922		10.4926
32.8011	-115.351	-0.591074	-1.211	0.619926	0.619926		0.384308
32.9682	-115.518	-34.8506	-34.655	-0.195568	0.195568		0.0382468
33.1669	-115.501	-53.4138	-54.197	0.783163	0.783163		0.613344
35.1671	-120.751	-7.19199	4.371	-11.563	11.563		133.703
33.8339	-118.05	17.3927	12.122	5.2707	5.2707		27.7803
33.834	-118.251	13.4453	7.486	5.9593	5.9593		35.5133
34.1675	-118.601	273.787	263.525	10.2623	10.2623		105.315
41.501	-120.5	1339.83	1345.38	-5.54771	5.54771		30.7771
34.0015	-117.333	292.566	289.961	2.60472	2.60472		6.78457
34.0168	-118.5	30.5844	31.481	-0.896598	0.896598		0.803888
34.0168	-118.817	8.64665	6.841	1.80565	1.80565		3.26037
33.351	-115.635	-58.76	-51.316	-7.44398	7.44398		55.4128
34.1846	-119.05	16.779	23.926	-7.14697	7.14697		51.0791
33.3671	-115.668	-58.3365	-58.396	0.0595114	0.0595114		0.00354161
33.8671	-118.018	31.6015	18.444	13.1575	13.1575		173.121
34.0339	-118.568	-10.0181	9.472	-19.4901	19.4901		379.863
34.5344	-118.101	895.439	863.678	31.7608	31.7608		1008.75
34.0346	-118.234	78.3908	79.747	-1.35621	1.35621		1.83931
41.5505	-122.518	822.955	825.911	-2.95639	2.95639		8.74025
33.717	-118.267	-12.894	4.13	-17.024	17.024		289.818
33.8836	-118.251	34.9608	18.192	16.7688	16.7688		281.192
34.0512	-118.334	45.2768	60.916	-15.6392	15.6392		244.585
34.3846	-118.835	167.64	166.861	0.779315	0.779315		0.607332
41.8844	-121.951	1292.79	1291.74	1.04504	1.04504		1.0921
34.2183	-118.6	256.483	271.863	-15.3798	15.3798		236.537
33.8849	-116.35	313.764	340.59	-26.8261	26.8261		719.638
34.385	-118.9	136.232	146.383	-10.1514	10.1514		103.051
33.9	-118.417	49.3309	9.051	40.2799	40.2799		1622.47
34.5672	-118.684	810.005	779.494	30.5114	30.5114		930.944
33.2337	-116.335	151.097	159.024	-7.92712	7.92712		62.8392
34.4007	-118.734	239.199	229.283	9.91595	9.91595		98.3261
34.4009	-118.767	205.944	213.294	-7.35032	7.35032		54.0272
33.0682	-115.501	-47.8581	-49.145	1.28693	1.28693		1.6562
33.9016	-116.783	505.289	548.275	-42.9859	42.9859		1847.79
33.9169	-118.085	38.1167	31.851	6.26566	6.26566		39.2585
33.917	-118.252	27.6399	36.212	-8.57213	8.57213		73.4815
34.4174	-118.634	311.933	288.247	23.6864	23.6864		561.048
34.0842	-117.583	326.265	339.077	-12.8115	12.8115		164.136
33.4177	-115.668	46.6831	24.861	21.8221	21.8221		476.204
41.251	-121.968	1113.69	1105.71	7.97716	7.97716		63.6351
33.9175	-116.467	264.464	278.29	-13.8257	13.8257		191.151
34.0848	-118.218	101.628	108.136	-6.5076	6.5076		42.3488
33.2668	-115.551	-51.1065	-58.254	7.14751	7.14751		51.0869
34.1003	-118.334	114.494	119.874	-5.38008	5.38008		28.9452
34.4338	-118.601	306.442	307.364	-0.921665	0.921665		0.849467
41.1003	-121.167	1254.81	1255.73	-0.913733	0.913733		0.834908
33.1005	-116.684	915.466	911.124	4.34177	4.34177		18.851
33.9338	-118.434	44.7482	16.406	28.3422	28.3422		803.281
34.1008	-117.2	366.136	371.817	-5.68062	5.68062		32.2694
34.4341	-117.285	945.721	953.174	-7.45333	7.45333		55.5521
33.601	-114.701	105.223	119.069	-13.8457	13.8457		191.702
33.601	-114.717	118.967	119.097	-0.129739	0.129739		0.0168323
33.601	-114.7	102.716	119.479	-16.7635	16.7635		281.014
34.4342	-119.867	13.0174	28.707	-15.6896	15.6896		246.165
34.2678	-118.917	133.192	131.778	1.41356	1.41356		1.99814
41.7681	-122.467	805.805	803.054	2.75125	2.75125		7.56939
33.7681	-118.285	29.7952	21.029	8.7662	8.7662		76.8462
34.1167	-119.084	2.80105	10.553	-7.75195	7.75195		60.0927
34.2835	-118.884	154.043	151.694	2.34858	2.34858		5.51585
34.1171	-117.684	454.878	473.128	-18.2501	18.2501		333.067
33.117	-115.501	-52.4056	-52.849	0.443443	0.443443		0.196642
41.9504	-121.917	1294.62	1293.61	1.01667	1.01667		1.03362
34.2839	-118.818	197.295	196.928	0.366517	0.366517		0.134335
40.9513	-124.1	35.5415	42.367	-6.82546	6.82546		46.5869
33.2846	-116.285	201.296	188.051	13.2454	13.2454		175.441
33.7845	-118.234	4.54882	11.729	-7.18018	7.18018		51.555
40.9671	-124.1	66.3355	66.975	-0.639519	0.639519		0.408984
34.1338	-118.6	420.865	452.174	-31.3087	31.3087		980.234
34.3005	-118.452	361.361	368.932	-7.57091	7.57091		57.3186
33.3008	-115.585	-55.0535	-60.018	4.96445	4.96445		24.6458
34.134	-118.368	231.212	183.302	47.9102	47.9102		2295.39
34.3006	-119.117	51.0056	59.744	-8.73839	8.73839		76.3594
33.9673	-118.435	2.57688	4.599	-2.02212	2.02212		4.08896
33.801	-118.117	6.9088	8.453	-1.5442	1.5442		2.38455
33.801	-118.068	14.0964	12.172	1.92436	1.92436		3.70315
40.9679	-124.101	66.7405	61.412	5.32845	5.32845		28.3924
34.1347	-118.417	253.763	192.778	60.9852	60.9852		3719.19
34.1346	-119.201	-12.8276	4.303	-17.1306	17.1306		293.458
40.9836	-124.101	52.0155	54.969	-2.95352	2.95352		8.72327
41.4835	-120.551	1342.37	1337.18	5.18859	5.18859		26.9215
41.635	-122.517	777.507	779.877	-2.37049	2.37049		5.61924
33.8169	-118.384	42.7011	15.35	27.3511	27.3511		748.084
33.9838	-118.467	10.831	3.316	7.51501	7.51501		56.4753
34.484	-118.617	363.317	361.81	1.50718	1.50718		2.27158
34.1511	-118.268	151.538	143.544	7.99403	7.99403		63.9045
33.9847	-118.252	65.0486	53.161	11.8876	11.8876		141.315
39.0003	-120.984	587.79	616.967	-29.1773	29.1773		851.313
37.6676	-122.101	23.5045	17.167	6.33753	6.33753		40.1643
37.6836	-122.468	58.7306	123.179	-64.4484	64.4484		4153.6
38.0177	-120.401	656.786	631.968	24.8178	24.8178		615.923
35.1849	-118.034	735.696	727.833	7.86293	7.86293		61.8257
37.8667	-120.418	402.695	392.208	10.4867	10.4867		109.971
35.8667	-116.3	438.046	439.169	-1.12347	1.12347		1.26219
40.0337	-120.117	1314.93	1303.73	11.1993	11.1993		125.423
36.0339	-120.101	340.945	383.065	-42.12	42.12		1774.09
37.7008	-122.135	11.9661	12.335	-0.368901	0.368901		0.136088
35.3672	-119	124.411	124.936	-0.524832	0.524832		0.275448
37.7011	-121.084	21.5173	21.011	0.506273	0.506273		0.256312
40.3676	-120.568	1255.82	1265.72	-9.8991	9.8991		97.9922
37.8681	-120.468	399.236	403.446	-4.20962	4.20962		17.7209
35.0349	-119.401	326.682	319.765	6.91728	6.91728		47.8488
37.0509	-121.051	112.931	86.973	25.9577	25.9577		673.8
34.5509	-115.734	184.551	195.362	-10.8111	10.8111		116.881
37.8848	-122.518	3.12185	2.335	0.786846	0.786846		0.619127
36.8847	-121.734	61.2479	9.428	51.8199	51.8199		2685.3
37.0672	-121.6	79.3856	81.307	-1.92141	1.92141		3.69183
39.067	-120.968	715.904	696.781	19.1229	19.1229		365.684
37.7338	-122.468	108.058	83.941	24.1169	24.1169		581.626
37.734	-118.967	2298.37	2281.86	16.5119	16.5119		272.643
38.2341	-121.3	8.90707	15.388	-6.48093	6.48093		42.0025
38.4009	-121.317	19.8713	19.412	0.459272	0.459272		0.210931
37.7345	-122.184	9.56964	4.329	5.24064	5.24064		27.4643
34.9015	-114.767	375.716	397.831	-22.1151	22.1151		489.079
40.4168	-120.667	1325.57	1368.4	-42.8283	42.8283		1834.26
34.7501	-115.217	563.26	553.782	9.47812	9.47812		89.8347
36.9171	-121.535	98.4218	42.947	55.4748	55.4748		3077.45
37.2506	-121.8	59.1697	58.166	1.00366	1.00366		1.00733
39.9179	-122.018	67.1322	79.052	-11.9198	11.9198		142.081
35.0845	-118.183	909.764	935.439	-25.6748	25.6748		659.195
39.0847	-121.567	18.3573	18.785	-0.427703	0.427703		0.18293
35.9334	-119.918	85.7078	99.482	-13.7742	13.7742		189.729
37.4336	-121.901	5.58399	4.805	0.778989	0.778989		0.606824
38.1004	-122.934	39.4988	30.534	8.96477	8.96477		80.3671
37.6008	-122.084	16.3877	2.921	13.4667	13.4667		181.351
37.768	-122.285	4.1842	2.783	1.4012	1.4012		1.96336
38.1177	-122.318	1.80839	1.671	0.137394	0.137394		0.0188772
35.1176	-118.084	815.294	818.884	-3.58999	3.58999		12.888
37.7846	-122.268	2.8863	2.862	0.0243035	0.0243035		0.000590661
37.9516	-122.501	5.06833	2.908	2.16033	2.16033		4.66704
36.3004	-116.402	623.418	623.439	-0.0211818	0.0211818		0.00044867
36.3005	-117.968	1118.19	1103.74	14.4491	14.4491		208.777
34.1336	-115.918	518.308	537.338	-19.0302	19.0302		362.147
34.8007	-114.6	210.01	216.304	-6.29402	6.29402		39.6147
35.3006	-119.617	316.645	320.987	-4.34198	4.34198		18.8528
35.9678	-117.318	663.968	628.483	35.4849	35.4849		1259.18
37.6343	-122.484	85.8191	15.863	69.9561	69.9561		4893.85
37.8014	-120.117	964.087	922.487	41.6004	41.6004		1730.59
36.3012	-120.168	102.197	102.306	-0.108648	0.108648		0.0118044
39.6349	-120.418	1502.07	1507.41	-5.34547	5.34547		28.5741
35.6347	-117.801	754.902	742.452	12.4505	12.4505		155.014
39.8167	-120.35	1489.93	1490.69	-0.760366	0.760366		0.578157
39.3167	-120.317	2046.17	2069.51	-23.3386	23.3386		544.69
36.65	-121.617	18.8647	18.413	0.451651	0.451651		0.203989
37.6504	-122.084	18.8258	21.304	-2.47818	2.47818		6.14138
39.3175	-121.551	29.192	28.038	1.15403	1.15403		1.33177
40.6516	-120.467	1545.36	1597.23	-51.875	51.875		2691.01
33.6336	-117.084	453.304	462.112	-8.8082	8.8082		77.5844
33.8337	-117.301	504.548	498.449	6.09863	6.09863		37.1933
36.7681	-118.183	1216.36	1213.56	2.79676	2.79676		7.82187
37.8837	-119.084	2102.71	2103.31	-0.605623	0.605623		0.366779
37.2347	-121.952	105.22	93.779	11.4415	11.4415		130.907
38.9343	-121.35	32.9939	50.194	-17.2001	17.2001		295.842
40.2003	-122.234	100.625	97.16	3.46463	3.46463		12.0036
39.2171	-121.634	19.6219	20.759	-1.13712	1.13712		1.29304
39.6173	-121.684	63.3142	89.325	-26.0108	26.0108		676.559
39.7015	-121.8	67.4951	73.397	-5.90193	5.90193		34.8328
39.7848	-121.9	52.6718	55.081	-2.40916	2.40916		5.80405
37.368	-118.385	1256.23	1263.61	-7.37273	7.37273		54.3571
37.7676	-120.784	63.2112	72.644	-9.43281	9.43281		88.9779
37.817	-120.301	363.257	427.8	-64.5428	64.5428		4165.77
37.817	-120.068	1010.02	972.788	37.2346	37.2346		1386.41
37.8839	-121.267	6.59931	5.113	1.48631	1.48631		2.20911
37.9008	-121.268	6.59943	4.684	1.91543	1.91543		3.66886
38.0836	-121.268	14.0254	12.391	1.6344	1.6344		2.67127
32.7671	-117.201	10.4629	6.576	3.88692	3.88692		15.1082
33.75	-116.268	15.2825	21.368	-6.08547	6.08547		37.0329
34.5506	-120.602	-10.7043	24.651	-35.3553	35.3553		1250
37.2838	-120.468	52.3624	50.985	1.37738	1.37738		1.89718
37.2515	-120.418	55.5557	55.755	-0.19928	0.19928		0.0397126
37.1346	-118.268	1199.15	1210.06	-10.9039	10.9039		118.894
36.934	-118.234	1174.91	1180.76	-5.84627	5.84627		34.1788
36.5	-118.018	1091.28	1124.49	-33.2068	33.2068		1102.69
41.7348	-124.168	-0.435875	4.498	-4.93387	4.93387		24.3431
40.9678	-124.1	69.3818	67.685	1.69679	1.69679		2.8791
40.8838	-123.984	41.0774	95.94	-54.8626	54.8626		3009.91
34.6508	-117.335	834.853	777.213	57.6396	57.6396		3322.33
37.5516	-122.067	4.16296	9.841	-5.67804	5.67804		32.2401
40.5504	-124.118	124.116	112.752	11.3643	11.3643		129.147
39.6669	-123.784	74.9324	23.492	51.4404	51.4404		2646.12
40.0342	-122.134	66.3736	69.034	-2.66038	2.66038		7.07761
39.834	-121.934	57.475	58.683	-1.20797	1.20797		1.45919
39.6016	-121.668	58.5706	62.696	-4.12542	4.12542		17.0191
38.9013	-121.317	45.9354	44.565	1.37039	1.37039		1.87796
38.9001	-121.335	36.0395	35.965	0.0744528	0.0744528		0.00554322
37.9846	-122.968	-15.7447	19.812	-35.5567	35.5567		1264.28
38.1001	-122.251	23.5523	3.198	20.3543	20.3543		414.298
38.1501	-122.435	0.0101655	4.261	-4.25083	4.25083		18.0696
37.051	-120.867	38.381	36.869	1.51202	1.51202		2.28619
37.0516	-120.867	38.3112	36.279	2.03222	2.03222		4.12991
36.9001	-121.701	16.4467	14.856	1.59072	1.59072		2.53038
36.6837	-121.8	14.9303	5.987	8.94332	8.94332		79.983
36.6001	-121.884	2.8996	3.565	-0.665403	0.665403		0.442761
32.8347	-115.551	-16.8576	-17.543	0.685369	0.685369		0.46973
37.7671	-122.285	1.85454	3.556	-1.70146	1.70146		2.89496
33.7847	-118.285	14.8013	21.794	-6.99275	6.99275		48.8985
33.9515	-118.252	41.6475	41.744	-0.0964691	0.0964691		0.00930628
34.1338	-118.267	136.169	139.351	-3.18158	3.18158		10.1225
34.4175	-119.717	23.7713	34.562	-10.7907	10.7907		116.439
34.267	-118.418	312.278	313.765	-1.48695	1.48695		2.21103
34.2675	-118.585	324.267	367.502	-43.2353	43.2353		1869.29
33.8013	-118.167	58.8265	20.55	38.2765	38.2765		1465.09
40.4501	-124.134	528.851	596.833	-67.9817	67.9817		4621.51
37.0178	-122.202	40.1971	27.191	13.0061	13.0061		169.158
37.1839	-121.685	121.523	103.151	18.3725	18.3725		337.548
34.3844	-118.934	117.794	125.962	-8.16785	8.16785		66.7138
33.151	-116.235	217.637	234.437	-16.8004	16.8004		282.253
33.3182	-117.151	79.0575	93.958	-14.9005	14.9005		222.025
33.418	-117.134	362.511	352.094	10.4167	10.4167		108.507
33.7673	-116.967	475.038	468.737	6.3014	6.3014		39.7077
33.818	-117.235	447.129	461.81	-14.6811	14.6811		215.535
33.9334	-117.151	521.651	524.978	-3.327	3.327		11.069
41.8178	-121.301	1270.36	1251.21	19.1502	19.1502		366.732
36.9005	-121.551	107.823	54.906	52.9172	52.9172		2800.23
38.8674	-123.1	367.149	387.356	-20.2068	20.2068		408.314
34.6002	-118.1	787.791	786.696	1.09542	1.09542		1.19996
37.5344	-122.017	9.55718	12.172	-2.61482	2.61482		6.83727
37.5343	-122.002	14.5621	13.124	1.43809	1.43809		2.0681
34.2676	-118.768	243.913	244.516	-0.602509	0.602509		0.363017
34.2678	-118.5	294.6	312.29	-17.6895	17.6895		312.919
34.4171	-118.484	417.93	401.688	16.2418	16.2418		263.797
34.434	-118.418	507.665	493.894	13.771	13.771		189.64
34.3173	-118.9	272.107	305.213	-33.1055	33.1055		1095.98
34.2514	-118.851	199.838	194.639	5.1992	5.1992		27.0317
34.2015	-118.884	256.176	212.369	43.8072	43.8072		1919.07
34.2507	-118.517	286.437	299.829	-13.3917	13.3917		179.337
34.0845	-118.6	224.756	239.923	-15.1667	15.1667		230.03
34.2672	-118.467	287.224	298.578	-11.3543	11.3543		128.92
34.2335	-118.467	255.739	263.793	-8.05378	8.05378		64.8635
34.1844	-118.467	217.844	231.103	-13.2585	13.2585		175.788
34.0673	-118.467	145.157	154.287	-9.12971	9.12971		83.3516
34.1673	-118.534	243.587	247.7	-4.11268	4.11268		16.9141
34.1512	-118.467	221.068	207.874	13.1941	13.1941		174.085
34.1507	-118.818	282.623	290.675	-8.05222	8.05222		64.8383
34.0337	-118.301	55.9487	64.442	-8.49335	8.49335		72.1369
34.0334	-118.351	33.1628	35.075	-1.91225	1.91225		3.65669
34.0173	-118.467	50.8031	41.445	9.35809	9.35809		87.5739
37.1837	-122.384	19.2115	40.116	-20.9045	20.9045		436.999
37.1835	-122.384	18.3193	20.594	-2.27466	2.27466		5.17406
34.0842	-117.551	329.242	344.109	-14.8667	14.8667		221.018
33.8668	-118.234	51.4342	48.111	3.32321	3.32321		11.0437
33.8668	-118.235	60.8303	50.077	10.7533	10.7533		115.634
34.5678	-120.635	62.7002	20.491	42.2092	42.2092		1781.62
34.5677	-120.634	68.2996	60.349	7.95063	7.95063		63.2124
34.5677	-120.635	61.5303	29.52	32.0103	32.0103		1024.66
33.8003	-118.334	30.1152	28.36	1.75521	1.75521		3.08076
33.8	-118.318	22.8281	28.814	-5.98589	5.98589		35.8309
37.8006	-122.467	28.3308	3.668	24.6628	24.6628		608.256
37.8007	-122.318	5.67109	4.159	1.51209	1.51209		2.28642
33.785	-118.318	52.248	28.803	23.445	23.445		549.669
39.4178	-121.667	32.5367	34.38	-1.84332	1.84332		3.39783
39.4183	-121.652	34.3961	37.743	-3.34687	3.34687		11.2015
37.717	-122.117	123.872	149.987	-26.1147	26.1147		681.979
37.7167	-122.117	120.346	134.957	-14.6112	14.6112		213.488
38.9839	-123.067	246.303	309.913	-63.6103	63.6103		4046.27
38.9839	-123.068	254.872	282.039	-27.167	27.167		738.048
38.835	-121.335	36.0301	33.548	2.48207	2.48207		6.16069
38.8339	-121.335	36.8245	36.083	0.741538	0.741538		0.549879
34.7501	-115.218	561.883	545.182	16.7007	16.7007		278.914
32.7334	-116	142.071	145.376	-3.30463	3.30463		10.9206
35.835	-121.401	1.20889	39.111	-37.9021	37.9021		1436.57
34.367	-116.635	920.515	942.444	-21.9294	21.9294		480.899
34.2172	-118.367	245.344	253.076	-7.7318	7.7318		59.7808
34.2672	-118.75	266.092	269.558	-3.46602	3.46602		12.0133
35.9346	-121.468	50.2655	44.174	6.09148	6.09148		37.1061
34.4504	-117.067	924.456	919.695	4.76056	4.76056		22.663
34.4504	-117.067	924.456	919.685	4.77121	4.77121		22.7645
34.4511	-117.068	924.363	932.406	-8.04288	8.04288		64.6879
34.4515	-118.401	589.366	552.792	36.5736	36.5736		1337.63
33.9674	-115.985	1013.7	1059.42	-45.7252	45.7252		2090.79
36.1681	-120.201	146.585	147.473	-0.8881	0.8881		0.788721
37.8835	-118.451	1782.23	1757.55	24.6855	24.6855		609.374
37.4339	-122.434	22.3378	22.251	0.0868029	0.0868029		0.00753474
36.9511	-121.385	77.1855	135.664	-58.4785	58.4785		3419.74
36.1338	-120.151	139.53	150.5	-10.9701	10.9701		120.342
36.634	-121.601	20.3893	19.268	1.12134	1.12134		1.2574
33.9017	-118.051	32.3081	36.141	-3.83286	3.83286		14.6908
40.5507	-124.134	122.117	103.93	18.1867	18.1867		330.756
34.4006	-118.684	325.706	261.896	63.8095	63.8095		4071.65
35.8507	-119.884	91.9883	95.069	-3.0807	3.0807		9.49069
37.8005	-122.451	10.8376	3.69	7.14759	7.14759		51.0881
34.4007	-118.534	362.891	357.174	5.71702	5.71702		32.6843
37.0505	-120.734	29.7222	30.902	-1.17979	1.17979		1.3919
34.0334	-118.533	1.00909	6.619	-5.60991	5.60991		31.4711
33.4178	-115.818	-47.0319	-57.275	10.2431	10.2431		104.922
35.0343	-118.951	219.874	199.032	20.8415	20.8415		434.37
35.3848	-119.384	89.162	89.705	-0.542961	0.542961		0.294807
38.4167	-121.867	18.6426	21.088	-2.44543	2.44543		5.98011
38.7836	-121.234	78.7624	77.349	1.41345	1.41345		1.99784
38.3011	-122.018	44.3472	71.945	-27.5978	27.5978		761.637
37.6506	-122.084	19.0178	22.731	-3.71323	3.71323		13.788
37.8012	-119.483	2514.29	2562.06	-47.764	47.764		2281.4
38.2003	-121.267	17.0063	17.493	-0.486744	0.486744		0.23692
38.4503	-121.368	16.1914	11.747	4.44437	4.44437		19.7524
38.4847	-121.385	17.1151	11.793	5.32213	5.32213		28.3251
40.5167	-108.084	1807.02	1805.64	1.37477	1.37477		1.88998
40.5183	-107.868	1936.65	1886.42	50.2232	50.2232		2522.37
40.5183	-107.768	1996.43	1942.02	54.4083	54.4083		2960.26
38.3846	-107.833	1870.67	1856.97	13.696	13.696		187.581
40.3349	-103.968	1321.97	1326.89	-4.92139	4.92139		24.2201
40.5174	-103.968	1451.2	1474.29	-23.0939	23.0939		533.33
39.384	-104.801	1996.84	1976.23	20.607	20.607		424.647
39.3841	-104.75	1881.41	1876.46	4.94858	4.94858		24.4884
40.4337	-103.951	1460.21	1461.79	-1.57362	1.57362		2.47628
39.9671	-104.735	1538.8	1548.3	-9.49473	9.49473		90.15
39.4674	-104.701	1946.64	1942.53	4.11457	4.11457		16.9297
39.6344	-106.902	2023.47	1977.46	46.0061	46.0061		2116.57
38.5012	-104.618	1569.25	1587.16	-17.913	17.913		320.876
39.2502	-105.234	1988.86	2006.35	-17.4874	17.4874		305.811
38.4848	-105.35	1877.39	1901.76	-24.3746	24.3746		594.122
37.2344	-104.485	1849.64	1872.06	-22.4203	22.4203		502.669
37.367	-104.584	1910.39	1919.53	-9.13862	9.13862		83.5144
40.4681	-104.901	1459.69	1462.85	-3.16558	3.16558		10.0209
39.7006	-104.801	1672.95	1682.47	-9.51843	9.51843		90.6006
39.7346	-104.601	1691.64	1681.23	10.4126	10.4126		108.423
39.9834	-104.401	1527.09	1527.34	-0.248748	0.248748		0.0618758
37.6175	-104.768	1882.17	1883.45	-1.28138	1.28138		1.64193
38.0845	-106.068	2328.26	2340.61	-12.3415	12.3415		152.312
36.985	-107.867	1807.35	1821.68	-14.3252	14.3252		205.212
40.1669	-108.367	1735.09	1733.35	1.7394	1.7394		3.02551
40.017	-108.067	1808.5	1834.54	-26.038	26.038		677.979
37.1843	-108.684	1729.9	1723.85	6.0585	6.0585		36.7054
37.5178	-107.817	2439.86	2489.11	-49.2449	49.2449		2425.06
40.7006	-104.768	1578.19	1582.27	-4.07652	4.07652		16.618
40.0339	-107.868	1922.7	1918.1	4.60253	4.60253		21.1833
39.7011	-106.684	2123.68	2109.23	14.454	14.454		208.919
38.8338	-104.434	1861.76	1869.06	-7.29242	7.29242		53.1793
38.5168	-102.784	1298.29	1296.27	2.02372	2.02372		4.09543
39.351	-102.867	1382.31	1379.94	2.37226	2.37226		5.62762
38.1843	-104.15	1334.45	1338.27	-3.81554	3.81554		14.5584
39.0175	-105.067	2525.01	2500.24	24.7661	24.7661		613.36
37.5178	-102.617	1328.54	1330.34	-1.80289	1.80289		3.2504
37.8515	-102.601	1228.33	1228.86	-0.528878	0.528878		0.279712
38.0181	-102.601	1149.96	1135.69	14.2624	14.2624		203.417
37.3667	-102.602	1343.79	1348.83	-5.04219	5.04219		25.4236
37.0348	-102.534	1276.78	1301.95	-25.1736	25.1736		633.712
37.7168	-104.967	1962.78	1964.87	-2.09096	2.09096		4.37212
39.3843	-105.268	2087.53	2022.23	65.2936	65.2936		4263.25
37.2336	-102.602	1340.62	1346.82	-6.20241	6.20241		38.4699
39.7341	-105.101	1690.5	1692.94	-2.44344	2.44344		5.97041
37.7344	-105.051	2010.37	2035.13	-24.7666	24.7666		613.386
37.7346	-102.6	1328.39	1321.45	6.94423	6.94423		48.2224
39.6012	-102.851	1363.91	1366.04	-2.13357	2.13357		4.55213
38.4348	-105.201	1607.01	1619.15	-12.1436	12.1436		147.468
38.1167	-102.601	1106.56	1103.31	3.2494	3.2494		10.5586
37.9505	-102.601	1168.52	1165.98	2.53756	2.53756		6.43922
39.2849	-102.351	1289.66	1288.59	1.07272	1.07272		1.15072
40.1183	-102.218	1116.86	1125.35	-8.48761	8.48761		72.0394
37.3002	-102.602	1346.93	1351.87	-4.9459	4.9459		24.462
38.6183	-102.784	1280.54	1286.4	-5.85752	5.85752		34.3105
39.3001	-102.717	1371.57	1368.23	3.34321	3.34321		11.1771
39.3002	-102.801	1397.18	1396.51	0.67101	0.67101		0.450254
37.1349	-102.602	1334.26	1339.34	-5.08303	5.08303		25.8372
38.8172	-102.785	1313.54	1322.04	-8.50057	8.50057		72.2598
38.6508	-104.851	2028.01	1974.52	53.4912	53.4912		2861.31
39.8511	-105.05	1650.94	1689.89	-38.9533	38.9533		1517.36
38.0843	-102.517	1104.86	1088.47	16.3901	16.3901		268.637
38.0835	-102.401	1074.58	1075.31	-0.730909	0.730909		0.534229
38.0507	-102.268	1059.2	1058.59	0.604687	0.604687		0.365647
38.0507	-102.168	1039.69	1040.2	-0.506683	0.506683		0.256728
38.3347	-104.784	1550.39	1558.17	-7.78582	7.78582		60.619
38.3182	-104.718	1541.82	1553.42	-11.6075	11.6075		134.734
39.9667	-105.184	1731.8	1731.07	0.731796	0.731796		0.535526
40.1683	-104.718	1531.03	1519.55	11.4838	11.4838		131.879
39.7002	-102.318	1216.91	1220.96	-4.04306	4.04306		16.3463
40.1834	-104.718	1511.45	1523.58	-12.1265	12.1265		147.053
40.1682	-104.718	1531.31	1522.08	9.22766	9.22766		85.1497
40.1682	-104.718	1531.11	1522.05	9.06262	9.06262		82.131
39.0671	-104.751	2337.2	2307.59	29.6097	29.6097		876.737
40.1683	-104.718	1531.15	1520.72	10.424	10.424		108.66
39.8181	-104.651	1647.93	1652.4	-4.46878	4.46878		19.97
39.7676	-106.15	2519.63	2508.15	11.4753	11.4753		131.683
39.9015	-104.751	1572.7	1569.81	2.889	2.889		8.34633
39.9014	-104.668	1618.55	1627.61	-9.05626	9.05626		82.0158
37.2669	-107.884	1977.9	1979.38	-1.48724	1.48724		2.2119
39.8172	-104.75	1655.88	1653.62	2.26302	2.26302		5.12126
39.8183	-104.701	1638.25	1644.69	-6.44006	6.44006		41.4744
39.8848	-104.717	1595.11	1615.73	-20.6176	20.6176		425.084
39.8849	-104.634	1605.77	1607.14	-1.3705	1.3705		1.87828
39.8012	-104.651	1661.16	1663.55	-2.38835	2.38835		5.70423
39.8506	-104.717	1639.82	1630.79	9.02828	9.02828		81.5099
39.8505	-104.651	1638.67	1646.96	-8.29688	8.29688		68.8383
39.867	-104.617	1614.53	1616.31	-1.78195	1.78195		3.17534
39.7835	-104.968	1582.72	1568.62	14.1026	14.1026		198.883
39.7672	-104.784	1647.36	1650.35	-2.99637	2.99637		8.97823
39.7516	-104.834	1643.81	1626.13	17.6803	17.6803		312.595
40.0838	-105.184	1561.46	1571	-9.5351	9.5351		90.9182
40.2003	-105.1	1545.14	1544.24	0.894572	0.894572		0.80026
38.885	-108.367	1537.07	1520.03	17.0387	17.0387		290.317
38.7848	-104.817	1844.16	1836.79	7.37027	7.37027		54.3209
38.9847	-103.7	1653.59	1661.84	-8.25164	8.25164		68.0896
38.3183	-107.783	1970.45	1937.56	32.8829	32.8829		1081.29
40.1667	-104.384	1439.28	1439.13	0.143602	0.143602		0.0206214
40.6669	-105.067	1584.19	1583.24	0.947161	0.947161		0.897114
40.3336	-106.534	2468.5	2476.95	-8.44584	8.44584		71.3323
37.3337	-108.184	2309.2	2322.57	-13.3641	13.3641		178.6
37.1675	-107.184	2174.94	2157.45	17.4904	17.4904		305.913
37.6673	-107.784	2816.81	2881.24	-64.4246	64.4246		4150.53
38.5006	-107.901	1742.28	1734.18	8.10271	8.10271		65.6539
40.1673	-105.251	1657.61	1705.82	-48.2169	48.2169		2324.87
40.1672	-105.9	2539.98	2535.38	4.59286	4.59286		21.0944
37.3342	-107.85	1996.93	1996.8	0.133888	0.133888		0.017926
37.8343	-108.334	2441.57	2402.65	38.9197	38.9197		1514.74
37.6679	-106.367	2433.13	2409.88	23.2596	23.2596		541.007
40.5011	-105.068	1503.74	1515.46	-11.7129	11.7129		137.193
40.0012	-105.25	1626.73	1604.68	22.0525	22.0525		486.314
39.8346	-108.733	1881.43	1822.38	59.048	59.048		3486.67
40.668	-107.467	1966.72	1956.09	10.633	10.633		113.06
37.6683	-106.485	2491.9	2456.27	35.6299	35.6299		1269.49
38.5016	-107.017	2301.03	2302.92	-1.89377	1.89377		3.58636
37.3348	-108.485	1945.4	1916.66	28.743	28.743		826.161
38.5167	-106.067	2270.93	2276.8	-5.87643	5.87643		34.5324
38.0167	-107.667	2487.76	2473.71	14.049	14.049		197.374
40.6837	-105.301	1771.67	1731.12	40.5482	40.5482		1644.16
40.8506	-105.068	1717.99	1728.04	-10.0471	10.0471		100.945
40.0175	-106.368	2314.77	2244.97	69.7997	69.7997		4872
38.5176	-106.967	2323.19	2323.7	-0.509389	0.509389		0.259477
38.351	-106.018	2540.6	2569.78	-29.1766	29.1766		851.276
39.3512	-106.051	3505.16	3519.24	-14.0815	14.0815		198.29
40.2001	-109	1742.81	1741.31	1.49835	1.49835		2.24504
38.0337	-106.134	2334.98	2334.9	0.0822729	0.0822729		0.00676883
40.9007	-104.785	1739.73	1733.34	6.39489	6.39489		40.8946
40.7344	-106.268	2460.21	2484.76	-24.5477	24.5477		602.591
39.5678	-107.767	1730.18	1698.47	31.711	31.711		1005.59
40.068	-105.268	1660.25	1679.11	-18.8551	18.8551		355.513
40.2347	-105.1	1568.05	1578.76	-10.7108	10.7108		114.721
39.9014	-106.318	2426.38	2373.79	52.5899	52.5899		2765.7
40.4168	-105.184	1560.02	1573.14	-13.1193	13.1193		172.115
39.2501	-108.801	1426.15	1420.37	5.78402	5.78402		33.4548
40.2671	-109.035	1741.76	1714.65	27.1116	27.1116		735.04
40.1003	-108.851	1595.99	1592.75	3.24412	3.24412		10.5243
38.1006	-107.717	2182.82	2194.5	-11.6819	11.6819		136.468
40.1008	-105.918	2476.16	2416.29	59.8657	59.8657		3583.9
40.6007	-105.068	1514.97	1517.24	-2.26759	2.26759		5.14197
38.4343	-107.601	2318.06	2301.26	16.8073	16.8073		282.484
40.2841	-104.267	1379.54	1372.68	6.86262	6.86262		47.0956
40.2841	-105.1	1539.46	1542.57	-3.10501	3.10501		9.64109
40.1174	-106.418	2277.77	2307.64	-29.8778	29.8778		892.681
38.451	-107.3	2295.86	2314.06	-18.2051	18.2051		331.425
40.6176	-104.735	1523.76	1529.32	-5.55501	5.55501		30.8582
40.1346	-108.952	1820.33	1772.34	47.9864	47.9864		2302.7
39.9683	-106.351	2308.66	2289.23	19.4299	19.4299		377.521
39.6348	-106.902	2022.84	1957.24	65.6029	65.6029		4303.74
38.4836	-107.1	2295.87	2297.22	-1.34956	1.34956		1.82132
40.9835	-104.768	1862.41	1859.7	2.70701	2.70701		7.32792
40.4834	-107.034	1978.64	1975.38	3.26157	3.26157		10.6378
40.4835	-107.551	1954.37	1946.34	8.02889	8.02889		64.4631
38.4839	-107.768	1940.53	1912.31	28.2112	28.2112		795.869
40.3172	-104.718	1435.13	1436.28	-1.15797	1.15797		1.3409
37.3173	-108.601	1818.24	1810.73	7.5083	7.5083		56.3746
40.3177	-104.117	1343.73	1344.5	-0.767287	0.767287		0.588729
40.151	-104.084	1410.22	1403.97	6.25081	6.25081		39.0727
38.0004	-103.467	1247.07	1240.04	7.02998	7.02998		49.4207
39.3336	-104.868	1948.38	1937.03	11.3459	11.3459		128.729
39.5007	-105.017	1701.62	1694.93	6.68792	6.68792		44.7282
40.0002	-103.583	1354.62	1356.8	-2.18289	2.18289		4.76502
39.5009	-103.968	1630.72	1624.19	6.52807	6.52807		42.6157
38.6677	-105.117	2916.66	2934.89	-18.2312	18.2312		332.377
40.6676	-102.817	1287.68	1285.2	2.47797	2.47797		6.14034
38.0013	-103.518	1233.37	1257.15	-23.7792	23.7792		565.451
39.3345	-103.668	1689.45	1694.56	-5.10056	5.10056		26.0157
37.168	-105.984	2361.91	2353.99	7.91542	7.91542		62.6539
39.6682	-103.584	1552.91	1514.22	38.6839	38.6839		1496.45
39.3177	-102.084	1199.77	1205.11	-5.34212	5.34212		28.5383
40.151	-103.251	1433.62	1432.9	0.717519	0.717519		0.514833
38.8178	-102.301	1272.54	1275.93	-3.39249	3.39249		11.509
38.818	-103.034	1370.83	1369.15	1.67192	1.67192		2.7953
40.1512	-102.717	1253.93	1248.3	5.62347	5.62347		31.6234
40.9675	-102.317	1072.13	1073.09	-0.96348	0.96348		0.928294
40.2511	-103.585	1334.13	1298.11	36.025	36.025		1297.8
38.7175	-108.051	1558.18	1522.42	35.7634	35.7634		1279.02
38.7513	-108.085	1501.64	1510.96	-9.32697	9.32697		86.9923
38.7505	-108.167	1513.11	1525.35	-12.2365	12.2365		149.733
38.7849	-108.252	1596.9	1595.93	0.975107	0.975107		0.950834
38.8016	-108.285	1594.11	1598.61	-4.4956	4.4956		20.2104
38.8506	-108.301	1655.3	1596.93	58.3641	58.3641		3406.37
38.9344	-108.401	1468.85	1485.1	-16.2563	16.2563		264.268
38.9835	-108.434	1443.08	1425.71	17.3622	17.3622		301.448
39.017	-108.468	1510.99	1478.62	32.3633	32.3633		1047.38
39.034	-108.534	1423.46	1415.77	7.68971	7.68971		59.1316
39.0843	-108.601	1387.98	1384.79	3.1928	3.1928		10.194
39.1338	-108.7	1377.67	1378.36	-0.693406	0.693406		0.480812
38.0502	-102.068	1029.65	1029.11	0.542851	0.542851		0.294687
40.3844	-104.651	1413.08	1411.39	1.68907	1.68907		2.85295
40.3842	-104.551	1407.92	1405.49	2.43212	2.43212		5.9152
40.3502	-104.467	1403.94	1397.04	6.90048	6.90048		47.6167
40.3014	-104.384	1403.96	1402.26	1.69884	1.69884		2.88606
40.2839	-104.151	1375.69	1373.53	2.15413	2.15413		4.64026
40.2346	-103.884	1341.56	1341.85	-0.290407	0.290407		0.0843361
40.2515	-103.801	1320.42	1316.84	3.58055	3.58055		12.8203
40.2668	-103.685	1297.61	1295.31	2.30311	2.30311		5.30432
40.3171	-103.518	1275.52	1272.61	2.90775	2.90775		8.45503
38.5172	-106.034	2218.15	2234.18	-16.0266	16.0266		256.851
38.4834	-105.267	1782.57	1787.64	-5.0721	5.0721		25.7262
38.4179	-105.068	1595.6	1653.78	-58.1753	58.1753		3384.37
38.4012	-105.001	1589	1598.88	-9.88803	9.88803		97.7731
38.3513	-104.884	1589	1584.25	4.75514	4.75514		22.6114
38.3002	-104.651	1449.94	1470.59	-20.6445	20.6445		426.196
40.9171	-103.102	1302.78	1296.21	6.56558	6.56558		43.1068
40.8505	-103.102	1209.61	1231.28	-21.6712	21.6712		469.641
40.784	-103.101	1200.42	1217.05	-16.6358	16.6358		276.75
40.9507	-102.418	1077.57	1079.09	-1.52617	1.52617		2.3292
40.9174	-102.551	1096.44	1097	-0.565806	0.565806		0.320136
40.8835	-102.7	1117.76	1116.16	1.59751	1.59751		2.55205
40.8512	-102.768	1126.47	1127.48	-1.00788	1.00788		1.01582
40.8344	-102.835	1138.12	1137.19	0.928826	0.928826		0.862718
40.8005	-102.95	1153.1	1152	1.10086	1.10086		1.21189
40.7676	-103.018	1162.44	1162.9	-0.462215	0.462215		0.213642
40.718	-103.117	1178.9	1177.87	1.02884	1.02884		1.05851
40.6676	-103.152	1189.01	1189.16	-0.149606	0.149606		0.0223821
40.6172	-103.252	1219.77	1229.58	-9.80589	9.80589		96.1554
40.1683	-104.718	1531.22	1520.52	10.7041	10.7041		114.579
37.3002	-108.618	1819.74	1804.64	15.1012	15.1012		228.046
37.7511	-102.118	1136.42	1135.5	0.917699	0.917699		0.842172
37.7675	-102.167	1157.04	1153.71	3.33041	3.33041		11.0916
37.7675	-102.168	1157.07	1156.62	0.450354	0.450354		0.202819
40.2346	-104.05	1383.91	1379.56	4.35324	4.35324		18.9507
37.6335	-106.667	2557.63	2559.45	-1.82359	1.82359		3.3255
39.9336	-104.834	1539.24	1534.66	4.57996	4.57996		20.976
39.2681	-103.351	1645.66	1641.48	4.18652	4.18652		17.5269
39.9672	-104.817	1526.73	1523.3	3.43034	3.43034		11.7672
38.8014	-104.801	1795.73	1794.57	1.16428	1.16428		1.35555
38.9683	-104.801	2012.37	2011.08	1.28893	1.28893		1.66134
37.8171	-103.767	1352.13	1348.54	3.58703	3.58703		12.8668
39.3182	-103.834	1694.91	1709.77	-14.8688	14.8688		221.08
38.534	-107.935	1735.92	1691.49	44.4289	44.4289		1973.92
38.7668	-108.217	1562.02	1554.8	7.21926	7.21926		52.1178
41.7845	-71.7842	192.99	186.177	6.81296	6.81296		46.4164
41.4015	-73.368	171.467	145.943	25.5236	25.5236		651.456
41.5683	-72.3514	134.568	87.519	47.0493	47.0493		2213.63
41.5005	-72.8176	24.3721	28.558	-4.18591	4.18591		17.5218
41.3669	-73.2671	114.845	124.421	-9.5765	9.5765		91.7093
41.3673	-73.4677	205.146	137.467	67.6788	67.6788		4580.42
41.2011	-73.0347	-0.111607	2.213	-2.32461	2.32461		5.4038
41.3835	-72.5007	100.88	121.736	-20.8563	20.8563		434.984
41.7342	-72.1681	73.35	73.142	0.207989	0.207989		0.0432595
41.4167	-73.3846	150.701	154.56	-3.8585	3.8585		14.8881
41.2669	-72.5849	-0.667786	2.147	-2.81479	2.81479		7.92302
41.2676	-72.5346	-5.36881e-08	4.799	-4.799	4.799		23.0304
41.6673	-72.3342	196.033	229.104	-33.0708	33.0708		1093.67
41.785	-72.6168	16.1537	16.036	0.117668	0.117668		0.0138458
41.3512	-72.0845	-1.25947e-07	8.835	-8.835	8.835		78.0572
41.6676	-72.7014	100.93	37.844	63.0858	63.0858		3979.82
41.8175	-72.4848	103.057	60.398	42.6593	42.6593		1819.82
41.8012	-72.2501	208.005	186.842	21.1628	21.1628		447.864
41.3681	-72.5005	103.491	123.815	-20.3241	20.3241		413.069
41.7346	-72.168	72.9881	72.226	0.762072	0.762072		0.580754
41.5669	-72.6173	2.9209	9.434	-6.5131	6.5131		42.4204
38.7836	-75.1508	1.01102	4.887	-3.87598	3.87598		15.0232
39.8003	-75.468	33.6781	63.118	-29.4399	29.4399		866.708
39.718	-75.7178	43.0749	84.132	-41.0571	41.0571		1685.68
38.5348	-75.1501	4.7194	5.231	-0.511601	0.511601		0.261736
38.5503	-75.5506	7.58622	8.774	-1.18778	1.18778		1.41081
38.5349	-75.5506	9.86935	8.42	1.44935	1.44935		2.10063
38.6509	-75.3674	13.5369	14.236	-0.699137	0.699137		0.488793
38.7343	-75.5843	11.7705	11.541	0.229491	0.229491		0.0526659
38.7676	-75.1179	0.0754261	2.388	-2.31257	2.31257		5.348
38.9011	-75.3848	7.24489	5.804	1.44089	1.44089		2.07616
39.3349	-75.6341	16.2069	12.529	3.67795	3.67795		13.5273
39.6338	-75.6503	20.5007	30.265	-9.76431	9.76431		95.3418
39.7346	-75.7016	61.1123	54.013	7.09931	7.09931		50.4002
39.7348	-75.7013	62.5248	60.184	2.34081	2.34081		5.47938
38.7839	-75.151	1.09342	2.189	-1.09558	1.09558		1.20029
38.7681	-75.101	0.288411	1.176	-0.887589	0.887589		0.787815
38.7676	-75.1512	2.23431	2.846	-0.611694	0.611694		0.37417
38.7674	-75.1509	2.238	2.487	-0.248997	0.248997		0.0619996
38.8512	-75.3183	2.75877	6.024	-3.26523	3.26523		10.6617
38.8011	-75.4339	14.9124	14.696	0.216422	0.216422		0.0468383
38.7504	-75.1349	6.21445	6.549	-0.334554	0.334554		0.111926
38.7676	-75.1337	2.27139	5.131	-2.85961	2.85961		8.17737
38.7679	-75.1334	2.32031	1.022	1.29831	1.29831		1.68562
38.7682	-75.1004	0.177171	1.567	-1.38983	1.38983		1.93163
38.7507	-75.1348	6.41207	7.097	-0.684935	0.684935		0.469136
38.7837	-75.1511	1.00842	1.271	-0.262582	0.262582		0.0689493
39.5173	-75.7168	21.03	19.031	1.999	1.999		3.99602
39.5349	-75.7339	22.739	30.041	-7.30198	7.30198		53.3189
39.5508	-75.5674	0.153421	2.366	-2.21258	2.21258		4.89551
39.4006	-75.5839	4.34333	4.462	-0.118672	0.118672		0.0140831
39.5681	-75.6179	1.15834	17.772	-16.6137	16.6137		276.014
39.4171	-75.701	16.9089	17.742	-0.833098	0.833098		0.694051
38.7516	-75.2681	3.24908	7.841	-4.59192	4.59192		21.0858
39.6006	-75.7345	19.9912	19.692	0.29923	0.29923		0.0895387
39.7846	-75.4508	-6.76799	5.321	-12.089	12.089		146.144
39.318	-75.6506	14.3874	15.539	-1.15157	1.15157		1.32612
39.3336	-75.618	14.2031	17.952	-3.74891	3.74891		14.0543
38.5348	-75.1348	3.87583	7.812	-3.93617	3.93617		15.4934
38.7347	-75.5843	11.3544	11.383	-0.0285784	0.0285784		0.000816723
38.7673	-75.1182	0.0583436	11.985	-11.9267	11.9267		142.245
38.9014	-75.4001	7.63452	10.742	-3.10748	3.10748		9.65644
39.1013	-75.4516	3.32606	5.726	-2.39994	2.39994		5.75973
39.1011	-75.4513	2.69383	4.157	-1.46317	1.46317		2.14086
39.3345	-75.6338	15.9958	15.74	0.255793	0.255793		0.06543
39.6335	-75.6503	20.4061	28.507	-8.10092	8.10092		65.6248
38.7676	-75.0841	4.51791	14.775	-10.2571	10.2571		105.208
38.7674	-75.0838	6.06601	6.394	-0.327985	0.327985		0.107574
39.151	-75.5174	3.86832	8.233	-4.36468	4.36468		19.0504
39.5345	-75.568	-0.0767157	1.628	-1.70472	1.70472		2.90606
39.2167	-75.5841	13.5606	14.522	-0.961428	0.961428		0.924343
39.2175	-75.6668	16.761	18.356	-1.59499	1.59499		2.544
39.1513	-75.5169	3.86832	3.605	0.263323	0.263323		0.0693387
38.9172	-77.0667	46.8369	81.542	-34.7051	34.7051		1204.44
38.917	-77.0515	47.0494	76.161	-29.1116	29.1116		847.484
38.917	-77.0515	47.0312	76.349	-29.3178	29.3178		859.536
38.917	-77.0515	47.1309	74.838	-27.7071	27.7071		767.681
38.8838	-77.0338	0.0360267	3.899	-3.86297	3.86297		14.9226
38.8839	-77.0335	1.82002	10.979	-9.15898	9.15898		83.887
38.8844	-77.0337	3.16211	5.203	-2.04089	2.04089		4.16523
38.8845	-77.0337	3.05483	8.381	-5.32617	5.32617		28.3681
38.884	-77.0337	0.198858	7.02	-6.82114	6.82114		46.528
38.8675	-77.0171	4.11855	2.428	1.69055	1.69055		2.85795
38.8668	-77.0017	6.29614	3.633	2.66314	2.66314		7.09229
38.8512	-77.0167	5.23688	3.505	1.73188	1.73188		2.99941
38.8839	-77.0007	22.0538	26.91	-4.85617	4.85617		23.5824
38.8841	-77.0007	22.6071	25.862	-3.2549	3.2549		10.5944
38.8843	-77.0337	3.26369	3.144	0.119694	0.119694		0.0143268
38.8841	-77.0178	6.00917	8.154	-2.14483	2.14483		4.60031
38.8839	-77.0339	0.0321859	2.129	-2.09681	2.09681		4.39663
38.8835	-77.0337	0.0207828	1.643	-1.62222	1.62222		2.63159
30.7175	-81.6514	0.682057	4.387	-3.70494	3.70494		13.7266
30.7342	-81.6505	0.85253	9.277	-8.42447	8.42447		70.9717
28.6669	-82.1343	20.1872	27.11	-6.92282	6.92282		47.9255
28.5173	-82.2337	20.0358	28.34	-8.30417	8.30417		68.9592
28.8668	-82.568	5.22601	1.598	3.62801	3.62801		13.1625
28.8674	-82.0842	16.4876	22.5	-6.01244	6.01244		36.1494
28.8682	-82.0843	15.7066	18.54	-2.83336	2.83336		8.02795
28.5673	-82.2175	21.0375	30.36	-9.32251	9.32251		86.9091
28.7669	-82.0839	12.8955	15.67	-2.77455	2.77455		7.69811
28.4335	-82.3003	62.1857	68.41	-6.2243	6.2243		38.7419
28.9508	-82.1173	15.2229	21.02	-5.79713	5.79713		33.6067
26.8182	-82.2516	-0.0111632	0.42	-0.431163	0.431163		0.185902
27.3335	-82.2839	16.4784	16.64	-0.161587	0.161587		0.0261103
27.3839	-82.5347	5.24493	7.65	-2.40507	2.40507		5.78435
26.451	-81.934	-7.1774e-08	0.768	-0.768	0.768		0.589824
30.5676	-85.0172	38.077	39.393	-1.31604	1.31604		1.73195
29.9508	-82.9515	8.65581	13.626	-4.97019	4.97019		24.7028
29.7504	-81.3349	8.82452	12.831	-4.00648	4.00648		16.0519
29.1679	-81.7178	24.353	28.74	-4.38696	4.38696		19.2454
26.6847	-81.984	4.62286	4.019	0.603858	0.603858		0.364644
28.0004	-82.301	35.0795	10.46	24.6195	24.6195		606.118
30.4508	-83.4009	29.6927	47.57	-17.8773	17.8773		319.599
26.3334	-80.584	4.6573	4.36	0.297301	0.297301		0.088388
26.3183	-80.7334	3.83663	5.03	-1.19337	1.19337		1.42412
26.7008	-80.8182	4.77093	4.45	0.320932	0.320932		0.102997
30.768	-86.5174	47.0819	51.574	-4.49206	4.49206		20.1786
28.5013	-80.785	6.14686	8.49	-2.34314	2.34314		5.49031
28.5171	-80.7846	6.80356	7.94	-1.13644	1.13644		1.2915
28.5005	-80.7846	5.99405	9.67	-3.67595	3.67595		13.5126
27.6504	-80.4016	4.28664	6.1	-1.81336	1.81336		3.28827
27.6506	-80.4173	6.34244	6.46	-0.117559	0.117559		0.0138202
27.6349	-80.4003	5.65088	5.04	0.610885	0.610885		0.37318
30.4835	-81.6838	5.78446	6.85	-1.06554	1.06554		1.13537
30.5004	-81.6676	6.62436	6.4	0.224356	0.224356		0.0503358
27.3839	-82.5346	5.29047	7.88	-2.58953	2.58953		6.70564
27.2845	-80.3176	0.0820814	3.36	-3.27792	3.27792		10.7448
27.2681	-80.3182	3.52138	3.43	0.0913819	0.0913819		0.00835065
27.3008	-80.3178	-0.247249	3.5	-3.74725	3.74725		14.0419
27.3015	-80.3179	0.147342	1.59	-1.44266	1.44266		2.08126
27.3007	-80.301	4.0735	2.37	1.7035	1.7035		2.90192
27.6181	-80.3679	-0.0674688	1.496	-1.56347	1.56347		2.44443
27.8839	-80.4514	-11.2707	3.516	-14.7867	14.7867		218.646
27.6838	-80.868	16.2485	16.201	0.0475301	0.0475301		0.00225911
30.0841	-82.6341	28.6197	33.116	-4.49628	4.49628		20.2165
29.4669	-81.2007	8.79938	9.359	-0.559616	0.559616		0.31317
30.3506	-83.1682	23.3098	28.14	-4.83018	4.83018		23.3306
30.3349	-83.0514	28.9613	36.493	-7.53172	7.53172		56.7268
30.5175	-83.4667	30.2969	31.583	-1.28614	1.28614		1.65417
30.5172	-83.4511	28.6469	30.272	-1.62514	1.62514		2.64108
30.4174	-83.4511	51.7047	41.35	10.3547	10.3547		107.221
30.351	-83.4842	31.5254	37.45	-5.92457	5.92457		35.1006
29.9836	-83.5671	15.4122	12.339	3.0732	3.0732		9.44453
30.8682	-86.2005	71.4488	77.701	-6.25219	6.25219		39.0898
30.2676	-86.0004	-3.49315	9.877	-13.3702	13.3702		178.761
30.6669	-81.4181	-4.55213	3.856	-8.40813	8.40813		70.6966
30.5343	-81.4344	-0.82865	2.109	-2.93765	2.93765		8.62979
30.5337	-81.4342	-1.03534	3.944	-4.97934	4.97934		24.7938
30.6002	-81.4344	-7.46969	5.779	-13.2487	13.2487		175.528
30.6008	-81.4343	-7.49166	6.059	-13.5507	13.5507		183.62
30.6171	-81.4848	-0.575391	3.249	-3.82439	3.82439		14.626
30.6175	-81.4841	0.748555	3.03	-2.28145	2.28145		5.20499
28.5335	-82.65	0.761372	1.01	-0.248628	0.248628		0.0618161
27.4509	-81.3342	15.4514	17.47	-2.01861	2.01861		4.07479
30.4847	-81.7	5.47932	7.81	-2.33068	2.33068		5.43205
27.9849	-80.6671	6.95796	7.87	-0.912039	0.912039		0.831814
25.9849	-80.2335	1.76276	2.108	-0.345238	0.345238		0.119189
26.0001	-80.2341	1.98736	1.852	0.135356	0.135356		0.0183212
25.9849	-80.2343	1.66007	1.715	-0.0549322	0.0549322		0.00301755
30.017	-85.5176	4.89432	5.887	-0.992682	0.992682		0.985417
26.8667	-80.0504	1.02351	10.83	-9.80649	9.80649		96.1672
30.3844	-85.4183	30.6025	28.895	1.70752	1.70752		2.91562
30.067	-83.5672	10.7902	13.276	-2.48576	2.48576		6.17901
30.2507	-85.9512	0.4701	8.477	-8.0069	8.0069		64.1105
25.7511	-80.4515	0.602053	1.659	-1.05695	1.05695		1.11714
25.7516	-80.1334	-3.88886	1.407	-5.29586	5.29586		28.0461
26.6013	-80.0337	-0.901547	4.553	-5.45455	5.45455		29.7521
26.4347	-80.0673	1.38725	4.888	-3.50075	3.50075		12.2553
26.9504	-80.0683	-2.6103	8.592	-11.2023	11.2023		125.492
30.4507	-82.9346	47.9713	55.662	-7.69074	7.69074		59.1474
30.1337	-85.7339	1.22901	6.847	-5.61799	5.61799		31.5618
30.3172	-85.651	12.2009	13.694	-1.49305	1.49305		2.2292
24.651	-81.4173	0.55033	5.448	-4.89767	4.89767		23.9872
29.5172	-82.3009	25.5748	42.391	-16.8162	16.8162		282.784
29.5172	-82.3008	25.5771	36.074	-10.4969	10.4969		110.186
29.0504	-82.5337	8.45033	9.375	-0.924674	0.924674		0.855022
29.7175	-84.9842	-5.04564e-05	5.837	-5.83705	5.83705		34.0712
29.3849	-83.0514	0.716201	2.661	-1.9448	1.9448		3.78224
29.9175	-85.3839	-0.679909	3.624	-4.30391	4.30391		18.5236
29.5846	-82.0674	29.8184	43.772	-13.9536	13.9536		194.703
29.7682	-82.1667	43.6601	46.989	-3.32893	3.32893		11.0818
29.7348	-81.3347	9.37712	18.151	-8.77388	8.77388		76.981
29.1006	-81.0179	5.05568	14.544	-9.48832	9.48832		90.0282
28.3336	-82.6176	8.89093	9.299	-0.408066	0.408066		0.166518
28.1672	-81.7667	40.4592	46.032	-5.57276	5.57276		31.0557
30.5011	-86.5167	2.88012	29.466	-26.5859	26.5859		706.809
28.1677	-81.7507	41.2532	40.567	0.686178	0.686178		0.470841
28.0167	-82.1013	42.4263	39.322	3.10432	3.10432		9.63682
28.3504	-82.5007	21.0585	21.471	-0.412477	0.412477		0.170137
28.1838	-82.718	1.08435	3.699	-2.61465	2.61465		6.83638
28.1838	-82.5515	14.9944	15.253	-0.258563	0.258563		0.0668546
27.3668	-80.5346	7.19325	9.264	-2.07075	2.07075		4.28801
27.7004	-82.1512	32.8735	34.809	-1.93547	1.93547		3.74603
30.5337	-86.4842	16.8432	26.709	-9.86577	9.86577		97.3334
28.2004	-82.4513	21.1168	21.951	-0.834249	0.834249		0.695972
27.2008	-81.7501	18.0639	20.449	-2.38513	2.38513		5.68884
30.8835	-86.6514	43.221	75.168	-31.947	31.947		1020.61
28.7168	-82.5512	4.22332	6.629	-2.40568	2.40568		5.78731
30.7176	-87.3014	3.11131	9.045	-5.93369	5.93369		35.2086
28.051	-80.5504	4.58279	5.158	-0.575207	0.575207		0.330863
28.0516	-81.9503	52.5868	56.26	-3.67321	3.67321		13.4925
28.068	-82.435	14.0255	16.077	-2.05153	2.05153		4.20878
28.0835	-81.967	52.8822	63.363	-10.4808	10.4808		109.846
28.2502	-82.1667	26.9702	30.149	-3.17882	3.17882		10.1049
28.7514	-81.7175	20.7417	22.422	-1.68027	1.68027		2.82329
27.7667	-80.4	2.22668	1.649	0.577678	0.577678		0.333712
27.1002	-82.451	4.19636	4.048	0.148362	0.148362		0.0220114
28.1003	-81.685	38.4164	41.123	-2.70657	2.70657		7.32552
27.435	-80.8003	19.4633	19.209	0.254325	0.254325		0.0646813
28.7681	-82.5508	6.08748	2.805	3.28248	3.28248		10.7746
28.6172	-80.6007	-1.24137e-07	6.47	-6.47	6.47		41.8609
28.9505	-81.2508	17.9372	27.703	-9.76576	9.76576		95.3701
30.9508	-87.2669	14.9968	21.848	-6.85125	6.85125		46.9396
30.6181	-86.9844	31.9269	22.961	8.96592	8.96592		80.3877
28.3003	-81.6516	47.3187	64.412	-17.0933	17.0933		292.18
28.3008	-81.6667	62.5108	63.618	-1.10716	1.10716		1.22579
28.8011	-81.3338	15.1901	16.001	-0.810896	0.810896		0.657552
27.9679	-81.2515	14.5347	16.218	-1.68333	1.68333		2.83361
27.8014	-80.4843	6.77855	6.033	0.745546	0.745546		0.555839
27.4839	-80.2849	-7.26528	1.769	-9.03428	9.03428		81.6183
28.6516	-80.867	5.8502	11.416	-5.5658	5.5658		30.9781
28.3182	-82.6344	8.58687	9.628	-1.04113	1.04113		1.08394
26.6837	-80.3838	6.21437	3.467	2.74737	2.74737		7.54802
26.4515	-80.0508	-14.9669	3.932	-18.8989	18.8989		357.167
30.2509	-84.3513	6.73809	11.526	-4.78791	4.78791		22.9241
29.1004	-81.2009	12.4337	12.581	-0.147339	0.147339		0.0217087
29.4182	-81.6181	9.75364	17.914	-8.16036	8.16036		66.5914
29.4676	-82.0177	21.0381	24.708	-3.66988	3.66988		13.468
29.4669	-82.4015	28.28	29.247	-0.967039	0.967039		0.935164
30.3681	-83.5347	31.5454	53.868	-22.3226	22.3226		498.297
30.0344	-83.7013	6.39487	18.764	-12.3691	12.3691		152.995
30.5177	-83.7841	26.9193	50.543	-23.6237	23.6237		558.081
30.6846	-81.7333	4.68114	17.524	-12.8429	12.8429		164.939
30.6337	-81.9505	27.0414	29.12	-2.07855	2.07855		4.32038
30.5168	-82.9342	37.5035	44.104	-6.60051	6.60051		43.5667
28.618	-81.118	17.7244	16.742	0.982359	0.982359		0.965028
28.651	-81.1679	5.83152	14.825	-8.99348	8.99348		80.8827
28.417	-81.0845	21.0165	20.829	0.187485	0.187485		0.0351507
28.568	-81.9502	28.4858	37.008	-8.52219	8.52219		72.6277
28.1841	-82.4514	21.1361	21.655	-0.518946	0.518946		0.269304
28.1183	-82.5675	22.3277	17.398	4.92971	4.92971		24.3021
28.1844	-82.5843	14.7673	17.231	-2.46372	2.46372		6.06989
28.8837	-82.5682	25.7085	8.353	17.3555	17.3555		301.213
27.9338	-82.217	27.8668	38.207	-10.3402	10.3402		106.919
27.2015	-82.2667	9.126	9.539	-0.413003	0.413003		0.170572
27.634	-80.6178	7.16501	7.744	-0.578993	0.578993		0.335233
28.0008	-80.518	-7.70339	5.303	-13.0064	13.0064		169.166
30.4842	-84.1171	35.4065	64.119	-28.7125	28.7125		824.405
29.7181	-81.6349	8.04427	20.968	-12.9237	12.9237		167.023
26.8508	-81.9671	6.66785	16.006	-9.33815	9.33815		87.201
27.9002	-82.1177	28.0281	30.674	-2.64589	2.64589		7.00075
28.1515	-82.2015	16.0138	17.825	-1.81115	1.81115		3.28027
28.2508	-81.9509	34.2766	33.288	0.988597	0.988597		0.977323
28.1508	-81.9674	44.7877	47.398	-2.61032	2.61032		6.81375
28.1503	-81.9674	45.7149	44.132	1.58288	1.58288		2.50551
28.1668	-81.8006	51.068	44.429	6.63896	6.63896		44.0758
28.1506	-81.8176	52.6932	45.424	7.26917	7.26917		52.8408
28.2336	-81.9677	34.8086	34.208	0.600578	0.600578		0.360694
28.0343	-81.9511	63.5522	64.271	-0.718828	0.718828		0.516714
27.9668	-81.8679	37.1177	35.479	1.63869	1.63869		2.68529
28.217	-82.0174	33.8482	32.843	1.00524	1.00524		1.01051
28.2007	-81.9838	35.423	34.697	0.726045	0.726045		0.527142
27.9183	-81.8507	34.1476	32.769	1.37856	1.37856		1.90042
27.9338	-81.851	30.4324	34.086	-3.65356	3.65356		13.3485
29.467	-83.2676	1.63029	2.862	-1.23171	1.23171		1.5171
29.1334	-83.0181	-0.100112	2.411	-2.51111	2.51111		6.30568
29.5675	-82.3335	18.2558	18.572	-0.316186	0.316186		0.0999738
29.4834	-82.151	17.4259	22.233	-4.80712	4.80712		23.1084
29.701	-82.0503	32.7464	48.615	-15.8686	15.8686		251.812
29.5167	-82.2173	17.4269	19.543	-2.11613	2.11613		4.478
29.551	-82.2509	19.007	26.088	-7.081	7.081		50.1406
29.684	-82.185	30.7234	25.241	5.48238	5.48238		30.0565
29.5172	-82.3003	25.6402	26.339	-0.698826	0.698826		0.488358
29.5342	-82.3501	19.3607	29.116	-9.75527	9.75527		95.1653
27.2008	-82.2503	9.06333	9.817	-0.753671	0.753671		0.56802
28.2167	-82.7014	6.58391	18.273	-11.6891	11.6891		136.635
30.4679	-84.3001	48.9318	38.601	10.3308	10.3308		106.726
26.6182	-80.0337	-0.783619	4.568	-5.35162	5.35162		28.6398
26.7338	-81.0505	5.70938	5.589	0.12038	0.12038		0.0144913
29.7336	-85.0174	3.84815	4.326	-0.477849	0.477849		0.228339
27.1843	-81.8342	16.5726	17.477	-0.904446	0.904446		0.818022
30.3336	-81.5014	11.877	12.039	-0.162041	0.162041		0.0262574
29.8346	-84.6844	1.06792	4.289	-3.22108	3.22108		10.3753
30.6679	-81.4506	7.22076	6.379	0.841759	0.841759		0.708558
29.6341	-83.0849	12.4512	11.993	0.458181	0.458181		0.20993
28.8667	-82.5669	5.67111	1.5	4.17111	4.17111		17.3982
29.0515	-81.2834	19.3241	22.297	-2.97292	2.97292		8.83824
29.0512	-82.368	18.8405	18.656	0.184509	0.184509		0.0340436
29.9674	-85.1015	2.78826	5.119	-2.33074	2.33074		5.43236
30.1006	-84.368	9.76924	11.036	-1.26676	1.26676		1.60468
30.5516	-83.867	59.0608	56.642	2.41884	2.41884		5.85078
30.2167	-84.035	4.88928	6.021	-1.13172	1.13172		1.28079
30.3506	-83.6503	34.7388	28.501	6.2378	6.2378		38.9102
30.8181	-87.0348	27.6437	49.341	-21.6973	21.6973		470.772
30.4507	-81.7673	5.93147	7.859	-1.92753	1.92753		3.71536
29.6005	-82.0334	30.2804	46.73	-16.4496	16.4496		270.59
29.9683	-81.7502	25.2258	20.741	4.48478	4.48478		20.1132
30.2171	-81.5671	7.90729	12.923	-5.01571	5.01571		25.1573
29.1514	-82.634	9.12521	10.722	-1.59679	1.59679		2.54972
29.0835	-81.6175	16.3399	18.296	-1.95609	1.95609		3.82629
30.351	-85.9168	14.5251	24.869	-10.3439	10.3439		106.997
29.0003	-82.0003	25.1894	29.428	-4.23858	4.23858		17.9656
27.4349	-80.6681	7.92015	9.899	-1.97885	1.97885		3.91584
27.2009	-81.5013	24.6985	25.118	-0.419533	0.419533		0.176008
26.9345	-81.6013	17.6429	17.204	0.438914	0.438914		0.192646
26.1348	-81.2516	4.10462	4.137	-0.03238	0.03238		0.00104847
26.001	-80.2013	2.8889	10.041	-7.1521	7.1521		51.1526
29.6512	-85.3501	-0.597205	0.601	-1.19821	1.19821		1.4357
28.2844	-81.4339	26.7116	24.014	2.69764	2.69764		7.27726
28.8173	-81.8007	18.9174	21.011	-2.09365	2.09365		4.38336
25.985	-81.6674	0.300335	0.889	-0.588665	0.588665		0.346526
29.1338	-83.018	-0.0993485	1.757	-1.85635	1.85635		3.44603
28.1839	-82.6174	11.9494	11.435	0.514354	0.514354		0.26456
30.7681	-86.5174	46.9706	54.222	-7.25141	7.25141		52.583
28.917	-81.6502	25.6579	28.711	-3.05312	3.05312		9.32152
28.0005	-82.3349	11.4871	5.262	6.22515	6.22515		38.7524
27.5015	-81.8834	30.4306	30.958	-0.527394	0.527394		0.278144
29.3508	-82.4669	19.5011	20.499	-0.997939	0.997939		0.995881
28.8679	-82.4838	28.3152	36.208	-7.89281	7.89281		62.2964
25.9003	-80.1173	-1.68501	2.971	-4.65601	4.65601		21.6784
29.7177	-85.0174	2.21644	5.455	-3.23856	3.23856		10.4883
27.1849	-81.8183	9.74949	18.116	-8.36651	8.36651		69.9986
27.5837	-81.5181	44.5111	46.796	-2.28492	2.28492		5.22088
27.9346	-81.7675	32.6045	34.264	-1.6595	1.6595		2.75395
29.8341	-84.7002	5.78619	5.615	0.171194	0.171194		0.0293073
29.6516	-85.3505	-0.564665	1.957	-2.52167	2.52167		6.3588
29.6334	-83.1006	11.6542	11.772	-0.117838	0.117838		0.0138858
28.8667	-82.5678	5.67115	1.213	4.45815	4.45815		19.8751
29.0671	-81.2676	23.3526	19.484	3.86861	3.86861		14.9661
29.0669	-82.3672	18.9419	19.319	-0.377109	0.377109		0.142211
29.4668	-81.2002	8.7905	8.847	-0.0565029	0.0565029		0.00319258
30.2015	-84.7183	17.5172	18.96	-1.44276	1.44276		2.08155
29.9669	-85.1172	3.15525	4.864	-1.70875	1.70875		2.91982
30.1011	-84.3676	9.55443	9.873	-0.318572	0.318572		0.101488
30.5682	-83.867	46.8047	44.761	2.04374	2.04374		4.17688
30.2011	-84.035	4.63417	5.492	-0.857835	0.857835		0.73588
30.3343	-83.6347	32.2801	27.236	5.04406	5.04406		25.4425
30.8173	-87.0347	26.7529	39.79	-13.0371	13.0371		169.965
29.7843	-83.3334	7.07035	8.05	-0.979652	0.979652		0.959719
30.417	-82.2673	36.8379	37.337	-0.499067	0.499067		0.249068
30.4675	-81.7681	5.55308	5.879	-0.325915	0.325915		0.106221
30.1	-82.2016	40.9177	44.432	-3.51428	3.51428		12.3502
29.6008	-82.0175	31.3353	48.758	-17.4227	17.4227		303.551
29.9683	-81.7511	22.6831	24.062	-1.37894	1.37894		1.90148
30.201	-81.5514	11.9045	8.556	3.34854	3.34854		11.2127
29.2505	-82.0669	36.2326	21.944	14.2886	14.2886		204.163
29.1508	-82.6339	9.31169	9.357	-0.045306	0.045306		0.00205264
28.5346	-81.0841	19.1836	20.063	-0.879364	0.879364		0.773282
28.7016	-80.884	4.19459	6.279	-2.08441	2.08441		4.34475
28.9848	-81.9849	27.227	26.814	0.413005	0.413005		0.170573
28.2675	-81.0003	19.874	20.112	-0.237984	0.237984		0.0566364
28.1681	-81.8175	40.8126	50.331	-9.5184	9.5184		90.5999
27.7005	-82.1505	33.2841	35.293	-2.00891	2.00891		4.03574
27.3341	-82.1349	14.9509	14.074	0.876857	0.876857		0.768878
30.7683	-85.5168	41.9281	30.324	11.6041	11.6041		134.656
27.7506	-81.0681	21.6584	20.526	1.13237	1.13237		1.28227
28.1167	-80.918	14.9051	15.284	-0.378869	0.378869		0.143541
27.45	-80.684	8.71374	10.094	-1.38026	1.38026		1.90513
27.3846	-81.1506	13.38	13.113	0.26695	0.26695		0.0712625
27.2009	-81.5002	24.7857	25.71	-0.924322	0.924322		0.854371
26.9345	-81.6173	17.1422	17.203	-0.0607991	0.0607991		0.00369653
26.6841	-82.1349	1.52686	1.248	0.278856	0.278856		0.0777607
26.2678	-81.7343	4.13162	5.186	-1.05438	1.05438		1.11172
26.1343	-81.2516	4.12172	4.018	0.103716	0.103716		0.010757
26.1669	-80.8341	3.2222	2.986	0.236201	0.236201		0.0557908
25.9515	-80.5345	1.50335	4.918	-3.41465	3.41465		11.6599
26.3847	-80.4846	6.05219	5.708	0.344188	0.344188		0.118465
30.068	-85.6015	2.81522	7.715	-4.89978	4.89978		24.0078
30.8013	-85.9338	27.4609	41.602	-14.1411	14.1411		199.972
24.834	-80.7681	-2.26477	4.662	-6.92677	6.92677		47.9802
25.7015	-80.2676	21.3595	3.112	18.2475	18.2475		332.972
25.1183	-80.4007	2.47249	3.382	-0.909509	0.909509		0.827207
29.5682	-82.3337	18.0903	18.932	-0.841703	0.841703		0.708464
29.1004	-81.6169	16.8394	14.834	2.00542	2.00542		4.02172
30.2678	-81.8014	22.5711	22.124	0.447109	0.447109		0.199906
28.4677	-82.4345	21.0866	20.672	0.414563	0.414563		0.171862
26.768	-80.6843	4.01534	4.029	-0.0136621	0.0136621		0.000186653
25.4841	-80.5506	1.87092	1.596	0.274925	0.274925		0.0755837
26.4337	-81.4005	10.3245	10.566	-0.241464	0.241464		0.0583049
28.8002	-82.3169	19.9594	15.4	4.55937	4.55937		20.7879
28.8178	-81.8015	19.5948	22.197	-2.60221	2.60221		6.77149
25.9839	-81.6671	0.0287396	0.752	-0.72326	0.72326		0.523106
30.8334	-85.1836	32.7992	31.892	0.907228	0.907228		0.823063
24.7177	-81.05	-0.0381609	0.894	-0.932161	0.932161		0.868924
27.2672	-80.8345	7.50416	9.237	-1.73284	1.73284		3.00274
28.0001	-82.1669	46.2577	45.958	0.299706	0.299706		0.089824
30.6001	-84.551	39.232	67.239	-28.007	28.007		784.392
28.1838	-82.6179	11.9494	10.986	0.963352	0.963352		0.928047
29.9511	-81.3342	1.78735	1.735	0.0523485	0.0523485		0.00274037
30.3002	-83.0167	30.062	31.043	-0.980953	0.980953		0.962269
30.5343	-84.3672	41.9161	45.532	-3.61592	3.61592		13.0749
28.9176	-81.6501	26.3342	31.855	-5.52079	5.52079		30.4791
28.0011	-82.3349	23.308	5.05	18.258	18.258		333.355
27.885	-81.6172	35.2958	37.221	-1.92517	1.92517		3.70626
27.517	-81.8834	30.8311	30.827	0.00405262	0.00405262		1.64237e-05
29.3502	-82.4676	19.2032	21.391	-2.18777	2.18777		4.78632
28.2183	-82.1506	24.1347	24.254	-0.119332	0.119332		0.0142401
30.3504	-87.0173	-4.34562	2.41	-6.75562	6.75562		45.6383
26.4845	-80.0674	5.00226	8.631	-3.62874	3.62874		13.1678
28.5679	-81.9677	28.7263	38.082	-9.3557	9.3557		87.5292
28.3341	-81.818	35.9082	35.945	-0.0368037	0.0368037		0.00135451
28.3007	-82.0506	27.1931	26.493	0.700056	0.700056		0.490078
26.6678	-80.1004	2.11135	6.275	-4.16365	4.16365		17.336
26.6678	-80.1345	4.96136	6.691	-1.72964	1.72964		2.99164
26.6837	-80.3845	5.3807	5.738	-0.357301	0.357301		0.127664
28.868	-81.1516	9.55904	13.985	-4.42596	4.42596		19.5891
29.3171	-81.301	5.92472	5.346	0.578724	0.578724		0.334921
28.6505	-81.451	31.4343	36.968	-5.53367	5.53367		30.6215
28.7002	-81.0011	1.56303	3.285	-1.72197	1.72197		2.96518
28.9676	-81.0679	13.8778	14.19	-0.312216	0.312216		0.0974791
29.234	-81.2501	9.61797	10.9	-1.28203	1.28203		1.6436
29.3845	-81.2505	5.78787	5.919	-0.131133	0.131133		0.0171958
29.1345	-81.2836	14.6533	16.026	-1.37274	1.37274		1.88441
29.184	-81.3009	13.8473	18.933	-5.0857	5.0857		25.8643
29.3172	-81.4171	6.77353	6.695	0.0785289	0.0785289		0.00616679
28.9847	-81.5338	19.0288	23.228	-4.19923	4.19923		17.6335
29.2676	-81.4676	9.42517	9.938	-0.512834	0.512834		0.262998
29.3167	-81.4843	14.3021	15.9	-1.5979	1.5979		2.55328
28.9012	-81.767	29.6708	18.817	10.8538	10.8538		117.805
28.9514	-81.7508	17.8779	22.325	-4.44711	4.44711		19.7767
29.4001	-81.7341	13.8398	13.332	0.507754	0.507754		0.257815
28.968	-81.851	17.755	37.53	-19.775	19.775		391.05
29.2012	-81.935	23.8582	20.217	3.64124	3.64124		13.2586
29.5508	-81.9668	25.113	25.768	-0.655045	0.655045		0.429084
29.1336	-82.0503	23.9142	21.522	2.39216	2.39216		5.72241
29.2168	-82.0504	37.1175	15.37	21.7475	21.7475		472.953
29.3668	-82.0176	18.1439	21.086	-2.94208	2.94208		8.65583
29.4333	-82.0507	18.6244	21.369	-2.74462	2.74462		7.53296
29.0345	-82.2503	24.7569	26.858	-2.10111	2.10111		4.41466
28.9836	-82.3502	9.608	12.637	-3.029	3.029		9.17484
29.0504	-82.3502	16.5759	19.355	-2.77914	2.77914		7.72364
29.2847	-82.335	20.9745	25.512	-4.53751	4.53751		20.589
29.2015	-82.434	21.8183	21.12	0.698328	0.698328		0.487662
29.2682	-82.4338	19.4245	18.439	0.985503	0.985503		0.971216
29.2676	-81.0842	7.92279	5.31	2.61279	2.61279		6.82665
29.1671	-81.5008	7.06085	7.229	-0.16815	0.16815		0.0282746
29.1837	-82.1002	57.3902	34.161	23.2292	23.2292		539.597
29.1668	-81.6343	12.9295	18.078	-5.14849	5.14849		26.507
28.2509	-82.0676	28.2557	27.746	0.509699	0.509699		0.259793
28.2509	-82.0835	27.7081	26.333	1.37509	1.37509		1.89087
28.2502	-82.151	25.8454	25.548	0.297406	0.297406		0.0884505
28.218	-82.2012	24.3809	25.489	-1.10813	1.10813		1.22795
28.2338	-82.3512	22.6254	23.387	-0.761573	0.761573		0.579994
28.1836	-82.5503	14.8427	15.598	-0.755272	0.755272		0.570435
28.7175	-82.5503	5.02011	3.615	1.40511	1.40511		1.97434
28.7334	-82.5503	5.02725	3.813	1.21425	1.21425		1.4744
28.7839	-82.5516	10.6347	2.061	8.57369	8.57369		73.5082
28.9177	-81.4341	14.6074	14.942	-0.33465	0.33465		0.11199
28.9842	-81.3846	4.38964	6.379	-1.98936	1.98936		3.95756
28.8501	-81.5511	27.3781	37.618	-10.2399	10.2399		104.856
28.8673	-81.4842	12.6799	14.703	-2.02311	2.02311		4.09299
28.917	-81.4344	13.3666	13.029	0.337604	0.337604		0.113976
28.8015	-81.401	15.3783	17.474	-2.0957	2.0957		4.39197
29.0178	-81.3174	21.7771	24.098	-2.3209	2.3209		5.38656
29.017	-81.3174	20.8301	24.456	-3.62594	3.62594		13.1474
28.4334	-82.634	10.0585	3.755	6.30349	6.30349		39.734
28.4177	-82.6343	5.95033	7.856	-1.90567	1.90567		3.63159
28.4183	-82.6001	8.74945	13.335	-4.58555	4.58555		21.0272
28.4172	-82.6001	8.89594	11.815	-2.91906	2.91906		8.52091
28.4182	-82.5501	13.3945	17.383	-3.98852	3.98852		15.9083
28.4176	-82.5002	20.9618	19.963	0.998847	0.998847		0.997695
28.4181	-82.3502	33.8734	52.085	-18.2116	18.2116		331.662
28.4174	-82.3502	33.3467	45.44	-12.0933	12.0933		146.248
28.4179	-82.0505	26.8963	27.769	-0.872747	0.872747		0.761687
28.3841	-82.6682	8.85641	1.018	7.83841	7.83841		61.4406
28.3847	-82.6677	5.31888	0.664	4.65488	4.65488		21.6679
28.3847	-82.5844	13.0951	12.368	0.727091	0.727091		0.528661
28.3842	-82.5501	17.7365	15.671	2.06549	2.06549		4.26627
28.385	-82.0505	27.2014	27.571	-0.369606	0.369606		0.136608
28.384	-82.6349	6.12678	4.697	1.42978	1.42978		2.04427
28.384	-82.6341	6.12118	9.564	-3.44282	3.44282		11.853
28.384	-82.585	12.7485	11.54	1.20849	1.20849		1.46044
28.3834	-82.5501	18.3036	15.19	3.11362	3.11362		9.69462
28.2504	-82.0505	29.096	28.068	1.02801	1.02801		1.05681
28.2509	-82.0505	29.0477	27.098	1.94966	1.94966		3.80118
28.3347	-82.5003	22.7759	22.042	0.733867	0.733867		0.53856
28.3348	-82.3508	25.7071	26.359	-0.651913	0.651913		0.42499
28.3506	-82.3508	28.2847	33.826	-5.54129	5.54129		30.7059
28.3349	-82.2004	36.9975	34.035	2.96251	2.96251		8.77648
28.3337	-82.6849	5.74841	3.453	2.29541	2.29541		5.26891
28.3339	-82.5001	22.6403	23.824	-1.18366	1.18366		1.40105
28.3339	-82.2004	38.501	22.278	16.223	16.223		263.187
28.3347	-82.0505	27.5787	30.369	-2.79027	2.79027		7.78559
28.3006	-82.6004	12.0387	11.851	0.18775	0.18775		0.0352499
28.3007	-82.6013	12.2594	10.501	1.75835	1.75835		3.0918
28.3011	-82.2004	23.754	69.268	-45.514	45.514		2071.52
28.3002	-82.4847	22.66	23.296	-0.636045	0.636045		0.404553
28.3003	-82.2004	23.8301	30.904	-7.07387	7.07387		50.0397
28.451	-82.1845	25.1991	22.108	3.09115	3.09115		9.55519
28.2515	-82.6849	5.88434	3.987	1.89734	1.89734		3.59989
28.2516	-82.4349	22.7233	23.629	-0.905747	0.905747		0.820378
28.251	-82.3503	24.3123	22.55	1.76231	1.76231		3.10573
28.2502	-82.635	7.37803	8.928	-1.54997	1.54997		2.40242
28.2502	-82.6341	6.98109	11.85	-4.86891	4.86891		23.7063
28.2509	-82.435	23.1465	23.461	-0.314534	0.314534		0.0989315
28.2505	-82.2848	27.2035	32.554	-5.3505	5.3505		28.6278
28.2509	-82.1	24.9267	25.214	-0.287343	0.287343		0.0825661
28.2509	-82.0842	27.9663	25.395	2.57129	2.57129		6.61153
28.2015	-82.4344	26.8532	25.42	1.43325	1.43325		2.0542
28.2015	-82.3504	18.0416	19.426	-1.38445	1.38445		1.91669
28.2173	-82.3504	19.5505	21.633	-2.0825	2.0825		4.33682
28.2015	-82.4503	20.8201	22.867	-2.04688	2.04688		4.18972
28.2008	-82.2506	23.6838	24.674	-0.990166	0.990166		0.980429
28.2008	-82.2345	21.4925	23.374	-1.8815	1.8815		3.54004
28.2008	-82.2005	21.6608	23.483	-1.82217	1.82217		3.32031
28.1673	-82.7349	0.0607598	3.894	-3.83324	3.83324		14.6937
28.1673	-82.7509	2.27686	3.291	-1.01414	1.01414		1.02848
28.1674	-82.6849	5.9658	5.79	0.175801	0.175801		0.0309061
28.1681	-82.6849	6.15726	5.386	0.77126	0.77126		0.594842
28.1672	-82.4503	21.1521	20.631	0.521079	0.521079		0.271524
28.1671	-82.4012	11.174	19.009	-7.83502	7.83502		61.3875
28.1672	-82.2012	14.3765	18.434	-4.05747	4.05747		16.4631
28.1681	-82.2008	14.9495	18.774	-3.82448	3.82448		14.6266
27.0673	-82.4339	4.39798	4.628	-0.230016	0.230016		0.0529072
28.3346	-81.8177	35.7212	35.72	0.00124545	0.00124545		1.55114e-06
27.9009	-81.767	36.4191	36.369	0.0501438	0.0501438		0.0025144
27.9009	-81.7511	39.5836	34.791	4.79261	4.79261		22.9691
28.1679	-81.634	60.1393	44.619	15.5203	15.5203		240.88
28.2505	-81.6509	69.3805	54.935	14.4455	14.4455		208.671
28.2509	-81.6509	68.7616	59.144	9.61762	9.61762		92.4986
27.9006	-81.4682	35.9351	34.212	1.72306	1.72306		2.96895
27.901	-81.4682	37.3472	32.875	4.47216	4.47216		20.0002
27.8677	-81.3336	19.7257	19.019	0.706744	0.706744		0.499487
27.9509	-81.4014	15.8111	18.734	-2.92293	2.92293		8.54353
27.9513	-81.4008	15.8111	19.252	-3.44093	3.44093		11.84
27.8006	-81.2675	17.9521	18.541	-0.588941	0.588941		0.346851
27.6509	-81.1671	17.0386	16.974	0.0646392	0.0646392		0.00417823
27.7181	-81.1836	17.9541	16.805	1.14906	1.14906		1.32035
27.7181	-81.1679	14.3316	16.28	-1.9484	1.9484		3.79626
28.601	-81.5342	49.4828	44.451	5.03176	5.03176		25.3187
28.5516	-81.5667	37.8955	37.901	-0.00545056	0.00545056		2.97086e-05
28.5675	-81.3515	31.4312	24.156	7.27517	7.27517		52.9282
28.5174	-81.3502	36.613	30.061	6.55202	6.55202		42.9289
28.6012	-81.3669	27.267	26.595	0.671953	0.671953		0.451521
28.4679	-81.5675	31.7745	34.177	-2.40249	2.40249		5.77197
28.4335	-81.5508	29.8342	32.136	-2.30184	2.30184		5.29847
28.3841	-81.5006	32.1931	32.292	-0.0988916	0.0988916		0.00977955
28.4501	-81.301	31.9717	26.968	5.00373	5.00373		25.0373
28.5668	-81.3011	27.1624	27.851	-0.688648	0.688648		0.474237
28.5668	-81.267	23.6704	21.69	1.98039	1.98039		3.92196
28.5669	-81.2011	24.3168	21.434	2.8828	2.8828		8.31055
28.5669	-81.1511	11.067	14.21	-3.14298	3.14298		9.87831
28.5175	-81.0671	20.7495	20.23	0.519501	0.519501		0.269881
28.4502	-81.0512	22.5422	22.606	-0.0638117	0.0638117		0.00407194
28.4839	-81.1511	19.5168	20.727	-1.21019	1.21019		1.46456
28.75	-81.5009	17.2152	20.656	-3.44079	3.44079		11.839
28.7342	-81.601	35.0565	40.321	-5.26452	5.26452		27.7151
28.7342	-81.6176	22.6077	26.661	-4.0533	4.0533		16.4293
28.7178	-81.4848	18.7482	19.768	-1.01984	1.01984		1.04008
28.3347	-81.4516	22.9026	22.518	0.384601	0.384601		0.147918
28.6848	-81.5009	18.6758	38.954	-20.2782	20.2782		411.204
28.6505	-81.5501	34.9491	30.846	4.10311	4.10311		16.8355
28.6848	-81.5509	32.8536	37.102	-4.24844	4.24844		18.0493
28.6834	-81.4668	34.8894	33.582	1.3074	1.3074		1.70928
26.3334	-80.2848	2.70422	5.956	-3.25178	3.25178		10.5741
26.6345	-80.2849	7.98601	5.332	2.65401	2.65401		7.04378
26.6338	-80.285	7.2937	4.909	2.3847	2.3847		5.6868
28.5516	-81.6	33.8855	30.319	3.5665	3.5665		12.7199
28.4503	-80.9006	2.8081	5.374	-2.5659	2.5659		6.58385
26.2012	-81.7336	3.53106	10.806	-7.27494	7.27494		52.9248
26.151	-81.6837	2.61692	10.74	-8.12308	8.12308		65.9844
26.1503	-81.5344	3.01036	11.879	-8.86864	8.86864		78.6527
26.1505	-81.3511	3.69313	6.498	-2.80487	2.80487		7.86731
26.95	-82.051	-1.50168	3.085	-4.58668	4.58668		21.0376
27.0334	-81.7671	12.6459	12.081	0.564872	0.564872		0.31908
26.9345	-81.6512	18.2552	18.184	0.0712002	0.0712002		0.00506946
26.767	-81.7511	7.5294	7.495	0.034402	0.034402		0.0011835
28.3681	-80.917	7.24252	8.147	-0.904478	0.904478		0.81808
28.2847	-80.9171	11.765	13.653	-1.88799	1.88799		3.56452
28.4836	-81.0335	18.6038	18.44	0.163762	0.163762		0.026818
27.0337	-80.4682	11.7922	11.652	0.140176	0.140176		0.0196494
27.1169	-80.4682	8.18815	8.713	-0.52485	0.52485		0.275467
27.2006	-80.4681	8.66969	9.268	-0.598312	0.598312		0.357977
27.1169	-80.1681	3.05193	5.677	-2.62507	2.62507		6.89097
26.6503	-80.8836	4.19669	4.957	-0.760311	0.760311		0.578072
26.5508	-80.701	3.46346	5.24	-1.77654	1.77654		3.1561
27.0007	-82.3681	4.79386	3.489	1.30486	1.30486		1.70265
27.3006	-82.2513	6.05272	9.202	-3.14928	3.14928		9.91796
27.3507	-82.2668	19.5357	21.131	-1.59529	1.59529		2.54495
27.2345	-82.3502	7.58944	8.894	-1.30456	1.30456		1.70187
27.2343	-82.3341	8.5015	10.225	-1.7235	1.7235		2.97046
27.2173	-82.2848	7.49762	6.239	1.25862	1.25862		1.58412
27.2171	-82.2839	7.64342	7.424	0.219419	0.219419		0.0481447
27.2011	-82.2509	9.38344	9.889	-0.505559	0.505559		0.25559
27.0349	-82.3179	2.7206	2.387	0.333596	0.333596		0.111286
27.2183	-82.4847	4.79033	4.01	0.780326	0.780326		0.608908
27.1	-82.2504	8.29792	7.487	0.81092	0.81092		0.65759
27.0349	-82.3502	4.48368	3.875	0.608683	0.608683		0.370495
30.5509	-83.3516	28.6773	28.951	-0.273708	0.273708		0.0749158
30.6172	-84.2843	31.6259	31.762	-0.136145	0.136145		0.0185356
30.5516	-84.2834	80.96	47.77	33.19	33.19		1101.58
27.3674	-80.3673	4.65149	5.484	-0.832508	0.832508		0.693069
26.0344	-81.7	0.503563	1.538	-1.03444	1.03444		1.07006
28.8182	-82.3175	25.9573	23.519	2.43826	2.43826		5.94512
28.7344	-82.2849	12.2585	27.066	-14.8075	14.8075		219.262
28.9008	-82.6004	0.589102	2.244	-1.6549	1.6549		2.73869
28.9335	-82.6168	2.70762	2.494	0.213619	0.213619		0.0456331
27.8843	-80.4516	-11.2125	3.195	-14.4075	14.4075		207.577
28.1004	-80.5671	-1.81469e-07	4.066	-4.066	4.066		16.5324
28.1013	-80.5674	-7.8114e-08	4.07	-4.07	4.07		16.5649
28.167	-80.5839	-1.65304	4.154	-5.80704	5.80704		33.7217
28.1678	-80.5841	-1.39385	3.982	-5.37585	5.37585		28.8997
28.2512	-80.6005	-0.698071	3.543	-4.24107	4.24107		17.9867
28.3508	-80.6174	-0.132738	0.967	-1.09974	1.09974		1.20942
28.3508	-80.6333	-0.587578	0.852	-1.43958	1.43958		2.07238
28.5002	-80.8339	4.93356	4.841	0.0925599	0.0925599		0.00856733
27.8178	-80.551	6.14173	9.321	-3.17927	3.17927		10.1078
27.8334	-80.5516	6.45748	7.44	-0.982518	0.982518		0.965341
27.8174	-80.6673	5.89158	8.284	-2.39242	2.39242		5.72365
28.6007	-80.8501	7.03406	12.702	-5.66794	5.66794		32.1255
28.6016	-80.8501	7.04429	13.915	-6.87071	6.87071		47.2067
28.5347	-81.7342	48.6549	54.974	-6.31908	6.31908		39.9308
28.4347	-81.7169	47.6576	36.133	11.5246	11.5246		132.817
28.6343	-81.8007	25.9377	36.35	-10.4123	10.4123		108.416
28.7505	-81.8838	25.166	25.287	-0.121039	0.121039		0.0146505
28.7345	-81.7516	18.484	25.09	-6.60602	6.60602		43.6395
28.7175	-81.6671	23.9519	23.382	0.56991	0.56991		0.324797
28.8673	-81.5501	23.7925	31.333	-7.54051	7.54051		56.8593
28.8173	-81.6835	29.8559	29.155	0.700855	0.700855		0.491197
27.2849	-80.2507	4.59876	8.772	-4.17324	4.17324		17.4159
27.2847	-80.2517	3.88247	5.28	-1.39753	1.39753		1.9531
28.551	-82.1507	21.1217	21.035	0.0866959	0.0866959		0.00751617
28.5505	-82.0504	25.6787	26.561	-0.882305	0.882305		0.778463
28.5008	-82.1507	21.3684	22.635	-1.26659	1.26659		1.60425
28.6	-81.9513	27.7874	29.532	-1.74465	1.74465		3.0438
28.5503	-82.0838	23.5427	25.616	-2.07329	2.07329		4.29854
27.6336	-80.8671	21.0181	21.906	-0.887872	0.887872		0.788316
27.7168	-80.7679	6.91272	7.915	-1.00228	1.00228		1.00456
27.5514	-80.7833	13.7009	12.924	0.776862	0.776862		0.603515
27.5512	-80.7677	10.4209	11.374	-0.953101	0.953101		0.908402
27.634	-80.6837	7.08492	10.318	-3.23308	3.23308		10.4528
27.634	-80.6679	7.08492	10.249	-3.16408	3.16408		10.0114
27.7183	-80.6342	5.78346	6.777	-0.993537	0.993537		0.987115
27.634	-80.5678	7.16501	7.8	-0.634993	0.634993		0.403217
27.7667	-80.5011	3.00653	5.257	-2.25047	2.25047		5.06461
27.8501	-80.4344	-11.1488	1.164	-12.3128	12.3128		151.606
27.7012	-80.4346	7.43314	6.527	0.906142	0.906142		0.821094
27.7004	-80.4346	5.19141	6.29	-1.09859	1.09859		1.2069
27.6346	-80.4679	5.62551	6.291	-0.665488	0.665488		0.442875
27.568	-80.468	6.06028	7.213	-1.15272	1.15272		1.32877
27.5674	-80.468	6.00683	7.062	-1.05517	1.05517		1.11338
27.5846	-80.4347	6.53753	6.377	0.160535	0.160535		0.0257713
27.5672	-80.3673	1.53642	1.882	-0.345581	0.345581		0.119427
27.7169	-80.4171	1.82657	3.206	-1.37943	1.37943		1.90281
27.2845	-80.5679	7.39426	8.415	-1.02074	1.02074		1.0419
28.3012	-80.8009	3.73428	3.33	0.404279	0.404279		0.163442
28.3336	-80.8008	3.64703	4.493	-0.845966	0.845966		0.715658
28.5343	-82.5515	8.27556	13.159	-4.88344	4.88344		23.848
28.5842	-82.5503	5.95422	7.477	-1.52278	1.52278		2.31886
28.0013	-82.3349	20.8923	5.246	15.6463	15.6463		244.808
29.4001	-81.7338	13.1694	16.917	-3.74758	3.74758		14.0443
29.5513	-81.718	4.98815	7.683	-2.69485	2.69485		7.26222
29.4834	-81.7342	0.130351	4.478	-4.34765	4.34765		18.9021
29.7505	-81.5336	1.12907	0.927	0.20207	0.20207		0.0408321
29.7349	-81.5344	2.51109	1.478	1.03309	1.03309		1.06728
29.6515	-81.6507	9.07697	5.949	3.12797	3.12797		9.78421
29.6515	-81.6514	10.4521	6.726	3.72606	3.72606		13.8835
29.7339	-81.6345	24.1962	19.029	5.16717	5.16717		26.6997
29.8182	-81.6512	10.1755	16.839	-6.66347	6.66347		44.4019
29.8339	-81.6512	14.262	23.348	-9.08598	9.08598		82.5551
29.8337	-81.7346	30.5198	31.601	-1.08121	1.08121		1.16902
29.8337	-81.7503	31.3125	31.936	-0.6235	0.6235		0.388753
29.6849	-81.7516	2.79775	7.351	-4.55325	4.55325		20.7321
29.7003	-81.7674	8.2	9.434	-1.234	1.234		1.52276
29.5668	-81.7175	6.07509	8.093	-2.01791	2.01791		4.07197
29.4842	-81.7344	-0.0590981	2.128	-2.1871	2.1871		4.7834
29.4001	-81.7334	13.6068	16.219	-2.61225	2.61225		6.82385
29.5673	-81.8678	8.32732	11.977	-3.64968	3.64968		13.3202
29.7343	-81.9508	31.7966	32.323	-0.526359	0.526359		0.277053
29.7347	-81.9508	27.2959	34.128	-6.83207	6.83207		46.6772
28.768	-81.2505	14.7085	22.292	-7.5835	7.5835		57.5095
28.7681	-81.2336	12.4976	13.776	-1.27845	1.27845		1.63443
28.7667	-81.2336	11.885	12.5	-0.614998	0.614998		0.378222
30.2016	-85.8676	-13.3198	4.568	-17.8878	17.8878		319.972
27.3338	-80.5346	6.29303	8.681	-2.38797	2.38797		5.70239
27.2345	-80.2504	3.82738	5.218	-1.39062	1.39062		1.93383
30.4012	-82.0179	24.0668	24.308	-0.241157	0.241157		0.0581568
30.551	-81.8175	3.98269	5.618	-1.63531	1.63531		2.67423
30.234	-81.9003	21.0625	23.587	-2.52447	2.52447		6.37293
30.6843	-81.7011	7.02537	7.856	-0.830631	0.830631		0.689948
29.4167	-83.2002	0.994698	1.412	-0.417302	0.417302		0.174141
29.4001	-82.6016	24.5167	23.866	0.650703	0.650703		0.423414
29.3846	-82.617	18.6745	22.183	-3.50852	3.50852		12.3097
29.3	-83.0183	1.63463	1.44	0.194627	0.194627		0.0378797
29.301	-82.4501	18.814	18.692	0.12203	0.12203		0.0148912
29.3006	-82.435	21.7993	21.894	-0.0946524	0.0946524		0.00895907
29.2015	-82.5669	30.2946	21.964	8.33057	8.33057		69.3983
29.2015	-82.5513	32.2831	26.339	5.94407	5.94407		35.332
29.1177	-82.6337	11.7101	9.979	1.73107	1.73107		2.9966
29.117	-82.6337	9.7245	9.689	0.0354985	0.0354985		0.00126014
29.0176	-82.6335	3.6253	8.279	-4.6537	4.6537		21.657
29.0177	-82.6177	7.94047	8.868	-0.927528	0.927528		0.860308
29.0504	-82.534	8.46704	10.711	-2.24396	2.24396		5.03535
28.2839	-81.4338	26.7116	24.067	2.64456	2.64456		6.99372
28.6841	-82.5502	5.07118	4.629	0.442183	0.442183		0.195526
28.6683	-82.5502	5.33379	5.325	0.00879244	0.00879244		7.7307e-05
28.6169	-82.4012	24.156	25.057	-0.901005	0.901005		0.81181
28.6501	-82.4347	48.646	38.659	9.987	9.987		99.7402
28.6346	-82.4347	24.156	29.993	-5.837	5.837		34.0706
28.5678	-82.4	41.75	69.011	-27.261	27.261		743.163
28.5678	-82.4004	42.2642	70.837	-28.5728	28.5728		816.405
28.5334	-82.5168	26.2542	24.046	2.20822	2.20822		4.87624
28.5334	-82.4011	33.1952	23.273	9.9222	9.9222		98.45
25.9844	-81.6673	0.300336	0.21	0.0903356	0.0903356		0.00816052
27.8174	-80.6016	7.17201	8.708	-1.53599	1.53599		2.35926
30.3175	-81.5173	11.8773	11.74	0.137273	0.137273		0.0188437
30.35	-82.3338	39.9369	39.255	0.681891	0.681891		0.464976
30.1845	-82.1512	42.2282	40.76	1.4682	1.4682		2.15561
30.1838	-82.1516	42.2773	40.532	1.7453	1.7453		3.04608
30.2009	-82.0511	46.0019	54.3	-8.29814	8.29814		68.8592
30.2005	-82.0506	45.9232	50.308	-4.38484	4.38484		19.2268
30.0177	-82.0506	59.191	56.036	3.155	3.155		9.95402
27.8839	-81.6169	35.4575	36.588	-1.1305	1.1305		1.27803
29.0509	-82.367	19.5915	18.838	0.753464	0.753464		0.567708
28.2844	-81.4182	18.595	23.536	-4.94105	4.94105		24.4139
27.8334	-80.4845	6.57625	5.953	0.62325	0.62325		0.388441
27.818	-80.4849	5.37611	4.967	0.409115	0.409115		0.167375
27.7339	-80.4346	6.76705	6.185	0.582046	0.582046		0.338778
27.7334	-80.4346	7.01625	6.55	0.466246	0.466246		0.217385
27.7668	-80.5839	7.70232	7.407	0.295322	0.295322		0.087215
27.7668	-80.5846	7.67852	7.343	0.335516	0.335516		0.112571
27.6683	-80.418	5.67715	6.345	-0.667852	0.667852		0.446026
27.6349	-80.4	5.59184	3.47	2.12184	2.12184		4.50219
27.6009	-80.4513	5.41512	5.985	-0.569875	0.569875		0.324758
27.6002	-80.4513	5.38632	6.125	-0.738677	0.738677		0.545644
27.601	-80.4846	6.3101	6.856	-0.545898	0.545898		0.298004
27.5515	-80.4181	5.67061	5.932	-0.261386	0.261386		0.0683224
27.5512	-80.4006	6.12078	6.27	-0.149215	0.149215		0.0222652
27.5512	-80.3849	7.42108	6.846	0.575078	0.575078		0.330715
27.5847	-80.3335	1.47993	2.862	-1.38207	1.38207		1.91011
27.6174	-80.3503	2.42255	3.017	-0.59445	0.59445		0.353371
27.717	-80.3679	-7.92731	2.719	-10.6463	10.6463		113.344
27.7176	-80.3681	-7.98164	2.63	-10.6116	10.6116		112.607
27.7841	-80.4013	-7.93182	2.406	-10.3378	10.3378		106.871
27.7848	-80.4167	2.38864	1.935	0.45364	0.45364		0.205789
27.718	-80.4175	2.34972	2.823	-0.473285	0.473285		0.223998
27.6667	-80.3844	0.110086	1.573	-1.46291	1.46291		2.14012
27.5511	-80.3174	-0.962139	4.337	-5.29914	5.29914		28.0809
27.7514	-80.4342	1.95094	2.755	-0.804058	0.804058		0.646509
26.2844	-81.4514	5.0106	5.706	-0.695401	0.695401		0.483582
26.2844	-81.4507	5.0106	5.677	-0.6664	0.6664		0.44409
27.3512	-81.0504	11.9514	12.286	-0.334581	0.334581		0.111945
27.3348	-81.0504	11.07	12.505	-1.43499	1.43499		2.05921
27.3009	-81.0335	10.2531	10.87	-0.616864	0.616864		0.380521
27.3013	-81.0175	8.10404	10.03	-1.92596	1.92596		3.70933
27.3004	-80.8176	8.62045	8.478	0.142446	0.142446		0.0202908
27.301	-80.8176	8.43421	8.911	-0.476791	0.476791		0.22733
27.3838	-80.9342	11.9484	12.989	-1.04065	1.04065		1.08295
27.3836	-80.9501	12.3861	12.892	-0.505906	0.505906		0.255941
27.4515	-80.9849	16.4534	17.74	-1.28661	1.28661		1.65537
27.4515	-81.0008	16.4612	17.151	-0.689826	0.689826		0.475859
27.4181	-81.117	13.5571	13.796	-0.23885	0.23885		0.0570493
27.4341	-81.1175	14.2558	13.453	0.802791	0.802791		0.644473
27.451	-81.1334	11.5491	13.994	-2.44489	2.44489		5.9775
27.4517	-81.1339	11.6253	14.339	-2.71367	2.71367		7.36403
27.4674	-81.1346	14.334	14.946	-0.612006	0.612006		0.374551
27.4681	-81.1503	14.1427	15.069	-0.926254	0.926254		0.857946
27.9847	-81.9	32.9158	37.838	-4.92218	4.92218		24.2279
28.2001	-81.9842	36.2433	36.301	-0.0576607	0.0576607		0.00332475
28.2015	-82.0168	34.3308	35	-0.669243	0.669243		0.447887
29.0341	-82.4516	25.9888	22.226	3.76283	3.76283		14.1589
29.0334	-82.4508	30.6269	16.422	14.2049	14.2049		201.78
28.95	-82.4343	42.9854	24.965	18.0204	18.0204		324.736
28.9343	-82.4347	25.5572	14.701	10.8562	10.8562		117.857
28.9675	-82.3513	11.9433	17.311	-5.36765	5.36765		28.8117
28.8505	-82.4345	42.8738	29.048	13.8258	13.8258		191.152
28.8507	-82.4335	42.1436	41.175	0.968576	0.968576		0.938139
28.867	-82.3511	24.0047	17.084	6.92067	6.92067		47.8957
28.8516	-82.3508	21.4515	12.572	8.87953	8.87953		78.846
28.7836	-82.5512	7.52768	2.688	4.83968	4.83968		23.4225
28.7337	-82.5503	5.69566	3.374	2.32166	2.32166		5.39013
28.6516	-82.5502	8.36166	6.089	2.27266	2.27266		5.16499
28.6508	-82.5502	8.24554	5.474	2.77154	2.77154		7.68142
28.6015	-82.5502	5.84807	6.365	-0.516926	0.516926		0.267213
28.6006	-82.5502	6.34739	7.961	-1.61361	1.61361		2.60373
28.6009	-82.3509	24.6692	25.546	-0.87683	0.87683		0.768831
28.6004	-82.3513	27.2246	20.221	7.00361	7.00361		49.0506
28.5176	-82.5504	8.28987	12.071	-3.78113	3.78113		14.2969
28.5179	-82.5348	8.84488	8.37	0.474884	0.474884		0.225515
28.534	-82.3508	31.0666	37.759	-6.69236	6.69236		44.7877
28.5338	-82.35	32.6049	28.298	4.30685	4.30685		18.549
28.5173	-82.2504	30.1673	32.749	-2.58167	2.58167		6.665
28.5173	-82.2349	21.0797	36.103	-15.0233	15.0233		225.698
28.517	-82.1667	20.8418	20.411	0.430784	0.430784		0.185575
28.5013	-82.1669	24.0788	22.236	1.84281	1.84281		3.39594
28.434	-82.6337	9.20713	9.707	-0.499871	0.499871		0.249871
28.4334	-82.4507	19.9524	19.798	0.154434	0.154434		0.0238498
28.4334	-82.4503	20.147	19.905	0.242016	0.242016		0.0585716
28.4181	-82.3671	36.0222	28.199	7.82318	7.82318		61.2022
28.4177	-82.3671	36.5001	33.165	3.33512	3.33512		11.123
28.7003	-82.1004	21.1605	20.858	0.30253	0.30253		0.0915243
28.6847	-82.1004	22.3466	19.891	2.45561	2.45561		6.03004
28.7	-82.0505	25.6757	24.656	1.01969	1.01969		1.03977
28.6844	-82.0505	25.9808	25.914	0.0668308	0.0668308		0.00446635
28.6515	-82.1012	24.15	23.546	0.603987	0.603987		0.3648
28.6515	-82.1006	24.15	23.93	0.219988	0.219988		0.0483948
28.635	-82.0004	28.7389	27.284	1.45491	1.45491		2.11677
28.635	-81.9848	26.2848	34.304	-8.01916	8.01916		64.3069
28.6008	-82.0505	27.157	26.911	0.24598	0.24598		0.0605061
28.6002	-82.0505	26.938	26.788	0.149973	0.149973		0.022492
28.5176	-82.0505	25.9838	26.947	-0.963164	0.963164		0.927686
28.5508	-82.5511	9.18951	10.148	-0.958494	0.958494		0.91871
28.5501	-82.5513	9.12555	7.835	1.29055	1.29055		1.66553
28.5334	-82.4841	20.4694	19.966	0.503369	0.503369		0.253381
28.968	-82.4179	16.4088	20.78	-4.37125	4.37125		19.1078
28.9674	-82.4174	15.3924	19.412	-4.01956	4.01956		16.1569
28.917	-82.3838	10.4564	14.969	-4.51255	4.51255		20.3631
28.9014	-82.3834	27.4606	14.456	13.0046	13.0046		169.119
28.8183	-82.5679	30.2311	2.376	27.8551	27.8551		775.905
28.8177	-82.5679	12.3316	2.376	9.95565	9.95565		99.1149
28.8341	-82.3511	21.4767	27.273	-5.79635	5.79635		33.5977
28.8338	-82.3506	21.9195	26.678	-4.75851	4.75851		22.6434
28.9177	-82.6014	2.21343	2.268	-0.0545667	0.0545667		0.00297752
28.9172	-82.6012	2.47196	2.197	0.274963	0.274963		0.0756046
28.9009	-82.0337	21.9629	24.769	-2.8061	2.8061		7.87422
28.9009	-82.0182	19.5599	24.917	-5.35714	5.35714		28.699
28.65	-82.0505	27.1952	26.52	0.675243	0.675243		0.455952
28.65	-82.0513	26.8453	25.76	1.08532	1.08532		1.17792
26.0183	-80.2672	1.8199	1.602	0.2179	0.2179		0.0474803
28.417	-80.5842	2.0947	2.249	-0.154296	0.154296		0.0238073
26.9681	-80.1009	0.380097	3.026	-2.6459	2.6459		7.0008
26.9675	-80.1009	1.75979	2.83	-1.07021	1.07021		1.14535
27.0168	-80.4514	8.34959	10.201	-1.85141	1.85141		3.42772
27.0172	-80.4668	10.9747	10.618	0.356716	0.356716		0.127246
27.0344	-80.1671	3.68326	3.783	-0.0997387	0.0997387		0.0099478
27.0668	-80.2513	4.1639	4.913	-0.749104	0.749104		0.561157
27.0838	-80.3169	6.98191	7.28	-0.298089	0.298089		0.088857
27.1504	-80.3169	5.57151	6.083	-0.511492	0.511492		0.261624
27.1677	-80.2503	1.76217	2.352	-0.589826	0.589826		0.347895
27.1835	-80.2503	2.83297	2.891	-0.0580271	0.0580271		0.00336714
27.1668	-80.2178	4.3664	5.296	-0.929597	0.929597		0.864151
27.1341	-80.2011	4.62885	5.452	-0.823153	0.823153		0.677581
27.0838	-80.1501	5.23181	7.582	-2.35019	2.35019		5.52339
27.2345	-80.2348	3.48461	4.224	-0.73939	0.73939		0.546698
27.2179	-80.217	3.7718	4.526	-0.754205	0.754205		0.568824
27.2173	-80.217	-0.22525	5.084	-5.30925	5.30925		28.1881
27.1337	-80.2349	4.52275	2.795	1.72775	1.72775		2.98511
27.1179	-80.4682	8.18815	8.221	-0.0328484	0.0328484		0.00107902
27.1511	-80.2681	2.96725	4.365	-1.39775	1.39775		1.95372
27.1345	-80.2346	4.58944	3.193	1.39644	1.39644		1.95005
27.1511	-80.284	4.36233	4.777	-0.414671	0.414671		0.171952
27.8006	-81.2505	18.1997	19.583	-1.38329	1.38329		1.91349
27.9011	-81.3333	19.4648	18.6	0.864752	0.864752		0.747796
28.0167	-81.3013	16.4364	17.179	-0.742634	0.742634		0.551506
28.0505	-81.2835	16.4364	16.504	-0.0676345	0.0676345		0.00457442
28.218	-80.7335	7.84763	7.901	-0.0533689	0.0533689		0.00284824
30.5174	-81.9843	24.1715	24.661	-0.489498	0.489498		0.239608
30.6336	-81.9508	26.9884	28.197	-1.2086	1.2086		1.46072
30.6682	-82.0181	21.2508	20.514	0.736802	0.736802		0.542877
30.7674	-81.9679	5.55925	15.186	-9.62675	9.62675		92.6744
29.9678	-81.6337	4.21448	1.805	2.40948	2.40948		5.8056
28.1669	-81.434	20.1447	23.528	-3.38332	3.38332		11.4469
28.0834	-81.2678	17.9621	19.096	-1.13393	1.13393		1.28579
26.135	-81.5344	2.60992	3.431	-0.821083	0.821083		0.674177
26.1341	-81.5343	2.60992	2.812	-0.202084	0.202084		0.0408379
26.0834	-81.5342	2.60191	2.019	0.582908	0.582908		0.339781
28.7181	-80.75	-5.22937e-07	2.12	-2.12	2.12		4.4944
28.7175	-80.7345	1.04065	1.815	-0.774347	0.774347		0.599614
28.0679	-80.7	7.10531	7.005	0.100308	0.100308		0.0100617
28.0679	-80.6338	6.67858	7.19	-0.511416	0.511416		0.261547
28.3006	-80.6009	-6.92049	3.791	-10.7115	10.7115		114.736
27.9345	-80.4846	-3.64385	3.224	-6.86785	6.86785		47.1673
28.5168	-80.7836	4.90228	7.662	-2.75972	2.75972		7.61608
28.4333	-80.751	-1.50714	5.388	-6.89514	6.89514		47.543
28.3014	-80.6009	-6.94897	2.968	-9.91697	9.91697		98.3463
28.0348	-80.5348	-5.97631	4.432	-10.4083	10.4083		108.333
27.9338	-80.4842	-3.65966	3.115	-6.77466	6.77466		45.8961
28.1671	-82.4511	21.0171	22.192	-1.17485	1.17485		1.38028
27.6505	-80.3515	-1.50411	1.267	-2.77111	2.77111		7.67904
27.6513	-80.3515	-1.63835	1.266	-2.90435	2.90435		8.43527
27.6343	-80.3849	1.47248	4.71	-3.23752	3.23752		10.4815
27.7676	-80.4005	2.30742	2.351	-0.0435848	0.0435848		0.00189963
27.7672	-80.4003	2.35993	1.625	0.734926	0.734926		0.540117
27.6838	-80.3669	2.92807	2.271	0.657072	0.657072		0.431743
27.6846	-80.3673	3.04425	1.318	1.72625	1.72625		2.97995
27.6181	-80.4347	6.50394	6.256	0.247945	0.247945		0.0614765
27.6173	-80.4347	6.06571	6.516	-0.450291	0.450291		0.202762
27.5841	-80.4347	6.38436	6.079	0.305361	0.305361		0.0932452
27.6511	-80.4346	7.02523	6.278	0.747227	0.747227		0.558348
28.3669	-82.1836	24.0031	24.936	-0.932942	0.932942		0.870381
27.0181	-80.4682	12.7846	10.915	1.86961	1.86961		3.49545
28.4169	-82.4842	18.2226	26.434	-8.21144	8.21144		67.4278
28.2167	-82.7179	14.8084	8.165	6.64338	6.64338		44.1345
28.4334	-82.4681	19.6946	20.017	-0.322402	0.322402		0.103943
25.7337	-80.2346	6.90877	3.819	3.08977	3.08977		9.5467
28.0344	-81.6171	54.1702	44.404	9.76616	9.76616		95.3779
27.5845	-82.0347	35.0328	38.434	-3.40116	3.40116		11.5679
28.1172	-81.6167	48.1446	40.974	7.17057	7.17057		51.417
27.5509	-81.6676	32.371	38.915	-6.54396	6.54396		42.8235
27.5841	-81.5177	45.1841	46.377	-1.19292	1.19292		1.42306
27.9345	-81.7683	32.9958	37.679	-4.6832	4.6832		21.9323
28.0509	-81.7508	41.1121	42.728	-1.61593	1.61593		2.61122
28.4677	-82.4506	19.5677	20.55	-0.982298	0.982298		0.96491
28.8011	-82.3016	10.4858	12.054	-1.56816	1.56816		2.45913
28.2179	-82.1511	24.0247	24.618	-0.593308	0.593308		0.352014
25.7515	-80.2348	10.4531	3.603	6.85012	6.85012		46.9241
26.7503	-81.1344	6.32598	6.295	0.0309764	0.0309764		0.000959536
26.7668	-81.1842	5.74141	5.141	0.600415	0.600415		0.360498
28.3002	-82.0505	27.1944	25.702	1.49239	1.49239		2.22722
26.1013	-81.5343	2.60191	2.465	0.136908	0.136908		0.0187437
26.0505	-81.5342	2.56786	1.665	0.902862	0.902862		0.815159
26.0004	-81.5341	1.09721	1.153	-0.0557944	0.0557944		0.00311301
28.1674	-81.2173	19.5037	21.499	-1.99528	1.99528		3.98116
29.6349	-81.6179	-0.183085	3.522	-3.70508	3.70508		13.7277
28.0502	-81.334	16.4364	16.474	-0.0376345	0.0376345		0.00141635
28.0177	-81.3506	16.3018	15.949	0.352758	0.352758		0.124438
28.0834	-81.3342	15.5209	15.68	-0.159056	0.159056		0.0252987
30.4507	-81.7673	5.93147	7.508	-1.57653	1.57653		2.48544
26.1177	-81.5343	2.60191	2.476	0.125907	0.125907		0.0158527
26.0848	-81.5343	2.60191	1.972	0.629908	0.629908		0.396784
26.0669	-81.5342	2.60191	1.798	0.803908	0.803908		0.646268
26.0344	-81.5342	2.00124	1.419	0.582237	0.582237		0.339
26.0183	-81.5342	1.50068	1.305	0.195677	0.195677		0.0382894
26.0168	-81.5342	1.47409	1.367	0.107093	0.107093		0.0114689
26.0003	-81.5503	1.09719	2.854	-1.75681	1.75681		3.08637
26.0001	-81.5668	1.09684	1.093	0.00384047	0.00384047		1.47492e-05
25.9837	-81.5671	1.09422	1.359	-0.264777	0.264777		0.0701071
28.4504	-82.0505	26.929	28.06	-1.13104	1.13104		1.27925
28.467	-82.4342	21.0866	20.173	0.913564	0.913564		0.8346
28.4183	-82.6667	2.3025	2.635	-0.332504	0.332504		0.110559
28.3181	-82.7007	3.09826	1.525	1.57326	1.57326		2.47515
28.3172	-82.5003	22.4769	22.154	0.322927	0.322927		0.104282
28.3175	-82.3175	29.5122	28.925	0.587231	0.587231		0.34484
28.4677	-82.1679	22.0295	20.012	2.01754	2.01754		4.07045
27.201	-81.5508	24.348	25.388	-1.03999	1.03999		1.08159
27.2004	-82.0511	11.6861	12.613	-0.926941	0.926941		0.85922
27.3515	-81.8849	15.6976	17.593	-1.89538	1.89538		3.59246
24.8337	-80.7517	-2.45422	3.43	-5.88422	5.88422		34.6241
30.5004	-81.6173	10.0481	10.78	-0.731881	0.731881		0.53565
30.0004	-82.5346	39.5003	46.197	-6.69667	6.69667		44.8454
25.8344	-80.9167	2.16377	2.807	-0.643232	0.643232		0.413748
26.001	-80.2004	2.8083	2.622	0.186301	0.186301		0.034708
25.0013	-80.5167	-0.220801	0.403	-0.623801	0.623801		0.389128
25.8347	-80.9182	2.15108	2.786	-0.634924	0.634924		0.403128
30.5012	-83.8676	52.5158	68.546	-16.0302	16.0302		256.966
25.8348	-80.9349	2.15412	2.535	-0.380876	0.380876		0.145066
25.85	-80.9515	1.99794	2.75	-0.752058	0.752058		0.565591
30.5016	-82.2338	36.1734	35.913	0.260378	0.260378		0.0677966
25.8502	-80.9681	2.0092	2.672	-0.662796	0.662796		0.439298
25.1834	-80.3838	6.78664	4.554	2.23264	2.23264		4.9847
30.6834	-81.6501	6.77522	6.563	0.212225	0.212225		0.0450394
26.6834	-81.7849	3.65772	11.034	-7.37628	7.37628		54.4095
[truncated: 18,154 more rows]

## Sheet: result
Latitude	longitude	GEelevation	TrueElevation	Error	AError		e2	sum
34.5001	-92.9848	501.115	302.327	198.788	198.788		39516.5	1.00187e+07		stdv	22.3083	-100		Bin	Frequency
35.334	-93.3016	260.813	62.059	198.754	198.754		39503.1	497.676		MAE	10.7236	-98		-100	53
34.1679	-91.9338	598.207	401.61	196.597	196.597		38650.4	22.3087		LE95	43.7242	-96		-98	2
35.3513	-94.4171	688.615	492.166	196.449	196.449		38592.2			MaxAE	198.788	-94		-96	5
35.3514	-94.3674	2029.72	1833.55	196.169	196.169		38482.5			MinAE	0.00104571	-92		-94	3
34.0334	-90.9512	447.947	643.688	-195.741	195.741		38314.6			SampleSize	1270	-90		-92	6
34.8678	-90.3176	2691.06	2495.89	195.167	195.167		38090			RMSE	#VALUE!	-88		-90	1
34.5344	-91.485	217.75	22.627	195.123	195.123		38073.1					-86		-88	2
35.5345	-90.0345	390.984	196.747	194.237	194.237		37727.8					-84		-86	2
35.2016	-92.8183	881.989	689.501	192.488	192.488		37051.6					-82		-84	7
34.3681	-90.7504	913.259	720.843	192.416	192.416		37024.1					-80		-82	3
34.7179	-92.2176	233.228	40.825	192.403	192.403		37018.9					-78		-80	4
34.5667	-91.5507	1072.29	1262.58	-190.286	190.286		36208.6					-76		-78	4
36.2344	-92.7007	425.208	235.547	189.661	189.661		35971.3					-74		-76	1
36.2505	-94.1181	698.094	510.633	187.461	187.461		35141.4					-72		-74	3
34.9181	-94.1002	449.503	262.107	187.396	187.396		35117.3					-70		-72	6
34.2668	-90.8341	919.417	732.728	186.689	186.689		34852.7					-68		-70	9
35.4343	-93.5667	2170.99	1984.36	186.626	186.626		34829.4					-66		-68	4
34.9348	-91.8674	419.211	234.138	185.073	185.073		34251.9					-64		-66	7
34.7848	-92.2842	714.933	899.133	-184.2	184.2		33929.5					-62		-64	15
35.3011	-91.651	714.933	899.133	-184.2	184.2		33929.5					-60		-62	11
34.9678	-91.8677	635.913	452.061	183.852	183.852		33801.4					-58		-60	8
35.4681	-90.0675	644.612	462.106	182.506	182.506		33308.3					-56		-58	10
34.6348	-92.2179	195.111	14.698	180.413	180.413		32548.8					-54		-56	11
34.8016	-92.3013	641.093	461.417	179.676	179.676		32283.6					-52		-54	12
35.4834	-91.9847	717.663	897.3	-179.637	179.637		32269.5					-50		-52	9
34.6505	-91.5842	717.663	897.3	-179.637	179.637		32269.5					-48		-50	21
35.4842	-90.0511	226.396	48.095	178.301	178.301		31791.3					-46		-48	17
34.1515	-90.9508	609.668	433.211	176.457	176.457		31137					-44		-46	14
33.418	-93.9838	831.901	655.908	175.993	175.993		30973.6					-42		-44	33
36.367	-94.1009	571.131	745.785	-174.654	174.654		30504					-40		-42	31
34.8834	-91.1675	1022.62	848.114	174.505	174.505		30451.9					-38		-40	30
35.818	-90.6512	329.453	503.747	-174.294	174.294		30378.3					-36		-38	45
35.8334	-90.6505	1152.78	978.935	173.844	173.844		30221.6					-34		-36	35
36.3012	-91.4516	466.242	292.515	173.727	173.727		30181.2					-32		-34	54
35.4515	-90.2007	605.034	431.677	173.357	173.357		30052.6					-30		-32	70
35.4516	-90.2002	868.24	696.086	172.154	172.154		29637					-28		-30	78
34.1012	-94.2841	517.483	345.727	171.756	171.756		29500.2					-26		-28	92
34.1011	-94.2848	354.631	184.174	170.457	170.457		29055.6					-24		-26	108
33.9341	-91.2169	438.642	268.692	169.95	169.95		28883.1					-22		-24	130
36.4502	-90.5348	177.035	8.094	168.941	168.941		28541					-20		-22	159
35.6348	-89.9176	189.674	21.658	168.016	168.016		28229.4					-18		-20	168
34.5009	-91.5512	485.326	653.32	-167.994	167.994		28221.9					-16		-18	224
34.5169	-90.9506	443.433	275.601	167.832	167.832		28167.6					-14		-16	318
35.8502	-90.0344	219.534	52.077	167.457	167.457		28042					-12		-14	344
35.351	-90.1509	367.37	200.125	167.245	167.245		27970.9					-10		-12	425
34.0181	-91.0347	496.964	331.381	165.583	165.583		27417.7					-8		-10	644
34.0338	-90.9349	233.945	68.678	165.267	165.267		27313.3					-6		-8	823
35.551	-90.0179	404.509	239.997	164.512	164.512		27064.1					-4		-6	1008
35.0672	-90.5501	388.779	224.311	164.468	164.468		27049.8					-2		-4	1337
34.5672	-92.101	493.378	657.575	-164.197	164.197		26960.6					0		-2	1918
35.0836	-90.4839	2022.72	1859.04	163.68	163.68		26791.1					2		0	3562
35.0838	-90.1841	435.438	272.568	162.87	162.87		26526.5					4		2	2791
35.4176	-90.9841	430.439	267.605	162.834	162.834		26514.8					6		4	1286
35.4335	-90.1349	816.212	653.567	162.645	162.645		26453.3					8		6	793
33.9342	-91.5178	572.362	412.492	159.87	159.87		25558.3					10		8	524
34.9346	-90.9845	1229.65	1388.52	-158.868	158.868		25238.9					12		10	409
34.4502	-91.0182	365.051	206.214	158.837	158.837		25229.3					14		12	324
35.9514	-91.5501	1181.46	1023.04	158.426	158.426		25098.8					16		14	247
34.9516	-91.5514	425.037	582.866	-157.829	157.829		24910					18		16	192
33.967	-91.5349	536.509	379.675	156.834	156.834		24597					20		18	171
34.9675	-91.5174	312.807	156.657	156.15	156.15		24382.8					22		20	121
34.4839	-92.2008	1328.05	1172.17	155.875	155.875		24297.1					24		22	105
35.3178	-90.1339	393.404	238.093	155.311	155.311		24121.5					26		24	99
34.6516	-90.618	537.166	381.992	155.174	155.174		24079.1					28		26	100
33.9849	-91.5674	127.817	282.384	-154.567	154.567		23891.1					30		28	66
35.5178	-90.435	382.821	228.641	154.18	154.18		23771.5					32		30	59
35.5336	-90.4678	324.355	477.324	-152.969	152.969		23399.5					34		32	72
35.5502	-90.4846	1219.75	1066.89	152.857	152.857		23365.1					36		34	49
36.0171	-90.9172	835.516	987.44	-151.924	151.924		23081					38		36	53
34.1847	-118.367	835.5	685.06	150.44	150.44		22632.1					40		38	45
33.4003	-118.402	78.9175	229.064	-150.147	150.147		22544					42		40	40
41.7673	-124.234	431.568	281.553	150.015	150.015		22504.5					44		42	28
41.768	-124.234	1453.75	1304.23	149.524	149.524		22357.5					46		44	47
35.9349	-120.085	392.662	244.457	148.205	148.205		21964.7					48		46	21
41.7837	-124.234	160.005	11.886	148.119	148.119		21939.3					50		48	25
37.3515	-118.367	244.873	96.825	148.048	148.048		21918.2					52		50	21
36.8667	-119.551	775.805	627.787	148.018	148.018		21909.3					54		52	34
35.7013	-118.851	2140.47	1993.26	147.215	147.215		21672.1					56		54	24
39.5502	-122.351	-7.08115e-10	145.94	-145.94	145.94		21298.5					58		56	27
37.7173	-122.2	168.128	22.41	145.718	145.718		21233.6					60		58	21
35.2183	-119.351	-7.08115e-10	145.42	-145.42	145.42		21147					62		60	22
35.7182	-119.734	228.798	83.397	145.401	145.401		21141.6					64		62	19
36.0846	-120.518	424.823	280.244	144.579	144.579		20903					66		64	21
35.6016	-119.65	476.997	332.872	144.125	144.125		20771.9					68		66	18
38.9502	-123.734	342.854	199.271	143.583	143.583		20616.2					70		68	10
35.784	-119.867	359.875	216.3	143.575	143.575		20613.9					72		70	19
40.4678	-122.601	1.79514	144.342	-142.547	142.547		20319.6					74		72	8
36.317	-119.384	455.466	312.949	142.517	142.517		20311.2					76		74	14
37.8171	-122.318	487.97	346.584	141.386	141.386		19989.9					78		76	9
33.8677	-118.384	2005.27	2145.5	-140.228	140.228		19663.8					80		78	11
34.2848	-119.334	328.297	188.181	140.116	140.116		19632.4					82		80	11
33.7348	-117.901	174.667	35.027	139.64	139.64		19499.4					84		82	16
36.7016	-119.35	964.627	825.17	139.457	139.457		19448.3					86		84	11
36.7176	-120.017	352.719	213.349	139.37	139.37		19424					88		86	9
36.8843	-121.4	745.863	884.789	-138.926	138.926		19300.5					90		88	10
37.001	-119.934	1.2882	140.015	-138.727	138.727		19245.1					92		90	9
38.0347	-122.501	438.674	300.246	138.428	138.428		19162.4					94		92	9
39.1183	-123.2	246.619	108.22	138.399	138.399		19154.3					96		94	10
40.3016	-122.767	-10.0744	128.288	-138.362	138.362		19144.2					98		96	9
39.2179	-121.034	246.055	108.22	137.835	137.835		18998.5					100		98	8
40.1676	-120.368	810.636	672.983	137.653	137.653		18948.4								199
40.9179	-120.501	142.872	6.377	136.495	136.495		18631							More	#N/A
40.785	-120.718	79.3097	215.485	-136.175	136.175		18543.7
41.551	-120.418	205.898	341.541	-135.643	135.643		18399.1
41.2007	-120.501	199.166	64.073	135.093	135.093		18250.1
41.2349	-120.901	610.694	475.824	134.87	134.87		18189.9
34.7835	-116.417	341.806	207.58	134.226	134.226		18016.6
41.1835	-120.95	2058.49	2192.44	-133.945	133.945		17941.2
32.784	-115.785	973.095	1106.59	-133.495	133.495		17820.8
33.8668	-117.784	1959.51	1826.12	133.399	133.399		17795.4
39.2011	-123.767	2495.17	2362.13	133.042	133.042		17700.2
40.9675	-124.117	798.559	665.885	132.674	132.674		17602.4
41.5172	-124.018	356.083	223.445	132.638	132.638		17592.9
41.9183	-124.151	385.185	252.593	132.592	132.592		17580.6
38.8841	-123.668	700.063	567.859	132.204	132.204		17477.8
41.0512	-124.134	397.851	266.556	131.295	131.295		17238.3
41.8342	-123.184	1765.63	1634.57	131.061	131.061		17177
41.9506	-122.584	-4.33241	126.33	-130.662	130.662		17072.7
41.9346	-121.451	1336.23	1205.66	130.571	130.571		17048.8
41.9003	-120.351	571.675	441.76	129.915	129.915		16878
41.4513	-122.885	2448.19	2318.48	129.712	129.712		16825.1
41.6671	-121.251	-3.6482	125.824	-129.472	129.472		16763
41.418	-120.867	599.686	470.311	129.375	129.375		16737.8
40.9507	-122.433	135.534	6.415	129.119	129.119		16671.6
41.0501	-121.4	406.132	278.145	127.987	127.987		16380.6
40.5001	-121.984	344.24	471.975	-127.735	127.735		16316.3
40.7849	-120.352	505.62	378.184	127.436	127.436		16240
40.151	-122.217	1116.79	1244.16	-127.369	127.369		16222.9
39.8504	-120.684	658.654	531.33	127.324	127.324		16211.3
40.6348	-122.568	599.245	472.348	126.897	126.897		16102.8
39.2001	-121.284	1103.61	976.773	126.839	126.839		16088.2
39.2843	-120.668	276.972	150.145	126.827	126.827		16085.2
38.6671	-122.801	-20.3201	106.367	-126.687	126.687		16049.6
35.0834	-120.583	350.797	224.184	126.613	126.613		16030.8
36.417	-121.317	373.486	246.953	126.533	126.533		16010.5
36.7513	-121.75	386.532	260.607	125.925	125.925		15857.2
33.9847	-118.4	2333.11	2207.35	125.761	125.761		15815.8
34.0678	-117.985	371.137	245.544	125.593	125.593		15773.6
34.0503	-118.951	133.323	7.788	125.535	125.535		15759.1
34.4843	-117.752	190.825	315.633	-124.808	124.808		15577
32.5668	-116.968	345.486	220.932	124.554	124.554		15513.7
32.6007	-116.468	389.245	513.626	-124.381	124.381		15470.5
33.1179	-117.268	700.424	576.413	124.011	124.011		15378.8
33.7338	-118.084	1.72915e-07	123.103	-123.103	123.103		15154.3
33.0674	-116.585	705.749	583.146	122.603	122.603		15031.4
33.0341	-116.934	2122.67	2000.65	122.018	122.018		14888.5
40.8005	-124.102	375.251	253.435	121.816	121.816		14839.2
41.867	-122.801	136.498	14.866	121.632	121.632		14794.3
34.9334	-120.567	347.038	225.666	121.372	121.372		14731.2
34.4673	-120.217	532.582	411.233	121.349	121.349		14725.6
34.4342	-119.784	1401.24	1279.91	121.329	121.329		14720.7
35.1844	-120.6	1354.19	1233.1	121.094	121.094		14663.6
35.6344	-120.668	520.508	640.931	-120.423	120.423		14501.8
36.4843	-121.418	221.197	341.54	-120.343	120.343		14482.5
36.667	-121.801	152.699	32.604	120.095	120.095		14422.8
35.3679	-120.101	689.258	570.899	118.359	118.359		14009
38.0508	-122.8	1774.45	1656.59	117.867	117.867		13892.6
38.1501	-122.435	419.478	301.976	117.502	117.502		13806.8
38.1673	-122.885	247.624	364.989	-117.365	117.365		13774.6
38.3013	-122.868	310.817	193.503	117.314	117.314		13762.6
38.4005	-122.835	564.98	448.164	116.816	116.816		13646.1
38.4515	-122.718	340.832	224.364	116.468	116.468		13564.9
38.6176	-122.868	267.307	151.333	115.974	115.974		13449.9
38.8009	-123.001	767.409	651.609	115.8	115.8		13409.5
38.5011	-122.767	1003.25	1118.75	-115.507	115.507		13341.9
38.9006	-123.218	1713.53	1598.05	115.482	115.482		13336.1
38.9848	-123.351	217.042	102.43	114.612	114.612		13135.9
39.1169	-123.502	718.931	604.375	114.556	114.556		13123
39.3011	-123.785	461.591	575.841	-114.25	114.25		13053.1
39.5343	-123.751	266.664	380.721	-114.057	114.057		13009
39.4172	-123.801	796.482	682.51	113.972	113.972		12989.7
39.9514	-123.784	325.25	211.278	113.972	113.972		12989.5
40.3172	-123.917	656.472	542.645	113.827	113.827		12956.7
39.0342	-121.468	276.161	162.816	113.345	113.345		12847.1
39.1177	-121.568	1111.46	998.743	112.714	112.714		12704.5
39.4171	-121.717	967.144	854.548	112.596	112.596		12677.9
39.3669	-121.101	235.46	123.012	112.448	112.448		12644.6
39.5838	-121.45	159.162	271.502	-112.34	112.34		12620.2
39.5334	-121.584	315.6	203.652	111.948	111.948		12532.4
34.017	-118.284	1073.47	961.68	111.794	111.794		12497.9
34.434	-119.2	300.846	189.592	111.254	111.254		12377.4
37.0176	-121.651	337.448	226.235	111.213	111.213		12368.3
35.2336	-120.634	273.411	162.76	110.651	110.651		12243.6
34.8849	-120.451	1480.03	1369.46	110.569	110.569		12225.5
33.5183	-115.951	362.994	253.082	109.912	109.912		12080.7
33.6182	-116.118	251.032	141.81	109.222	109.222		11929.5
40.4339	-123.668	94.4758	203.439	-108.963	108.963		11873
37.0503	-122.067	738.394	629.448	108.946	108.946		11869.1
36.9341	-121.834	331.824	222.88	108.944	108.944		11868.8
37.5349	-122.501	418.5	309.621	108.879	108.879		11854.6
37.1017	-122.3	1621.18	1512.32	108.86	108.86		11850.5
37.7333	-122.485	193.592	85.103	108.489	108.489		11769.8
36.7178	-119.584	256.023	147.711	108.312	108.312		11731.6
35.7673	-119.967	613.735	505.713	108.022	108.022		11668.7
35.9334	-119.635	487.764	380.096	107.668	107.668		11592.4
35.5	-119.534	311.515	204.112	107.403	107.403		11535.4
35.0675	-119.233	-11.2952	96.091	-107.386	107.386		11531.8
35.3179	-118.784	276.357	169.036	107.321	107.321		11517.8
35.434	-119.084	818.228	710.929	107.299	107.299		11513.1
41.5509	-121.167	901.079	794.239	106.84	106.84		11414.7
40.7178	-123.051	900.969	794.189	106.78	106.78		11401.9
40.6504	-122.751	319.458	213.081	106.377	106.377		11316
38.3679	-120.983	650.179	543.956	106.223	106.223		11283.4
38.8837	-121.002	271.386	165.375	106.011	106.011		11238.2
38.5504	-121.417	728.65	622.673	105.977	105.977		11231.2
40.5839	-124.251	421.829	316.372	105.457	105.457		11121.2
40.6339	-124.2	86.1222	191.378	-105.256	105.256		11078.8
40.7345	-124.185	265.492	160.276	105.216	105.216		11070.5
40.9006	-124.084	1834.06	1729.17	104.886	104.886		11001.1
38.2016	-122.134	294.28	189.445	104.835	104.835		10990.5
32.7337	-117.2	145.776	250.561	-104.785	104.785		10979.9
32.718	-117.168	890.235	994.907	-104.672	104.672		10956.2
32.7334	-117.184	530.104	425.509	104.595	104.595		10940.2
37.8339	-120.618	255.724	151.318	104.406	104.406		10900.6
33.6834	-117.851	240.627	136.434	104.193	104.193		10856.2
41.7682	-124.234	495.253	392.036	103.217	103.217		10653.8
39.1178	-123.2	1078.01	1181.06	-103.045	103.045		10618.2
40.3003	-121.034	443.19	340.18	103.01	103.01		10611
40.5342	-121.568	539.283	436.521	102.762	102.762		10560.1
39.8168	-120.384	611.503	508.77	102.733	102.733		10554.1
38.9182	-119.968	132.028	234.575	-102.547	102.547		10516
41.751	-120.368	179.967	282.473	-102.506	102.506		10507.5
41.2837	-122.285	311.357	208.878	102.479	102.479		10502
41.4175	-122.385	339.556	237.291	102.265	102.265		10458
40.5001	-122.368	317.613	215.44	102.173	102.173		10439.4
40.5513	-122.3	395.218	293.074	102.144	102.144		10433.4
40.6512	-122.351	84.8643	186.949	-102.085	102.085		10421.3
40.5339	-122.168	869.966	768.091	101.875	101.875		10378.6
40.3177	-122.268	106.567	4.813	101.754	101.754		10354
40.8675	-121.734	489.976	591.369	-101.393	101.393		10280.5
40.6839	-122.117	439.413	338.216	101.197	101.197		10240.8
41.2349	-121.802	978.299	1079.29	-100.995	100.995		10199.9
41.7009	-122.634	160.456	59.787	100.669	100.669		10134.3
41.4842	-120.685	290.022	189.517	100.505	100.505		10101.3
38.0349	-122.501	249.889	149.451	100.438	100.438		10087.8
38.0349	-122.501	1549.62	1449.26	100.363	100.363		10072.7
38.0349	-122.5	335.974	235.76	100.214	100.214		10042.9
38.0348	-122.485	231.601	131.41	100.191	100.191		10038.2
38.0347	-122.501	305.064	205.134	99.9296	99.9296		9985.92
38.0349	-122.5	1053.05	953.173	99.8787	99.8787		9975.76
41.9849	-121.601	840.727	740.974	99.7529	99.7529		9950.65
41.8006	-123.367	1117.71	1217.39	-99.6858	99.6858		9937.26
41.3013	-122.75	343.236	243.952	99.2835	99.2835		9857.22
37.8512	-119.433	460.422	361.519	98.9031	98.9031		9781.83
38.9001	-122.601	466.003	564.894	-98.8915	98.8915		9779.52
39.0009	-122.601	687.523	588.725	98.7975	98.7975		9760.95
35.1182	-119.101	376.989	278.377	98.6117	98.6117		9724.27
35.1337	-119.101	344.691	246.219	98.4723	98.4723		9696.79
41.5175	-121.101	500.573	402.134	98.439	98.439		9690.24
40.7502	-122.034	1637.16	1538.85	98.3171	98.3171		9666.25
40.7672	-123.301	1637.16	1538.85	98.3171	98.3171		9666.25
40.7669	-123.134	356.574	258.48	98.094	98.094		9622.44
40.7171	-122.918	468.083	370.055	98.0277	98.0277		9609.44
40.4505	-120.268	532.561	434.601	97.9604	97.9604		9596.24
40.1009	-120.901	1192.87	1095.08	97.799	97.799		9564.64
40.3501	-121.768	563.116	465.557	97.5589	97.5589		9517.75
40.6336	-120.65	250.77	348.088	-97.3182	97.3182		9470.84
41.9003	-121.4	309.069	406.285	-97.2159	97.2159		9450.94
40.3175	-120.934	1033.11	1130.2	-97.0849	97.0849		9425.48
40.3006	-121.134	468.5	371.645	96.8551	96.8551		9380.91
40.3016	-122.033	307.112	210.381	96.7312	96.7312		9356.93
40.9843	-120.484	285.471	188.889	96.5822	96.5822		9328.12
41.0849	-120.467	760.027	663.572	96.4551	96.4551		9303.58
40.5167	-121.7	1821.82	1725.53	96.2885	96.2885		9271.47
40.7345	-121.468	1696.98	1793.07	-96.0981	96.0981		9234.84
41.467	-123.485	152.686	248.7	-96.0138	96.0138		9218.65
39.9836	-122.068	422.631	326.67	95.9613	95.9613		9208.57
40.884	-122.767	1412.16	1316.35	95.813	95.813		9180.13
33.734	-116.151	2029.06	1933.27	95.7878	95.7878		9175.29
38.084	-121.851	100.405	4.877	95.5283	95.5283		9125.66
39.7668	-122.184	249.046	153.68	95.366	95.366		9094.67
35.9348	-120.868	150.878	56.25	94.6281	94.6281		8954.49
37.6012	-122.368	259.516	165.184	94.3318	94.3318		8898.49
38.5183	-121.784	291.73	197.586	94.1444	94.1444		8863.17
35.5843	-92.4508	156.67	250.809	-94.1389	94.1389		8862.14
34.6673	-92.3834	265.938	360.052	-94.1136	94.1136		8857.37
34.6673	-92.3683	1259.1	1353.15	-94.0518	94.0518		8845.73
35.6674	-89.9504	721.685	627.636	94.0487	94.0487		8845.16
35.7175	-89.9513	325.78	419.681	-93.9009	93.9009		8817.39
35.7337	-89.9508	1892.27	1986.14	-93.8705	93.8705		8811.68
35.5672	-89.9505	1809.74	1715.93	93.8069	93.8069		8799.73
35.7345	-89.9342	139.426	45.7	93.7262	93.7262		8784.61
35.5836	-89.9511	184.597	278.026	-93.429	93.429		8728.99
35.6177	-89.9343	305.467	212.225	93.242	93.242		8694.08
35.0006	-90.3169	810.934	717.78	93.1541	93.1541		8677.68
34.5007	-90.5843	190.036	283.105	-93.069	93.069		8661.85
35.5168	-90.0504	319.907	226.88	93.0274	93.0274		8654.1
35.0167	-90.3177	233.704	140.786	92.9177	92.9177		8633.7
35.8511	-90.018	611.307	518.501	92.8061	92.8061		8612.97
35.867	-90.0014	479.617	572.402	-92.7849	92.7849		8609.04
34.2176	-90.9344	476.649	569.16	-92.5107	92.5107		8558.22
35.0512	-90.2843	126.168	33.733	92.4351	92.4351		8544.24
34.8847	-90.3001	234.684	142.591	92.0934	92.0934		8481.19
35.5516	-90.0016	1064.8	972.743	92.0535	92.0535		8473.85
35.2347	-90.1181	527.523	435.869	91.6536	91.6536		8400.39
35.4179	-90.2844	572.222	480.85	91.3723	91.3723		8348.91
35.4505	-90.1177	316.656	225.476	91.18	91.18		8313.79
34.4515	-91.5341	629.731	538.619	91.1115	91.1115		8301.31
35.4668	-90.1171	940.861	849.882	90.9791	90.9791		8277.2
34.8004	-90.5001	399.783	308.892	90.8912	90.8912		8261.21
34.9679	-90.3007	319.765	229.26	90.5046	90.5046		8191.08
35.4681	-90.0842	414.22	504.623	-90.4026	90.4026		8172.63
34.9842	-90.3015	289.247	198.993	90.2541	90.2541		8145.81
35.4849	-90.3669	302.463	212.272	90.1907	90.1907		8134.37
35.4503	-90.3014	939.859	849.882	89.9772	89.9772		8095.89
35.4667	-90.3176	319.262	229.292	89.9703	89.9703		8094.65
35.485	-90.3681	412.022	501.859	-89.8372	89.8372		8070.73
35.5178	-90.4014	94.3448	4.679	89.6658	89.6658		8039.96
35.6849	-89.951	308.14	218.677	89.4633	89.4633		8003.68
36.0343	-90.4836	300.522	211.351	89.1713	89.1713		7951.51
35.5505	-89.9667	534.544	445.836	88.7079	88.7079		7869.1
35.9172	-89.7017	498.854	587.509	-88.6551	88.6551		7859.72
35.9346	-89.9504	92.1202	3.568	88.5522	88.5522		7841.49
35.951	-89.95	292.288	203.977	88.3113	88.3113		7798.88
35.9513	-89.9507	811.331	723.271	88.0598	88.0598		7754.54
33.6674	-94.118	188.199	275.981	-87.7823	87.7823		7705.74
33.3503	-93.2843	226.089	138.353	87.7357	87.7357		7697.56
33.8849	-93.9002	763.068	675.537	87.5307	87.5307		7661.63
33.6015	-92.7667	313.141	225.612	87.5292	87.5292		7661.36
33.1342	-92.0347	251.791	339.304	-87.5125	87.5125		7658.44
34.1667	-91.55	878.733	791.504	87.2289	87.2289		7608.88
38.6503	-123.4	209.317	122.322	86.9946	86.9946		7568.05
34.417	-119.601	295.525	208.605	86.9202	86.9202		7555.13
35.5012	-121.018	1222.29	1135.88	86.41	86.41		7466.69
35.8505	-120.785	300.679	214.383	86.2962	86.2962		7447.03
35.0007	-117.518	216.105	129.914	86.1911	86.1911		7428.91
33.8834	-117.535	929.435	843.292	86.1432	86.1432		7420.66
37.9847	-120.267	131.413	217.294	-85.8814	85.8814		7375.62
38.1334	-121.684	-2.76495e-07	85.834	-85.834	85.834		7367.48
33.4669	-117.668	2101.35	2186.93	-85.5789	85.5789		7323.74
33.3675	-117.552	144.023	58.485	85.5377	85.5377		7316.71
35.7673	-120.701	653.571	568.048	85.5228	85.5228		7314.16
35.8672	-121.434	673.224	587.716	85.5084	85.5084		7311.68
38.0515	-122.534	1831.86	1746.38	85.4712	85.4712		7305.33
34.6838	-118.784	1045.97	960.601	85.3645	85.3645		7287.09
37.3504	-121.901	181.021	266.338	-85.3171	85.3171		7279.02
37.735	-122.201	854.976	940.2	-85.2244	85.2244		7263.2
37.4344	-122.152	2165.51	2080.51	85.0025	85.0025		7225.43
36.8837	-119.968	2431.21	2346.26	84.9531	84.9531		7217.03
36.7678	-120.717	533.545	448.843	84.702	84.702		7174.43
35.5509	-119.185	787.534	702.858	84.6756	84.6756		7169.96
35.6839	-119.218	359.492	444.026	-84.5343	84.5343		7146.06
38.6505	-121.384	170.172	254.192	-84.0198	84.0198		7059.33
32.834	-115.235	-24.7559	59.195	-83.9509	83.9509		7047.75
32.8508	-114.801	2094.68	2010.75	83.9364	83.9364		7045.32
32.7179	-115.134	104.591	20.665	83.9262	83.9262		7043.6
41.3338	-122.817	132.713	216.556	-83.8429	83.8429		7029.63
33.1676	-115.517	195.034	111.312	83.7221	83.7221		7009.39
33.3506	-117.034	315.061	231.416	83.6454	83.6454		6996.56
40.6846	-124.2	1461.38	1544.74	-83.3668	83.3668		6950.02
33.8668	-118.202	572.524	489.17	83.3541	83.3541		6947.91
41.5337	-122.901	699.093	616.132	82.9611	82.9611		6882.54
34.0512	-118.051	1768.95	1686.4	82.5501	82.5501		6814.51
33.2178	-116.751	366.284	283.939	82.3452	82.3452		6780.74
41.5512	-122.201	366.284	283.939	82.3452	82.3452		6780.74
41.7182	-122.534	1695.25	1612.91	82.3379	82.3379		6779.52
41.5671	-122.834	225.64	143.616	82.0239	82.0239		6727.93
41.7346	-124.183	405.348	323.349	81.9995	81.9995		6723.91
34.4012	-119.685	292.639	210.679	81.9598	81.9598		6717.41
34.7504	-118.135	273.752	192.052	81.6995	81.6995		6674.81
41.5846	-122.517	22.6295	104.31	-81.6805	81.6805		6671.71
40.7667	-124.217	369.914	288.235	81.6789	81.6789		6671.45
33.1002	-115.501	369.914	288.235	81.6789	81.6789		6671.45
41.1167	-121.567	886.448	804.926	81.5217	81.5217		6645.79
40.7846	-124.185	301.823	220.332	81.4908	81.4908		6640.75
33.2845	-116.967	247.424	165.963	81.4608	81.4608		6635.86
33.1333	-116.301	1641.36	1559.94	81.4213	81.4213		6629.43
33.3007	-115.585	451.9	533.266	-81.3661	81.3661		6620.44
41.1345	-121.101	451.9	533.266	-81.3661	81.3661		6620.44
33.6346	-116.4	729.113	648.007	81.1065	81.1065		6578.26
40.6675	-120.4	294.309	213.24	81.0691	81.0691		6572.2
39.0014	-121.418	326.648	245.634	81.0137	81.0137		6563.22
37.1834	-121.701	972.815	1053.78	-80.9633	80.9633		6555.06
35.1837	-119.534	294.765	213.867	80.898	80.898		6544.49
37.035	-120.634	462.841	381.964	80.8767	80.8767		6541.04
39.2014	-121.484	96.7402	15.918	80.8222	80.8222		6532.23
39.3683	-121.6	400.311	319.864	80.447	80.447		6471.72
40.5516	-122.285	310.444	230.587	79.8566	79.8566		6377.07
39.4005	-121.701	782.286	702.475	79.8105	79.8105		6369.72
37.0677	-120.501	273.675	193.96	79.7149	79.7149		6354.46
37.0834	-120.301	395.26	315.941	79.3188	79.3188		6291.47
37.0683	-120.35	338.751	418.024	-79.2731	79.2731		6284.23
36.2505	-119.818	293.293	214.076	79.2168	79.2168		6275.29
36.2506	-119.885	507.075	586.276	-79.201	79.201		6272.81
36.2506	-119.984	335.488	256.308	79.1803	79.1803		6269.52
40.251	-121.367	131.577	210.617	-79.0405	79.0405		6247.39
40.4338	-122.283	232.73	154.323	78.4072	78.4072		6147.7
40.4501	-120.601	2695.97	2617.68	78.2895	78.2895		6129.25
39.4515	-121.718	235.94	314.178	-78.2382	78.2382		6121.22
40.3008	-121.418	305.421	227.342	78.0792	78.0792		6096.37
37.1344	-121.651	1352.22	1274.14	78.0757	78.0757		6095.81
37.4836	-117.868	520.875	442.865	78.0098	78.0098		6085.53
39.3172	-120.368	130.407	208.081	-77.674	77.674		6033.24
36.3173	-119.701	481.794	404.15	77.6436	77.6436		6028.52
39.4844	-121.651	583.898	506.404	77.4938	77.4938		6005.3
38.8179	-121.184	345.461	268.092	77.3692	77.3692		5985.99
36.3178	-119.618	764.928	687.685	77.243	77.243		5966.48
36.9846	-121.551	103.431	26.264	77.1667	77.1667		5954.7
34.2842	-118.484	243.141	166.14	77.0005	77.0005		5929.08
34.2679	-118.667	91.0819	14.304	76.7779	76.7779		5894.85
37.101	-121.935	2230.52	2153.97	76.5569	76.5569		5860.96
39.9673	-120.934	251.216	174.884	76.3318	76.3318		5826.55
39.9673	-120.934	336.435	260.275	76.1598	76.1598		5800.31
33.6009	-116.451	852.829	776.692	76.1366	76.1366		5796.78
33.6012	-116.451	-21.3569	54.507	-75.8639	75.8639		5755.33
33.6011	-116.45	2004.59	1928.84	75.7541	75.7541		5738.68
33.6334	-116.151	154.649	79.18	75.4689	75.4689		5695.55
32.7011	-117.167	369.999	445.212	-75.2132	75.2132		5657.02
33.6178	-116.151	928.49	853.395	75.095	75.095		5639.26
37.6006	-120.967	327.294	252.212	75.0818	75.0818		5637.28
37.1173	-120.25	237.697	162.632	75.0648	75.0648		5634.72
41.967	-124.2	524.556	449.887	74.6688	74.6688		5575.43
41.8677	-124.134	558.985	484.426	74.5586	74.5586		5558.98
41.3841	-122.367	99.72	25.193	74.527	74.527		5554.27
41.4677	-122.484	134.902	209.279	-74.3774	74.3774		5532
40.5682	-122.418	540.991	466.971	74.02	74.02		5478.96
40.8341	-124.167	129.852	203.745	-73.893	73.893		5460.18
40.4504	-124.035	219.299	145.417	73.8818	73.8818		5458.52
39.885	-121.985	280.37	206.491	73.8788	73.8788		5458.07
39.118	-121.6	473.767	547.58	-73.8134	73.8134		5448.42
38.9681	-121.368	79.4041	5.601	73.8031	73.8031		5446.9
39.0516	-123.684	209.679	283.444	-73.7647	73.7647		5441.23
38.9011	-123.7	85.8297	12.157	73.6727	73.6727		5427.66
39.0347	-123.401	417.332	343.717	73.6152	73.6152		5419.2
38.1011	-122.5	170.66	97.099	73.5609	73.5609		5411.2
33.2334	-116.684	287.832	214.304	73.5278	73.5278		5406.34
33.0339	-116.401	146.842	220.277	-73.4345	73.4345		5392.63
32.8182	-116.168	275.145	348.289	-73.1439	73.1439		5350.03
33.2844	-116.885	331.978	258.98	72.9979	72.9979		5328.69
33.368	-115.784	2321.71	2248.72	72.992	72.992		5327.83
33.4007	-115.801	397.042	324.429	72.6125	72.6125		5272.58
33.4342	-115.834	595.506	522.942	72.5643	72.5643		5265.58
33.4171	-115.818	570.64	498.149	72.491	72.491		5254.94
37.3837	-120.717	114.128	41.967	72.1607	72.1607		5207.17
34.1346	-118.751	427.601	355.449	72.1522	72.1522		5205.95
33.9178	-118.418	300.909	372.997	-72.0877	72.0877		5196.63
33.9501	-118.168	309.855	237.956	71.8993	71.8993		5169.52
34.1176	-118.468	-21.5349	50.275	-71.8099	71.8099		5156.66
34.2183	-118.551	698.879	627.071	71.8085	71.8085		5156.46
34.1846	-118.884	145.94	217.53	-71.5905	71.5905		5125.2
33.6012	-116.451	386.889	315.568	71.3212	71.3212		5086.72
33.9003	-117.818	369.169	297.885	71.2837	71.2837		5081.36
37.0507	-120.884	214.939	285.887	-70.9484	70.9484		5033.68
32.6516	-117.234	1997.72	1926.86	70.8662	70.8662		5022.02
36.3178	-119.467	2251.86	2181.05	70.8106	70.8106		5014.14
38.0338	-120.384	202.223	272.772	-70.549	70.549		4977.16
38.0338	-120.384	-44.0316	26.451	-70.4826	70.4826		4967.8
33.5678	-117.051	148.971	219.328	-70.3568	70.3568		4950.08
32.7669	-116.068	148.971	219.328	-70.3568	70.3568		4950.08
32.8007	-116.118	1507.01	1577.32	-70.3081	70.3081		4943.23
32.9004	-116.218	641.396	711.561	-70.1653	70.1653		4923.17
32.9504	-116.284	292.763	222.619	70.1443	70.1443		4920.22
32.9675	-116.335	981.109	911.089	70.0197	70.0197		4902.76
32.9675	-116.401	145.394	75.43	69.9636	69.9636		4894.9
33.0014	-116.45	85.8191	15.863	69.9561	69.9561		4893.85
33.0845	-116.467	126.283	56.367	69.9156	69.9156		4888.19
33.2507	-116.385	214.699	284.55	-69.851	69.851		4879.17
33.2016	-116.45	2314.77	2244.97	69.7997	69.7997		4872
33.201	-116.533	1228.13	1158.37	69.7698	69.7698		4867.82
34.5506	-120.602	1228.13	1158.37	69.7698	69.7698		4867.82
34.0174	-118.284	167.987	98.343	69.6443	69.6443		4850.33
33.8511	-118.251	446.442	376.813	69.6292	69.6292		4848.22
33.9338	-118.118	1082.16	1012.59	69.5696	69.5696		4839.93
33.9335	-116.384	304.448	234.887	69.5612	69.5612		4838.77
34.9169	-117.001	135.002	204.449	-69.4468	69.4468		4822.86
33.7182	-116.384	320.945	251.55	69.3955	69.3955		4815.73
34.2504	-118.517	258.118	188.774	69.3442	69.3442		4808.62
34.0174	-118.335	272.456	203.172	69.2836	69.2836		4800.22
33.8837	-118.318	216.857	147.719	69.1381	69.1381		4780.07
34.018	-118.201	1362.55	1431.43	-68.8805	68.8805		4744.52
34.1004	-117.518	314.963	246.097	68.8656	68.8656		4742.47
34.0681	-118.351	404.992	336.139	68.8531	68.8531		4740.74
34.1682	-118.567	305.561	374.096	-68.5349	68.5349		4697.03
34.7334	-119.1	74.7257	6.293	68.4327	68.4327		4683.03
33.9168	-117.317	980.702	912.359	68.343	68.343		4670.77
34.2348	-118.834	298.823	230.63	68.1935	68.1935		4650.35
34.2843	-118.483	528.851	596.833	-67.9817	67.9817		4621.51
34.5001	-118.117	1022.38	1090.34	-67.963	67.963		4618.97
33.9508	-118.418	221.467	289.404	-67.937	67.937		4615.44
36.2505	-120.151	309.62	241.809	67.8108	67.8108		4598.31
36.3178	-119.501	205.146	137.467	67.6788	67.6788		4580.42
36.3341	-119.417	123.273	55.616	67.6575	67.6575		4577.54
36.3012	-119.15	50.303	117.892	-67.589	67.589		4568.27
36.2504	-120.25	228.041	160.468	67.5731	67.5731		4566.13
35.3339	-120.751	75.6572	8.114	67.5432	67.5432		4562.08
35.6679	-121.284	4.53567	71.758	-67.2223	67.2223		4518.84
35.6846	-120.684	466.844	399.754	67.0905	67.0905		4501.13
35.3516	-120.85	444.649	377.803	66.8463	66.8463		4468.42
35.4343	-120.884	313.557	246.76	66.7973	66.7973		4461.88
35.4672	-120.968	189.838	256.609	-66.7707	66.7707		4458.33
35.6502	-121.201	460.871	394.394	66.4767	66.4767		4419.15
36.5337	-120.384	260.302	193.935	66.367	66.367		4404.57
36.0344	-121.583	330.015	396.028	-66.0129	66.0129		4357.7
36.2349	-120.083	191.323	257.063	-65.7404	65.7404		4321.8
37.0834	-120.435	1310.05	1244.44	65.6038	65.6038		4303.86
36.6004	-120.484	2022.84	1957.24	65.6029	65.6029		4303.74
36.7678	-120.668	582.437	516.867	65.5703	65.5703		4299.46
38.1176	-122.484	217.717	283.237	-65.5202	65.5202		4292.9
39.8009	-120.234	217.717	283.237	-65.5202	65.5202		4292.9
35.3013	-119.7	1230.93	1296.39	-65.458	65.458		4284.75
36.3176	-120.218	1230.93	1296.39	-65.458	65.458		4284.75
35.8337	-120.75	2087.53	2022.23	65.2936	65.2936		4263.25
38.1349	-122.368	420.772	355.484	65.2884	65.2884		4262.58
35.9849	-120.884	1290.44	1355.57	-65.127	65.127		4241.53
35.4505	-120.634	305.729	240.633	65.0956	65.0956		4237.44
36.6673	-120.534	257.491	192.436	65.0549	65.0549		4232.14
36.4179	-120.285	316.181	381.162	-64.9806	64.9806		4222.48
36.1337	-120.051	168.302	103.43	64.8715	64.8715		4208.32
35.9843	-119.951	604.662	539.841	64.8205	64.8205		4201.7
35.7181	-119.8	68.6686	3.86	64.8086	64.8086		4200.15
35.6015	-119.685	703.367	638.61	64.757	64.757		4193.47
35.4848	-119.635	6.06243	70.797	-64.7346	64.7346		4190.56
35.3849	-119.551	439.546	374.848	64.6978	64.6978		4185.81
32.8507	-114.801	318.385	253.777	64.608	64.608		4174.19
32.8515	-117.25	152.524	87.943	64.5814	64.5814		4170.75
32.7008	-115.485	363.257	427.8	-64.5428	64.5428		4165.77
32.7009	-115.051	58.7306	123.179	-64.4484	64.4484		4153.6
32.7334	-115.151	2816.81	2881.24	-64.4246	64.4246		4150.53
32.7345	-115.5	75.5943	11.196	64.3983	64.3983		4147.14
32.7505	-115.218	223.522	159.188	64.3336	64.3336		4138.81
32.7513	-114.834	1608.35	1672.52	-64.1737	64.1737		4118.26
32.9342	-115.534	1608.35	1672.52	-64.1737	64.1737		4118.26
32.768	-115.885	183.818	247.966	-64.1482	64.1482		4114.99
32.7681	-115.284	183.818	247.966	-64.1482	64.1482		4114.99
32.7839	-115.718	837.026	772.89	64.1359	64.1359		4113.41
32.7847	-115.517	745.718	681.648	64.0704	64.0704		4105.02
32.785	-115.584	325.706	261.896	63.8095	63.8095		4071.65
32.785	-115.635	356.509	420.219	-63.7099	63.7099		4058.95
32.8004	-115.452	187.491	251.134	-63.6431	63.6431		4050.45
32.8006	-115.401	785.178	848.797	-63.6186	63.6186		4047.32
32.8011	-115.351	246.303	309.913	-63.6103	63.6103		4046.27
32.9682	-115.518	833.812	770.238	63.574	63.574		4041.65
33.1669	-115.501	492.592	429.038	63.5536	63.5536		4039.06
35.1671	-120.751	988.477	924.925	63.5523	63.5523		4038.89
33.8339	-118.05	370.338	306.811	63.5268	63.5268		4035.66
33.834	-118.251	1319.56	1256.1	63.4593	63.4593		4027.08
34.1675	-118.601	1319.56	1256.1	63.4593	63.4593		4027.08
41.501	-120.5	598.361	535.07	63.2907	63.2907		4005.72
34.0015	-117.333	97.0976	33.921	63.1766	63.1766		3991.28
34.0168	-118.5	3.74075	66.904	-63.1632	63.1632		3989.6
34.0168	-118.817	227.486	290.641	-63.1548	63.1548		3988.53
33.351	-115.635	344.532	407.661	-63.1288	63.1288		3985.24
34.1846	-119.05	100.93	37.844	63.0858	63.0858		3979.82
33.3671	-115.668	356.449	419.533	-63.0841	63.0841		3979.6
33.8671	-118.018	800.836	737.847	62.9889	62.9889		3967.6
34.0339	-118.568	800.836	737.847	62.9889	62.9889		3967.6
34.5344	-118.101	350.002	287.147	62.8551	62.8551		3950.76
34.0346	-118.234	795.479	732.713	62.7656	62.7656		3939.52
41.5505	-122.518	134.975	72.325	62.6497	62.6497		3924.98
33.717	-118.267	195.392	132.773	62.6187	62.6187		3921.11
33.8836	-118.251	77.4562	14.927	62.5292	62.5292		3909.91
34.0512	-118.334	-1.38199	61.116	-62.498	62.498		3906
34.3846	-118.835	2486.86	2424.53	62.3305	62.3305		3885.1
41.8844	-121.951	183.087	245.387	-62.3004	62.3004		3881.34
34.2183	-118.6	326.874	264.712	62.1622	62.1622		3864.13
33.8849	-116.35	282.225	220.069	62.1563	62.1563		3863.4
34.385	-118.9	1665.83	1727.96	-62.136	62.136		3860.88
33.9	-118.417	190.447	128.441	62.0062	62.0062		3844.77
34.5672	-118.684	245.322	183.397	61.9248	61.9248		3834.68
33.2337	-116.335	199.922	138.069	61.8535	61.8535		3825.85
34.4007	-118.734	177.543	115.965	61.5782	61.5782		3791.88
34.4009	-118.767	357.301	295.725	61.5762	61.5762		3791.63
33.0682	-115.501	357.301	295.725	61.5762	61.5762		3791.63
33.9016	-116.783	143.666	205.101	-61.4352	61.4352		3774.28
33.9169	-118.085	287.035	225.727	61.308	61.308		3758.67
33.917	-118.252	3.96673	65.209	-61.2423	61.2423		3750.62
34.4174	-118.634	1326.16	1264.97	61.1831	61.1831		3743.37
34.0842	-117.583	4.05367	65.203	-61.1493	61.1493		3739.24
33.4177	-115.668	99.1791	38.045	61.1341	61.1341		3737.38
41.251	-121.968	-0.00452727	60.999	-61.0035	61.0035		3721.43
33.9175	-116.467	253.763	192.778	60.9852	60.9852		3719.19
34.0848	-118.218	288.519	227.687	60.8321	60.8321		3700.54
33.2668	-115.551	423.162	483.75	-60.5881	60.5881		3670.92
34.1003	-118.334	820.782	760.269	60.5131	60.5131		3661.84
34.4338	-118.601	166.552	227.022	-60.4702	60.4702		3656.65
41.1003	-121.167	1077.72	1017.25	60.4694	60.4694		3656.55
33.1005	-116.684	495.105	434.639	60.4658	60.4658		3656.11
33.9338	-118.434	939.076	878.627	60.4489	60.4489		3654.07
34.1008	-117.2	449.947	389.617	60.33	60.33		3639.71
34.4341	-117.285	227.883	167.698	60.1847	60.1847		3622.19
33.601	-114.701	174.793	234.972	-60.1791	60.1791		3621.52
33.601	-114.717	63.7194	3.588	60.1314	60.1314		3615.79
33.601	-114.7	810.277	750.155	60.1218	60.1218		3614.63
34.4342	-119.867	299.837	359.948	-60.1114	60.1114		3613.38
34.2678	-118.917	2112.4	2052.34	60.0612	60.0612		3607.35
41.7681	-122.467	81.9519	141.921	-59.9691	59.9691		3596.3
33.7681	-118.285	399.938	340.023	59.9148	59.9148		3589.79
34.1167	-119.084	2476.16	2416.29	59.8657	59.8657		3583.9
34.2835	-118.884	149.559	89.85	59.7095	59.7095		3565.22
34.1171	-117.684	394.938	335.331	59.6065	59.6065		3552.94
33.117	-115.501	280.054	220.63	59.4241	59.4241		3531.23
41.9504	-121.917	436.935	377.546	59.389	59.389		3527.05
34.2839	-118.818	511.083	451.703	59.3802	59.3802		3526.01
40.9513	-124.1	8.84892	68.222	-59.3731	59.3731		3525.16
33.2846	-116.285	136.652	77.317	59.3347	59.3347		3520.61
33.7845	-118.234	126.51	185.731	-59.2212	59.2212		3507.15
40.9671	-124.1	253.035	193.92	59.1147	59.1147		3494.54
34.1338	-118.6	684.285	625.216	59.0692	59.0692		3489.17
34.3005	-118.452	1881.43	1822.38	59.048	59.048		3486.67
33.3008	-115.585	207.308	266.25	-58.9416	58.9416		3474.12
34.134	-118.368	910.223	851.321	58.9021	58.9021		3469.45
34.3006	-119.117	105.143	164	-58.8567	58.8567		3464.11
33.9673	-118.435	216.295	275.068	-58.7733	58.7733		3454.3
33.801	-118.117	304.109	362.838	-58.7288	58.7288		3449.07
33.801	-118.068	561.584	502.9	58.6837	58.6837		3443.77
40.9679	-124.101	202.944	144.281	58.6629	58.6629		3441.34
34.1347	-118.417	283.054	224.509	58.5454	58.5454		3427.56
34.1346	-119.201	1054.47	995.931	58.5379	58.5379		3426.69
40.9836	-124.101	77.1855	135.664	-58.4785	58.4785		3419.74
41.4835	-120.551	255.48	197.029	58.451	58.451		3416.52
41.635	-122.517	226.029	167.593	58.4356	58.4356		3414.72
33.8169	-118.384	225.078	166.643	58.4346	58.4346		3414.6
33.9838	-118.467	352.853	294.445	58.4083	58.4083		3411.53
34.484	-118.617	1655.3	1596.93	58.3641	58.3641		3406.37
34.1511	-118.268	1595.6	1653.78	-58.1753	58.1753		3384.37
33.9847	-118.252	1026.13	967.991	58.1355	58.1355		3379.73
39.0003	-120.984	-50.3089	7.777	-58.0859	58.0859		3373.97
37.6676	-122.101	1362.5	1304.65	57.8497	57.8497		3346.58
37.6836	-122.468	298.074	355.862	-57.7876	57.7876		3339.4
38.0177	-120.401	285.501	343.285	-57.7841	57.7841		3339
35.1849	-118.034	834.853	777.213	57.6396	57.6396		3322.33
37.8667	-120.418	262.853	205.271	57.5818	57.5818		3315.67
35.8667	-116.3	680.057	737.55	-57.4931	57.4931		3305.46
40.0337	-120.117	159.615	102.129	57.4862	57.4862		3304.66
36.0339	-120.101	75.603	18.156	57.447	57.447		3300.16
37.7008	-122.135	1473.87	1416.42	57.4429	57.4429		3299.69
35.3672	-119	391.439	448.762	-57.3233	57.3233		3285.96
37.7011	-121.084	516.361	573.624	-57.263	57.263		3279.06
40.3676	-120.568	2126.19	2183.32	-57.1377	57.1377		3264.72
37.8681	-120.468	748.15	805.28	-57.1297	57.1297		3263.8
35.0349	-119.401	533.807	476.804	57.0026	57.0026		3249.29
37.0509	-121.051	344.444	287.444	56.9995	56.9995		3248.95
34.5509	-115.734	366.53	423.486	-56.9556	56.9556		3243.94
37.8848	-122.518	1641.9	1698.81	-56.9108	56.9108		3238.84
36.8847	-121.734	1608.76	1551.92	56.8382	56.8382		3230.58
37.0672	-121.6	873.492	816.66	56.8324	56.8324		3229.93
39.067	-120.968	159.436	102.638	56.7977	56.7977		3225.97
37.7338	-122.468	1038.2	1094.86	-56.6558	56.6558		3209.88
37.734	-118.967	209.718	153.064	56.6545	56.6545		3209.73
38.2341	-121.3	818.256	761.651	56.6053	56.6053		3204.16
38.4009	-121.317	260.094	203.51	56.5841	56.5841		3201.76
37.7345	-122.184	408.515	351.963	56.5517	56.5517		3198.09
34.9015	-114.767	107.008	50.51	56.4982	56.4982		3192.04
40.4168	-120.667	546.033	489.536	56.4971	56.4971		3191.93
34.7501	-115.217	311.992	255.642	56.3497	56.3497		3175.29
36.9171	-121.535	48.1174	104.419	-56.3016	56.3016		3169.87
37.2506	-121.8	288.344	232.19	56.1545	56.1545		3153.33
39.9179	-122.018	2068.53	2012.45	56.0784	56.0784		3144.79
35.0845	-118.183	239.459	183.434	56.0247	56.0247		3138.76
39.0847	-121.567	1259.21	1203.26	55.9526	55.9526		3130.69
35.9334	-119.918	2073.84	2017.95	55.8852	55.8852		3123.16
37.4336	-121.901	817.765	761.915	55.8495	55.8495		3119.17
38.1004	-122.934	687.249	631.43	55.8191	55.8191		3115.77
37.6008	-122.084	880.106	824.355	55.7515	55.7515		3108.23
37.768	-122.285	291.933	236.3	55.6331	55.6331		3095.05
38.1177	-122.318	167.166	111.577	55.5892	55.5892		3090.16
35.1176	-118.084	1698.72	1643.21	55.5041	55.5041		3080.71
37.7846	-122.268	1698.72	1643.21	55.5041	55.5041		3080.71
37.9516	-122.501	817.245	761.762	55.4829	55.4829		3078.35
36.3004	-116.402	98.4218	42.947	55.4748	55.4748		3077.45
36.3005	-117.968	520.373	464.917	55.4561	55.4561		3075.38
34.1336	-115.918	295.557	240.116	55.4411	55.4411		3073.72
34.8007	-114.6	260.369	315.803	-55.4339	55.4339		3072.92
35.3006	-119.617	166.764	111.356	55.4083	55.4083		3070.08
35.9678	-117.318	2415.22	2359.98	55.2427	55.2427		3051.76
37.6343	-122.484	1069.87	1014.64	55.2236	55.2236		3049.65
37.8014	-120.117	1069.87	1014.64	55.2236	55.2236		3049.65
36.3012	-120.168	305.093	360.296	-55.2029	55.2029		3047.36
39.6349	-120.418	562.036	506.971	55.0655	55.0655		3032.2
35.6347	-117.801	41.0774	95.94	-54.8626	54.8626		3009.91
39.8167	-120.35	11.9368	66.738	-54.8012	54.8012		3003.17
39.3167	-120.317	288.997	234.308	54.6888	54.6888		2990.87
36.65	-121.617	297.771	352.458	-54.6872	54.6872		2990.69
37.6504	-122.084	407.816	462.377	-54.561	54.561		2976.91
39.3175	-121.551	407.816	462.377	-54.561	54.561		2976.91
40.6516	-120.467	309.144	363.675	-54.5314	54.5314		2973.68
33.6336	-117.084	2276.81	2222.36	54.4524	54.4524		2965.06
33.8337	-117.301	1996.43	1942.02	54.4083	54.4083		2960.26
36.7681	-118.183	867.33	812.971	54.3587	54.3587		2954.87
37.8837	-119.084	874.296	819.968	54.3284	54.3284		2951.58
37.2347	-121.952	72.6663	126.989	-54.3227	54.3227		2950.95
38.9343	-121.35	245.58	299.896	-54.3164	54.3164		2950.27
40.2003	-122.234	214.04	268.321	-54.2805	54.2805		2946.38
39.2171	-121.634	301.789	247.512	54.2773	54.2773		2946.02
39.6173	-121.684	80.054	25.941	54.113	54.113		2928.22
39.7015	-121.8	198.128	144.058	54.0697	54.0697		2923.53
39.7848	-121.9	150.606	96.577	54.0294	54.0294		2919.17
37.368	-118.385	17.2869	71.3	-54.0131	54.0131		2917.42
37.7676	-120.784	137.346	83.469	53.8775	53.8775		2902.78
37.817	-120.301	365.34	311.684	53.6565	53.6565		2879.02
37.817	-120.068	159.416	212.945	-53.5285	53.5285		2865.3
37.8839	-121.267	2028.01	1974.52	53.4912	53.4912		2861.31
37.9008	-121.268	138.874	192.334	-53.46	53.46		2857.98
38.0836	-121.268	715.654	662.245	53.4088	53.4088		2852.5
32.7671	-117.201	427.004	480.394	-53.3903	53.3903		2850.53
33.75	-116.268	278.264	224.896	53.3683	53.3683		2848.18
34.5506	-120.602	331.738	278.423	53.3152	53.3152		2842.51
37.2838	-120.468	298.332	245.074	53.2581	53.2581		2836.43
37.2515	-120.418	1814.65	1761.45	53.2008	53.2008		2830.32
37.1346	-118.268	256.799	203.634	53.1655	53.1655		2826.57
36.934	-118.234	140.09	86.932	53.1581	53.1581		2825.79
36.5	-118.018	468.687	415.551	53.1358	53.1358		2823.41
41.7348	-124.168	107.823	54.906	52.9172	52.9172		2800.23
40.9678	-124.1	270.802	323.683	-52.8805	52.8805		2796.35
40.8838	-123.984	180.956	128.194	52.7616	52.7616		2783.79
34.6508	-117.335	55.6646	2.906	52.7586	52.7586		2783.47
37.5516	-122.067	2041.96	1989.33	52.6252	52.6252		2769.41
40.5504	-124.118	2041.96	1989.33	52.6252	52.6252		2769.41
39.6669	-123.784	422.615	370.014	52.6006	52.6006		2766.82
40.0342	-122.134	2426.38	2373.79	52.5899	52.5899		2765.7
39.834	-121.934	315.15	367.738	-52.5875	52.5875		2765.45
39.6016	-121.668	1339.28	1286.73	52.5559	52.5559		2762.13
38.9013	-121.317	513.787	566.281	-52.494	52.494		2755.62
38.9001	-121.335	115.512	167.962	-52.4502	52.4502		2751.03
37.9846	-122.968	192.227	139.862	52.3646	52.3646		2742.05
38.1001	-122.251	276.949	224.629	52.3199	52.3199		2737.37
38.1501	-122.435	255.608	203.351	52.2573	52.2573		2730.83
37.051	-120.867	333.189	281.022	52.1673	52.1673		2721.42
37.0516	-120.867	2060.47	2008.35	52.1272	52.1272		2717.24
36.9001	-121.701	1480.11	1532.22	-52.1159	52.1159		2716.07
36.6837	-121.8	243.738	295.831	-52.0933	52.0933		2713.71
36.6001	-121.884	1462.14	1410.16	51.9781	51.9781		2701.72
32.8347	-115.551	220.955	169.007	51.948	51.948		2698.6
37.7671	-122.285	1545.36	1597.23	-51.875	51.875		2691.01
33.7847	-118.285	226.575	278.431	-51.8556	51.8556		2689.01
33.9515	-118.252	61.2479	9.428	51.8199	51.8199		2685.3
34.1338	-118.267	217.733	269.519	-51.7863	51.7863		2681.82
34.4175	-119.717	1058.14	1006.4	51.7401	51.7401		2677.04
34.267	-118.418	707.683	655.989	51.6938	51.6938		2672.25
34.2675	-118.585	84.8058	33.146	51.6598	51.6598		2668.74
33.8013	-118.167	422.73	371.143	51.587	51.587		2661.22
40.4501	-124.134	890.493	838.946	51.5471	51.5471		2657.11
37.0178	-122.202	76.7415	25.196	51.5455	51.5455		2656.94
37.1839	-121.685	416.202	364.69	51.5116	51.5116		2653.45
34.3844	-118.934	95.8995	147.36	-51.4605	51.4605		2648.18
33.151	-116.235	1033.35	1084.81	-51.4595	51.4595		2648.08
33.3182	-117.151	74.9324	23.492	51.4404	51.4404		2646.12
33.418	-117.134	174.766	226.171	-51.4048	51.4048		2642.45
33.7673	-116.967	429.393	377.997	51.3957	51.3957		2641.51
33.818	-117.235	1258.49	1207.1	51.3922	51.3922		2641.16
33.9334	-117.151	152.69	203.942	-51.2522	51.2522		2626.78
41.8178	-121.301	17.186	68.359	-51.173	51.173		2618.68
36.9005	-121.551	300.887	249.755	51.1322	51.1322		2614.5
38.8674	-123.1	247.934	299.061	-51.1275	51.1275		2614.02
34.6002	-118.1	315.68	264.566	51.1138	51.1138		2612.63
37.5344	-122.017	1033.33	1084.41	-51.0793	51.0793		2609.09
37.5343	-122.002	583.89	532.898	50.9923	50.9923		2600.22
34.2676	-118.768	1503.35	1452.41	50.9352	50.9352		2594.4
34.2678	-118.5	704.748	653.904	50.8435	50.8435		2585.06
34.4171	-118.484	658.333	607.533	50.8004	50.8004		2580.68
34.434	-118.418	220.68	169.927	50.7528	50.7528		2575.84
34.3173	-118.9	229.682	178.93	50.7522	50.7522		2575.79
34.2514	-118.851	322.752	373.483	-50.7311	50.7311		2573.64
34.2015	-118.884	-1.21628	49.508	-50.7243	50.7243		2572.95
34.2507	-118.517	139.886	190.6	-50.7138	50.7138		2571.89
34.0845	-118.6	554.081	503.378	50.7033	50.7033		2570.83
34.2672	-118.467	79.6587	29.018	50.6407	50.6407		2564.48
34.2335	-118.467	153.632	204.244	-50.6123	50.6123		2561.61
34.1844	-118.467	524.625	575.209	-50.5837	50.5837		2558.71
34.0673	-118.467	194.17	244.735	-50.5645	50.5645		2556.77
34.1673	-118.534	79.3215	28.764	50.5575	50.5575		2556.06
34.1512	-118.467	2395.79	2345.25	50.5392	50.5392		2554.21
34.1507	-118.818	339.751	289.257	50.4941	50.4941		2549.65
34.0337	-118.301	152.457	102.009	50.448	50.448		2545
34.0334	-118.351	-5.0862	45.334	-50.4202	50.4202		2542.2
34.0173	-118.467	81.3729	31.031	50.3419	50.3419		2534.3
37.1837	-122.384	146.859	96.534	50.3254	50.3254		2532.65
37.1835	-122.384	69.1266	119.417	-50.2904	50.2904		2529.13
34.0842	-117.551	151.575	201.849	-50.2738	50.2738		2527.45
33.8668	-118.234	1936.65	1886.42	50.2232	50.2232		2522.37
33.8668	-118.235	158.566	108.352	50.2136	50.2136		2521.41
34.5678	-120.635	472.12	421.909	50.2106	50.2106		2521.1
34.5677	-120.634	263.741	213.612	50.1292	50.1292		2512.94
34.5677	-120.635	367.644	317.574	50.0703	50.0703		2507.04
33.8003	-118.334	969.855	1019.89	-50.0398	50.0398		2503.98
33.8	-118.318	247.153	297.18	-50.0266	50.0266		2502.67
37.8006	-122.467	950.985	901.062	49.9228	49.9228		2492.29
37.8007	-122.318	219.371	169.471	49.9003	49.9003		2490.04
33.785	-118.318	723.717	673.907	49.8099	49.8099		2481.03
39.4178	-121.667	149.593	99.794	49.7993	49.7993		2479.97
39.4183	-121.652	1.90097e-07	49.718	-49.718	49.718		2471.88
37.717	-122.117	-16.4405	33.208	-49.6485	49.6485		2464.98
37.7167	-122.117	353.724	403.193	-49.4692	49.4692		2447.2
38.9839	-123.067	352.218	302.781	49.4367	49.4367		2443.98
38.9839	-123.068	677.779	628.391	49.388	49.388		2439.17
38.835	-121.335	193.695	243.026	-49.3308	49.3308		2433.53
38.8339	-121.335	108.981	59.729	49.2525	49.2525		2425.8
34.7501	-115.218	148.886	198.131	-49.2451	49.2451		2425.08
32.7334	-116	2439.86	2489.11	-49.2449	49.2449		2425.06
35.835	-121.401	109.6	60.362	49.2381	49.2381		2424.39
34.367	-116.635	308.019	258.832	49.1867	49.1867		2419.33
34.2172	-118.367	665.251	616.073	49.1779	49.1779		2418.47
34.2672	-118.75	98.5938	49.427	49.1668	49.1668		2417.37
35.9346	-121.468	98.5938	49.427	49.1668	49.1668		2417.37
34.4504	-117.067	76.0361	26.881	49.1551	49.1551		2416.23
34.4504	-117.067	657.554	706.655	-49.1009	49.1009		2410.9
34.4511	-117.068	315.047	364.03	-48.9829	48.9829		2399.33
34.4515	-118.401	1789.04	1740.14	48.8951	48.8951		2390.73
33.9674	-115.985	1336.15	1287.27	48.8804	48.8804		2389.3
36.1681	-120.201	207.42	158.571	48.8491	48.8491		2386.24
37.8835	-118.451	524.961	476.237	48.7237	48.7237		2373.99
37.4339	-122.434	842.818	794.178	48.64	48.64		2365.85
36.9511	-121.385	1690.3	1738.89	-48.59	48.59		2360.99
36.1338	-120.151	1690.3	1738.89	-48.59	48.59		2360.99
36.634	-121.601	266.901	315.389	-48.4884	48.4884		2351.12
33.9017	-118.051	291.808	340.261	-48.4529	48.4529		2347.68
40.5507	-124.134	592.228	640.673	-48.4447	48.4447		2346.89
34.4006	-118.684	59.8766	11.446	48.4306	48.4306		2345.53
35.8507	-119.884	916.876	868.469	48.4072	48.4072		2343.25
37.8005	-122.451	226.494	274.895	-48.4009	48.4009		2342.65
34.4007	-118.534	1036.32	987.948	48.3756	48.3756		2340.2
37.0505	-120.734	1657.61	1705.82	-48.2169	48.2169		2324.87
34.0334	-118.533	49.7705	97.885	-48.1145	48.1145		2315
33.4178	-115.818	259.538	307.581	-48.0428	48.0428		2308.11
35.0343	-118.951	333.564	285.576	47.9879	47.9879		2302.84
35.3848	-119.384	1820.33	1772.34	47.9864	47.9864		2302.7
38.4167	-121.867	2303.38	2255.44	47.9483	47.9483		2299.04
38.7836	-121.234	101.292	53.344	47.948	47.948		2299.01
38.3011	-122.018	231.212	183.302	47.9102	47.9102		2295.39
37.6506	-122.084	2514.29	2562.06	-47.764	47.764		2281.4
37.8012	-119.483	293.033	245.3	47.7328	47.7328		2278.42
38.2003	-121.267	401.727	354.009	47.7185	47.7185		2277.05
38.4503	-121.368	83.3943	131.026	-47.6317	47.6317		2268.78
38.4847	-121.385	2410.53	2362.97	47.5668	47.5668		2262.6
40.5167	-108.084	331.427	283.922	47.5048	47.5048		2256.71
40.5183	-107.868	268.742	221.342	47.4004	47.4004		2246.79
40.5183	-107.768	703.972	656.654	47.3176	47.3176		2238.96
38.3846	-107.833	147.9	195.097	-47.1971	47.1971		2227.57
40.3349	-103.968	210.57	257.744	-47.1737	47.1737		2225.36
40.5174	-103.968	717.661	670.508	47.1535	47.1535		2223.45
39.384	-104.801	205.496	158.377	47.1192	47.1192		2220.22
39.3841	-104.75	649.602	602.523	47.079	47.079		2216.43
40.4337	-103.951	80.4305	127.497	-47.0665	47.0665		2215.26
39.9671	-104.735	134.568	87.519	47.0493	47.0493		2213.63
39.4674	-104.701	830.644	783.816	46.8277	46.8277		2192.83
39.6344	-106.902	356.813	310.016	46.7974	46.7974		2190
38.5012	-104.618	1000.22	953.519	46.6974	46.6974		2180.65
39.2502	-105.234	600.4	553.727	46.6729	46.6729		2178.36
38.4848	-105.35	1302.48	1349.07	-46.5884	46.5884		2170.48
37.2344	-104.485	78.7625	125.276	-46.5135	46.5135		2163.5
37.367	-104.584	1312.81	1359.31	-46.5001	46.5001		2162.26
40.4681	-104.901	297.07	250.614	46.4557	46.4557		2158.14
39.7006	-104.801	301.652	255.232	46.4201	46.4201		2154.82
39.7346	-104.601	482.193	435.796	46.3975	46.3975		2152.73
39.9834	-104.401	139.146	185.509	-46.3634	46.3634		2149.57
37.6175	-104.768	106.785	60.449	46.3357	46.3357		2146.99
38.0845	-106.068	179.536	225.857	-46.3209	46.3209		2145.62
36.985	-107.867	90.9616	137.249	-46.2874	46.2874		2142.52
40.1669	-108.367	167.129	213.404	-46.2747	46.2747		2141.35
40.017	-108.067	65.2209	111.486	-46.2651	46.2651		2140.46
37.1843	-108.684	497.623	451.391	46.232	46.232		2137.39
37.5178	-107.817	30.2393	76.409	-46.1697	46.1697		2131.64
40.7006	-104.768	2023.47	1977.46	46.0061	46.0061		2116.57
40.0339	-107.868	53.1986	7.219	45.9796	45.9796		2114.13
39.7011	-106.684	285.664	331.638	-45.9741	45.9741		2113.61
38.8338	-104.434	708.487	662.561	45.9257	45.9257		2109.17
38.5168	-102.784	528.325	574.25	-45.9248	45.9248		2109.09
39.351	-102.867	811.519	765.639	45.8797	45.8797		2104.95
38.1843	-104.15	284.078	329.91	-45.8319	45.8319		2100.57
39.0175	-105.067	221.136	175.384	45.7519	45.7519		2093.23
37.5178	-102.617	1013.7	1059.42	-45.7252	45.7252		2090.79
37.8515	-102.601	1599.45	1553.76	45.6878	45.6878		2087.38
38.0181	-102.601	848.561	894.194	-45.6334	45.6334		2082.4
37.3667	-102.602	303.701	349.282	-45.581	45.581		2077.62
37.0348	-102.534	370.35	324.828	45.5218	45.5218		2072.24
37.7168	-104.967	166.6	212.118	-45.5184	45.5184		2071.93
39.3843	-105.268	23.754	69.268	-45.514	45.514		2071.52
37.2336	-102.602	193.18	147.675	45.5055	45.5055		2070.75
39.7341	-105.101	43.4214	88.847	-45.4256	45.4256		2063.48
37.7344	-105.051	10.7554	56.179	-45.4236	45.4236		2063.3
37.7346	-102.6	457.623	503.004	-45.3811	45.3811		2059.45
39.6012	-102.851	870.536	915.858	-45.3221	45.3221		2054.09
38.4348	-105.201	1058.26	1103.48	-45.2236	45.2236		2045.18
38.1167	-102.601	149.536	194.749	-45.2135	45.2135		2044.26
37.9505	-102.601	659.9	614.772	45.1279	45.1279		2036.53
39.2849	-102.351	43.6036	88.719	-45.1154	45.1154		2035.4
40.1183	-102.218	245.216	200.148	45.0676	45.0676		2031.09
37.3002	-102.602	76.0355	120.998	-44.9625	44.9625		2021.62
38.6183	-102.784	621.917	666.846	-44.9288	44.9288		2018.6
39.3001	-102.717	292.725	247.869	44.8556	44.8556		2012.03
39.3002	-102.801	316.614	361.435	-44.8213	44.8213		2008.95
37.1349	-102.602	93.5069	138.249	-44.7421	44.7421		2001.86
38.8172	-102.785	628.102	583.373	44.729	44.729		2000.68
38.6508	-104.851	242.551	287.244	-44.6931	44.6931		1997.48
39.8511	-105.05	281.2	236.574	44.6261	44.6261		1991.49
38.0843	-102.517	910.53	865.919	44.6106	44.6106		1990.11
38.0835	-102.401	200.574	155.98	44.5943	44.5943		1988.65
38.0507	-102.268	61.4382	16.857	44.5812	44.5812		1987.48
38.0507	-102.168	17.0836	61.632	-44.5484	44.5484		1984.56
38.3347	-104.784	150.391	194.89	-44.4995	44.4995		1980.2
38.3182	-104.718	16.5552	61.045	-44.4898	44.4898		1979.35
39.9667	-105.184	47.5937	3.104	44.4897	44.4897		1979.33
40.1683	-104.718	262.147	217.7	44.4468	44.4468		1975.52
39.7002	-102.318	1735.92	1691.49	44.4289	44.4289		1973.92
40.1834	-104.718	43.4942	87.922	-44.4278	44.4278		1973.83
40.1682	-104.718	225.243	269.562	-44.3193	44.3193		1964.2
40.1682	-104.718	89.1998	133.477	-44.2772	44.2772		1960.47
39.0671	-104.751	47.922	3.682	44.24	44.24		1957.18
40.1683	-104.718	1125.18	1169.33	-44.1477	44.1477		1949.02
39.8181	-104.651	320.871	365.012	-44.1406	44.1406		1948.39
39.7676	-106.15	144.122	188.248	-44.1257	44.1257		1947.08
39.9015	-104.751	199.331	243.451	-44.1204	44.1204		1946.61
39.9014	-104.668	100.236	144.346	-44.1099	44.1099		1945.68
37.2669	-107.884	160.652	204.733	-44.0811	44.0811		1943.14
39.8172	-104.75	508.507	464.429	44.0782	44.0782		1942.89
39.8183	-104.701	290.446	334.474	-44.0283	44.0283		1938.49
39.8848	-104.717	383.825	339.812	44.0129	44.0129		1937.14
39.8849	-104.634	1671.48	1715.47	-43.9869	43.9869		1934.84
39.8012	-104.651	356.826	400.802	-43.9764	43.9764		1933.92
39.8506	-104.717	68.5036	112.398	-43.8944	43.8944		1926.72
39.8505	-104.651	229.49	273.366	-43.8756	43.8756		1925.07
39.867	-104.617	92.2625	48.413	43.8495	43.8495		1922.78
39.7835	-104.968	351.737	395.553	-43.8161	43.8161		1919.85
39.7672	-104.784	256.176	212.369	43.8072	43.8072		1919.07
39.7516	-104.834	300.059	256.373	43.686	43.686		1908.47
40.0838	-105.184	57.602	13.919	43.683	43.683		1908.2
40.2003	-105.1	197.418	153.773	43.6451	43.6451		1904.9
38.885	-108.367	328.854	285.225	43.6293	43.6293		1903.51
38.7848	-104.817	246.647	290.141	-43.4936	43.4936		1891.69
38.9847	-103.7	290.819	247.339	43.4803	43.4803		1890.54
38.3183	-107.783	154.743	111.28	43.4633	43.4633		1889.06
40.1667	-104.384	32.9236	76.348	-43.4244	43.4244		1885.68
40.6669	-105.067	40.993	84.392	-43.399	43.399		1883.47
40.3336	-106.534	370.024	326.64	43.3841	43.3841		1882.18
37.3337	-108.184	423.245	379.917	43.3277	43.3277		1877.29
37.1675	-107.184	148.192	104.871	43.3209	43.3209		1876.7
37.6673	-107.784	250.763	294.011	-43.2484	43.2484		1870.43
38.5006	-107.901	324.267	367.502	-43.2353	43.2353		1869.29
40.1673	-105.251	1039.06	1082.29	-43.2337	43.2337		1869.15
40.1672	-105.9	679.88	723.098	-43.2176	43.2176		1867.76
37.3342	-107.85	237.21	194.042	43.1683	43.1683		1863.51
37.8343	-108.334	393.377	350.212	43.1654	43.1654		1863.26
37.6679	-106.367	137.112	93.963	43.1494	43.1494		1861.87
40.5011	-105.068	212.424	169.292	43.132	43.132		1860.37
40.0012	-105.25	234.265	277.374	-43.1089	43.1089		1858.38
39.8346	-108.733	97.4185	54.332	43.0865	43.0865		1856.44
40.668	-107.467	259.3	216.217	43.083	43.083		1856.15
37.6683	-106.485	259.996	303.048	-43.0518	43.0518		1853.46
38.5016	-107.017	2059.62	2016.58	43.0459	43.0459		1852.95
37.3348	-108.485	1565.44	1522.42	43.0185	43.0185		1850.59
38.5167	-106.067	180.781	223.795	-43.0135	43.0135		1850.16
38.0167	-107.667	97.5564	54.55	43.0064	43.0064		1849.55
40.6837	-105.301	28.7963	71.792	-42.9957	42.9957		1848.63
40.8506	-105.068	505.289	548.275	-42.9859	42.9859		1847.79
40.0175	-106.368	144.368	187.331	-42.9628	42.9628		1845.81
38.5176	-106.967	305.936	262.999	42.9371	42.9371		1843.59
38.351	-106.018	1177.41	1220.28	-42.8737	42.8737		1838.16
39.3512	-106.051	412.467	369.602	42.8651	42.8651		1837.42
40.2001	-109	1325.57	1368.4	-42.8283	42.8283		1834.26
38.0337	-106.134	323.416	280.61	42.8059	42.8059		1832.35
40.9007	-104.785	272.899	230.134	42.7651	42.7651		1828.85
40.7344	-106.268	189.727	232.491	-42.7641	42.7641		1828.77
39.5678	-107.767	46.5099	3.771	42.7389	42.7389		1826.61
40.068	-105.268	259.047	216.329	42.718	42.718		1824.83
40.2347	-105.1	103.057	60.398	42.6593	42.6593		1819.82
39.9014	-106.318	61.981	104.59	-42.609	42.609		1815.53
40.4168	-105.184	162.492	119.896	42.596	42.596		1814.42
39.2501	-108.801	266.215	223.628	42.5867	42.5867		1813.63
40.2671	-109.035	270.999	313.58	-42.5811	42.5811		1813.15
40.1003	-108.851	209.26	166.693	42.5669	42.5669		1811.94
38.1006	-107.717	1500.02	1457.48	42.5459	42.5459		1810.15
40.1008	-105.918	548.939	506.394	42.5447	42.5447		1810.05
40.6007	-105.068	-0.415917	42.04	-42.4559	42.4559		1802.5
38.4343	-107.601	252.767	295.219	-42.4521	42.4521		1802.18
40.2841	-104.267	184.455	142.009	42.4461	42.4461		1801.67
40.2841	-105.1	276.766	319.161	-42.3945	42.3945		1797.3
40.1174	-106.418	454.808	412.474	42.3336	42.3336		1792.14
38.451	-107.3	228.402	186.098	42.3036	42.3036		1789.6
40.6176	-104.735	228.402	186.098	42.3036	42.3036		1789.6
40.1346	-108.952	407.658	449.952	-42.2936	42.2936		1788.75
39.9683	-106.351	407.658	449.952	-42.2936	42.2936		1788.75
39.6348	-106.902	198.117	240.41	-42.2934	42.2934		1788.73
38.4836	-107.1	62.7002	20.491	42.2092	42.2092		1781.62
40.9835	-104.768	388.458	346.293	42.1652	42.1652		1777.91
40.4834	-107.034	388.458	346.293	42.1652	42.1652		1777.91
40.4835	-107.551	874.965	832.805	42.1599	42.1599		1777.45
38.4839	-107.768	289.72	247.577	42.1426	42.1426		1776
40.3172	-104.718	340.945	383.065	-42.12	42.12		1774.09
37.3173	-108.601	547.755	505.654	42.1008	42.1008		1772.48
40.3177	-104.117	1310.74	1352.8	-42.0631	42.0631		1769.3
40.151	-104.084	264.457	222.412	42.0455	42.0455		1767.82
38.0004	-103.467	375.615	333.579	42.0363	42.0363		1767.05
39.3336	-104.868	305.891	263.866	42.0249	42.0249		1766.09
39.5007	-105.017	672.428	630.408	42.0202	42.0202		1765.69
40.0002	-103.583	306.842	264.826	42.0155	42.0155		1765.3
39.5009	-103.968	1070.03	1111.97	-41.9381	41.9381		1758.81
38.6677	-105.117	315.991	357.872	-41.8806	41.8806		1753.98
40.6676	-102.817	645.241	687.069	-41.8279	41.8279		1749.58
38.0013	-103.518	135.94	94.186	41.7537	41.7537		1743.37
39.3345	-103.668	126.528	84.776	41.752	41.752		1743.23
37.168	-105.984	582.726	624.465	-41.7386	41.7386		1742.11
39.6682	-103.584	364.588	322.907	41.6812	41.6812		1737.32
39.3177	-102.084	964.087	922.487	41.6004	41.6004		1730.59
40.151	-103.251	131.693	173.275	-41.5823	41.5823		1729.09
38.8178	-102.301	614.508	572.995	41.5129	41.5129		1723.32
38.818	-103.034	66.048	107.518	-41.47	41.47		1719.76
40.1512	-102.717	274.846	233.386	41.4602	41.4602		1718.95
40.9675	-102.317	46.001	4.573	41.428	41.428		1716.28
40.2511	-103.585	146.826	188.246	-41.4197	41.4197		1715.6
38.7175	-108.051	371.259	329.869	41.3895	41.3895		1713.09
38.7513	-108.085	306.009	264.62	41.3892	41.3892		1713.07
38.7505	-108.167	293.579	334.949	-41.3704	41.3704		1711.51
38.7849	-108.252	342.259	383.629	-41.3697	41.3697		1711.46
38.8016	-108.285	1584.27	1542.9	41.363	41.363		1710.9
38.8506	-108.301	211.516	252.879	-41.3629	41.3629		1710.89
38.9344	-108.401	213.334	172.06	41.274	41.274		1703.55
38.9835	-108.434	85.2398	126.503	-41.2632	41.2632		1702.65
39.017	-108.468	779.054	820.247	-41.1932	41.1932		1696.88
39.034	-108.534	471.098	429.946	41.1521	41.1521		1693.49
39.0843	-108.601	292.908	334.045	-41.1367	41.1367		1692.23
39.1338	-108.7	234.08	193.016	41.064	41.064		1686.25
38.0502	-102.068	317.581	358.641	-41.0601	41.0601		1685.93
40.3844	-104.651	446.481	487.54	-41.0589	41.0589		1685.83
40.3842	-104.551	43.0749	84.132	-41.0571	41.0571		1685.68
40.3502	-104.467	57.9712	98.98	-41.0088	41.0088		1681.72
40.3014	-104.384	1804.26	1763.29	40.9691	40.9691		1678.47
40.2839	-104.151	208.338	167.541	40.7973	40.7973		1664.42
40.2346	-103.884	1686.66	1645.88	40.7817	40.7817		1663.15
40.2515	-103.801	738.147	697.446	40.7007	40.7007		1656.55
40.2668	-103.685	78.3863	37.76	40.6263	40.6263		1650.49
40.3171	-103.518	63.8135	104.411	-40.5975	40.5975		1648.16
38.5172	-106.034	222.968	182.386	40.5823	40.5823		1646.92
38.4834	-105.267	1771.67	1731.12	40.5482	40.5482		1644.16
38.4179	-105.068	591.779	632.312	-40.5333	40.5333		1642.95
38.4012	-105.001	326.251	366.749	-40.4976	40.4976		1640.05
38.3513	-104.884	283.35	323.844	-40.4936	40.4936		1639.73
38.3002	-104.651	-27.4698	13.003	-40.4728	40.4728		1638.05
40.9171	-103.102	366.759	407.211	-40.4519	40.4519		1636.35
40.8505	-103.102	265.758	306.173	-40.4148	40.4148		1633.35
40.784	-103.101	265.531	305.94	-40.4094	40.4094		1632.92
40.9507	-102.418	216.968	257.359	-40.3909	40.3909		1631.42
40.9174	-102.551	302.242	261.859	40.3834	40.3834		1630.82
40.8835	-102.7	117.869	77.536	40.333	40.333		1626.75
40.8512	-102.768	314.528	354.839	-40.3108	40.3108		1624.96
40.8344	-102.835	49.3309	9.051	40.2799	40.2799		1622.47
40.8005	-102.95	168.526	128.267	40.2592	40.2592		1620.81
40.7676	-103.018	616.386	576.142	40.244	40.244		1619.58
40.718	-103.117	77.5459	37.308	40.2379	40.2379		1619.09
40.6676	-103.152	467.468	507.69	-40.2217	40.2217		1617.79
40.6172	-103.252	1481.33	1521.55	-40.215	40.215		1617.24
40.1683	-104.718	783.304	743.14	40.164	40.164		1613.15
37.3002	-108.618	1028.78	988.651	40.126	40.126		1610.1
37.7511	-102.118	26.0348	66.094	-40.0592	40.0592		1604.74
37.7675	-102.167	541.73	501.749	39.9813	39.9813		1598.51
37.7675	-102.168	184.751	144.771	39.9803	39.9803		1598.43
40.2346	-104.05	649.145	609.21	39.9354	39.9354		1594.83
37.6335	-106.667	115.526	155.453	-39.9265	39.9265		1594.13
39.9336	-104.834	332.373	372.268	-39.8949	39.8949		1591.6
39.2681	-103.351	211.657	251.55	-39.8928	39.8928		1591.44
39.9672	-104.817	188.997	228.873	-39.8758	39.8758		1590.08
38.8014	-104.801	328.796	288.923	39.8728	39.8728		1589.84
38.9683	-104.801	300.877	261.024	39.853	39.853		1588.26
37.8171	-103.767	44.1911	4.34	39.8511	39.8511		1588.11
39.3182	-103.834	100.692	140.54	-39.8476	39.8476		1587.83
38.534	-107.935	81.3715	121.183	-39.8115	39.8115		1584.95
38.7668	-108.217	59.6677	99.478	-39.8103	39.8103		1584.86
41.7845	-71.7842	56.4982	96.269	-39.7708	39.7708		1581.71
41.4015	-73.368	188.76	149.004	39.7561	39.7561		1580.55
41.5683	-72.3514	46.7163	7.007	39.7093	39.7093		1576.83
41.5005	-72.8176	243.271	282.977	-39.7058	39.7058		1576.55
41.3669	-73.2671	340.832	380.532	-39.7001	39.7001		1576.1
41.3673	-73.4677	160.472	200.163	-39.6906	39.6906		1575.35
41.2011	-73.0347	318.29	357.908	-39.6184	39.6184		1569.61
41.3835	-72.5007	223.097	262.683	-39.5857	39.5857		1567.03
41.7342	-72.1681	223.097	262.683	-39.5857	39.5857		1567.03
41.4167	-73.3846	81.5043	121.087	-39.5827	39.5827		1566.79
41.2669	-72.5849	264.967	304.513	-39.5459	39.5459		1563.88
41.2676	-72.5346	272.322	311.804	-39.4816	39.4816		1558.8
41.6673	-72.3342	566.368	526.9	39.4679	39.4679		1557.71
41.785	-72.6168	103.148	63.725	39.4233	39.4233		1554.19
41.3512	-72.0845	81.803	121.138	-39.335	39.335		1547.24
41.6676	-72.7014	629.066	589.737	39.3293	39.3293		1546.8
41.8175	-72.4848	199.755	160.5	39.2552	39.2552		1540.97
41.8012	-72.2501	97.6021	58.362	39.2401	39.2401		1539.78
41.3681	-72.5005	1272.42	1311.66	-39.2362	39.2362		1539.48
41.7346	-72.168	1136.12	1096.89	39.2259	39.2259		1538.67
41.5669	-72.6173	-0.418913	38.786	-39.2049	39.2049		1537.03
38.7836	-75.1508	80.6655	41.528	39.1375	39.1375		1531.74
39.8003	-75.468	2130.09	2090.98	39.1045	39.1045		1529.16
39.718	-75.7178	847.706	886.789	-39.0825	39.0825		1527.44
38.5348	-75.1501	50.5774	11.505	39.0724	39.0724		1526.65
38.5503	-75.5506	1077.47	1038.44	39.0305	39.0305		1523.38
38.5349	-75.5506	14.6605	53.679	-39.0185	39.0185		1522.44
38.6509	-75.3674	706.523	667.543	38.9798	38.9798		1519.43
38.7343	-75.5843	149.305	188.268	-38.9628	38.9628		1518.1
38.7676	-75.1179	1650.94	1689.89	-38.9533	38.9533		1517.36
38.9011	-75.3848	377.615	416.54	-38.9251	38.9251		1515.16
39.3349	-75.6341	2441.57	2402.65	38.9197	38.9197		1514.74
39.6338	-75.6503	171.917	133.023	38.8937	38.8937		1512.72
39.7346	-75.7016	374.596	413.48	-38.8839	38.8839		1511.96
39.7348	-75.7013	264.839	303.683	-38.8436	38.8436		1508.82
38.7839	-75.151	373.994	412.778	-38.7839	38.7839		1504.19
38.7681	-75.101	373.994	412.778	-38.7839	38.7839		1504.19
38.7676	-75.1512	33.8348	72.618	-38.7832	38.7832		1504.14
38.7674	-75.1509	84.7778	123.554	-38.7762	38.7762		1503.6
38.8512	-75.3183	47.5016	86.254	-38.7524	38.7524		1501.75
38.8011	-75.4339	222.058	183.373	38.6847	38.6847		1496.51
38.7504	-75.1349	1552.91	1514.22	38.6839	38.6839		1496.45
38.7676	-75.1337	865.018	826.352	38.6658	38.6658		1495.04
38.7679	-75.1334	80.8954	119.505	-38.6096	38.6096		1490.7
38.7682	-75.1004	260.87	299.475	-38.605	38.605		1490.34
38.7507	-75.1348	83.3044	44.707	38.5974	38.5974		1489.76
38.7837	-75.1511	219.341	180.782	38.5586	38.5586		1486.76
39.5173	-75.7168	241.887	203.375	38.5116	38.5116		1483.14
39.5349	-75.7339	28.6518	67.138	-38.4862	38.4862		1481.19
39.5508	-75.5674	222.98	261.396	-38.4163	38.4163		1475.81
39.4006	-75.5839	213.139	251.541	-38.4021	38.4021		1474.72
39.5681	-75.6179	1290.59	1252.25	38.3316	38.3316		1469.31
39.4171	-75.701	654.059	615.78	38.2786	38.2786		1465.25
38.7516	-75.2681	58.8265	20.55	38.2765	38.2765		1465.09
39.6006	-75.7345	255.245	293.497	-38.252	38.252		1463.21
39.7846	-75.4508	221.496	183.247	38.2488	38.2488		1462.97
39.318	-75.6506	116.02	154.256	-38.2358	38.2358		1461.98
39.3336	-75.618	87.4628	49.235	38.2278	38.2278		1461.36
38.5348	-75.1348	387.988	426.214	-38.2259	38.2259		1461.22
38.7347	-75.5843	1022.84	984.633	38.2052	38.2052		1459.64
38.7673	-75.1182	140.509	102.346	38.1625	38.1625		1456.38
38.9014	-75.4001	222.658	184.525	38.1332	38.1332		1454.14
39.1013	-75.4516	1830.67	1792.56	38.1149	38.1149		1452.74
39.1011	-75.4513	1373.41	1335.31	38.1004	38.1004		1451.64
39.3345	-75.6338	188.688	226.783	-38.0951	38.0951		1451.23
39.6335	-75.6503	288.031	249.966	38.0648	38.0648		1448.93
38.7676	-75.0841	335.689	373.743	-38.0536	38.0536		1448.07
38.7674	-75.0838	49.6783	87.73	-38.0517	38.0517		1447.93
39.151	-75.5174	159.323	197.375	-38.0516	38.0516		1447.93
39.5345	-75.568	211.419	173.372	38.0475	38.0475		1447.61
39.2167	-75.5841	160.077	122.049	38.0278	38.0278		1446.11
39.2175	-75.6668	885.677	923.699	-38.0221	38.0221		1445.68
39.1513	-75.5169	33.2901	71.272	-37.9819	37.9819		1442.63
38.9172	-77.0667	40.8412	78.789	-37.9478	37.9478		1440.04
38.917	-77.0515	1.20889	39.111	-37.9021	37.9021		1436.57
38.917	-77.0515	626.7	664.576	-37.8757	37.8757		1434.57
38.917	-77.0515	1081.19	1043.33	37.8607	37.8607		1433.44
38.8838	-77.0338	43.1809	5.357	37.8239	37.8239		1430.65
38.8839	-77.0335	184.845	222.618	-37.7727	37.7727		1426.77
38.8844	-77.0337	345.524	307.757	37.7674	37.7674		1426.38
38.8845	-77.0337	40.4234	78.114	-37.6906	37.6906		1420.58
38.884	-77.0337	893.659	855.977	37.6815	37.6815		1419.9
38.8675	-77.0171	214.454	252.128	-37.674	37.674		1419.33
38.8668	-77.0017	187.483	225.115	-37.6318	37.6318		1416.15
38.8512	-77.0167	581.552	543.934	37.6181	37.6181		1415.12
38.8839	-77.0007	166.734	204.31	-37.5761	37.5761		1411.97
38.8841	-77.0007	349.545	387.12	-37.5754	37.5754		1411.91
38.8843	-77.0337	164.592	202.075	-37.4835	37.4835		1405.01
38.8841	-77.0178	297.781	260.316	37.4649	37.4649		1403.62
38.8839	-77.0339	240.352	202.896	37.4563	37.4563		1402.97
38.8835	-77.0337	593.713	556.273	37.4399	37.4399		1401.75
30.7175	-81.6514	95.7929	133.193	-37.4001	37.4001		1398.76
30.7342	-81.6505	315.976	278.578	37.3979	37.3979		1398.6
28.6669	-82.1343	357.75	320.355	37.3953	37.3953		1398.41
28.5173	-82.2337	160.256	122.875	37.3815	37.3815		1397.38
28.8668	-82.568	390.604	427.982	-37.3777	37.3777		1397.09
28.8674	-82.0842	1051.89	1014.52	37.3616	37.3616		1395.89
28.8682	-82.0843	1051.89	1014.52	37.3616	37.3616		1395.89
28.5673	-82.2175	222.73	260.081	-37.3512	37.3512		1395.11
28.7669	-82.0839	137.525	174.832	-37.3069	37.3069		1391.81
28.4335	-82.3003	630.207	592.902	37.3051	37.3051		1391.67
28.9508	-82.1173	1317.71	1280.43	37.2807	37.2807		1389.85
26.8182	-82.2516	1317.71	1280.43	37.2807	37.2807		1389.85
27.3335	-82.2839	170.909	133.64	37.2692	37.2692		1388.99
27.3839	-82.5347	1010.02	972.788	37.2346	37.2346		1386.41
26.451	-81.934	329.528	366.743	-37.2147	37.2147		1384.93
30.5676	-85.0172	310.143	347.34	-37.1972	37.1972		1383.63
29.9508	-82.9515	258.755	295.951	-37.1958	37.1958		1383.53
29.7504	-81.3349	73.8515	36.672	37.1795	37.1795		1382.32
29.1679	-81.7178	365.912	328.741	37.1707	37.1707		1381.66
26.6847	-81.984	1395.82	1358.69	37.1273	37.1273		1378.44
28.0004	-82.301	69.071	31.959	37.112	37.112		1377.3
30.4508	-83.4009	1324.4	1287.3	37.1057	37.1057		1376.83
26.3334	-80.584	11.4746	48.551	-37.0764	37.0764		1374.66
26.3183	-80.7334	214.172	177.099	37.0727	37.0727		1374.38
26.7008	-80.8182	892.997	855.97	37.0266	37.0266		1370.97
30.768	-86.5174	920.936	883.97	36.9663	36.9663		1366.51
28.5013	-80.785	222.83	259.786	-36.9564	36.9564		1365.78
28.5171	-80.7846	127.627	90.695	36.9323	36.9323		1363.99
28.5005	-80.7846	176.113	213.023	-36.9096	36.9096		1362.32
27.6504	-80.4016	182.069	145.164	36.9049	36.9049		1361.97
27.6506	-80.4173	113.082	76.2	36.8818	36.8818		1360.27
27.6349	-80.4003	226.377	263.224	-36.8466	36.8466		1357.67
30.4835	-81.6838	146.518	183.3	-36.7824	36.7824		1352.95
30.5004	-81.6676	1902.93	1939.68	-36.7482	36.7482		1350.43
27.3839	-82.5346	41.9609	5.28	36.6809	36.6809		1345.49
27.2845	-80.3176	316.377	279.767	36.6099	36.6099		1340.29
27.2681	-80.3182	316.334	279.727	36.607	36.607		1340.07
27.3008	-80.3178	316.334	279.727	36.607	36.607		1340.07
27.3015	-80.3179	310.82	274.238	36.5824	36.5824		1338.27
27.3007	-80.301	589.366	552.792	36.5736	36.5736		1337.63
27.6181	-80.3679	84.0289	120.542	-36.5131	36.5131		1333.2
27.8839	-80.4514	406.493	369.983	36.5097	36.5097		1332.96
27.6838	-80.868	317.344	353.853	-36.5095	36.5095		1332.94
30.0841	-82.6341	243.663	280.171	-36.5084	36.5084		1332.86
29.4669	-81.2007	44.6547	81.154	-36.4993	36.4993		1332.2
30.3506	-83.1682	234.89	198.522	36.3678	36.3678		1322.61
30.3349	-83.0514	254.519	290.875	-36.3565	36.3565		1321.8
30.5175	-83.4667	772.582	736.273	36.309	36.309		1318.35
30.5172	-83.4511	128.542	164.819	-36.2767	36.2767		1316
30.4174	-83.4511	622.547	586.297	36.2501	36.2501		1314.07
30.351	-83.4842	16.2365	52.426	-36.1895	36.1895		1309.68
29.9836	-83.5671	141.302	105.137	36.1646	36.1646		1307.88
30.8682	-86.2005	359.581	395.719	-36.138	36.138		1305.95
30.2676	-86.0004	-10.6613	25.428	-36.0893	36.0893		1302.43
30.6669	-81.4181	294.588	258.535	36.0532	36.0532		1299.83
30.5343	-81.4344	257.903	293.954	-36.0513	36.0513		1299.7
30.5337	-81.4342	150.471	114.424	36.0472	36.0472		1299.4
30.6002	-81.4344	727.403	763.432	-36.0291	36.0291		1298.09
30.6008	-81.4343	79.0443	43.018	36.0263	36.0263		1297.89
30.6171	-81.4848	1334.13	1298.11	36.025	36.025		1297.8
30.6175	-81.4841	848.057	812.034	36.0226	36.0226		1297.62
28.5335	-82.65	74.3235	38.342	35.9815	35.9815		1294.67
27.4509	-81.3342	314.923	350.896	-35.9731	35.9731		1294.06
30.4847	-81.7	1839.16	1875.13	-35.9707	35.9707		1293.89
27.9849	-80.6671	1191.04	1155.09	35.9427	35.9427		1291.88
25.9849	-80.2335	611.644	575.702	35.942	35.942		1291.83
26.0001	-80.2341	73.9607	38.026	35.9347	35.9347		1291.3
25.9849	-80.2343	41.201	5.299	35.902	35.902		1288.95
30.017	-85.5176	411.814	375.937	35.8769	35.8769		1287.15
26.8667	-80.0504	978.554	1014.43	-35.8718	35.8718		1286.78
30.3844	-85.4183	199.517	235.378	-35.8611	35.8611		1286.02
30.067	-83.5672	252.739	288.6	-35.861	35.861		1286.01
30.2507	-85.9512	349.712	313.882	35.8295	35.8295		1283.76
25.7511	-80.4515	643.789	607.971	35.8184	35.8184		1282.95
25.7516	-80.1334	1261.68	1297.48	-35.8016	35.8016		1281.76
26.6013	-80.0337	1261.68	1297.48	-35.8016	35.8016		1281.76
26.4347	-80.0673	325.358	361.14	-35.7818	35.7818		1280.34
26.9504	-80.0683	1558.18	1522.42	35.7634	35.7634		1279.02
30.4507	-82.9346	371.473	407.194	-35.7211	35.7211		1276
30.1337	-85.7339	268.048	303.755	-35.7065	35.7065		1274.96
30.3172	-85.651	256.791	292.489	-35.6983	35.6983		1274.37
24.651	-81.4173	169.369	205.049	-35.6796	35.6796		1273.03
29.5172	-82.3009	2491.9	2456.27	35.6299	35.6299		1269.49
29.5172	-82.3008	271.309	235.681	35.6281	35.6281		1269.36
29.0504	-82.5337	648.385	683.999	-35.6137	35.6137		1268.34
29.7175	-84.9842	1074.39	1109.98	-35.5981	35.5981		1267.22
29.3849	-83.0514	144.965	109.388	35.5771	35.5771		1265.73
29.9175	-85.3839	723.589	688.031	35.5576	35.5576		1264.34
29.5846	-82.0674	-15.7447	19.812	-35.5567	35.5567		1264.28
29.7682	-82.1667	526.922	491.368	35.5544	35.5544		1264.11
29.7348	-81.3347	246.275	281.812	-35.5368	35.5368		1262.86
29.1006	-81.0179	68.7843	104.32	-35.5357	35.5357		1262.79
28.3336	-82.6176	631.766	596.235	35.5309	35.5309		1262.45
28.1672	-81.7667	219.434	254.933	-35.4992	35.4992		1260.19
30.5011	-86.5167	663.968	628.483	35.4849	35.4849		1259.18
28.1677	-81.7507	136.686	172.171	-35.4848	35.4848		1259.17
28.0167	-82.1013	786.029	750.557	35.4717	35.4717		1258.24
28.3504	-82.5007	261.458	296.929	-35.4708	35.4708		1258.18
28.1838	-82.718	144.208	179.664	-35.4556	35.4556		1257.1
28.1838	-82.5515	94.155	58.715	35.44	35.44		1256
27.3668	-80.5346	311.074	275.639	35.4349	35.4349		1255.63
27.7004	-82.1512	1045.96	1081.37	-35.4104	35.4104		1253.89
30.5337	-86.4842	165.546	130.142	35.4042	35.4042		1253.46
28.2004	-82.4513	82.1875	117.548	-35.3605	35.3605		1250.36
27.2008	-81.7501	-10.7043	24.651	-35.3553	35.3553		1250
30.8835	-86.6514	1427.52	1392.21	35.3079	35.3079		1246.64
28.7168	-82.5512	277.845	242.538	35.3072	35.3072		1246.6
30.7176	-87.3014	700.253	664.967	35.2855	35.2855		1245.07
28.051	-80.5504	40.6628	5.39	35.2728	35.2728		1244.17
28.0516	-81.9503	1358.56	1323.32	35.2474	35.2474		1242.38
28.068	-82.435	244.899	209.675	35.2239	35.2239		1240.72
28.0835	-81.967	58.828	23.611	35.217	35.217		1240.24
28.2502	-82.1667	90.3486	55.14	35.2086	35.2086		1239.65
28.7514	-81.7175	179.278	214.474	-35.1959	35.1959		1238.75
27.7667	-80.4	45.3262	80.517	-35.1908	35.1908		1238.39
27.1002	-82.451	95.0245	130.201	-35.1765	35.1765		1237.38
28.1003	-81.685	31.962	67.134	-35.172	35.172		1237.07
27.435	-80.8003	370.089	405.229	-35.1395	35.1395		1234.79
28.7681	-82.5508	683.504	648.476	35.0281	35.0281		1226.97
28.6172	-80.6007	326.102	291.102	35	35		1225
28.9505	-81.2508	16.6524	51.594	-34.9416	34.9416		1220.92
30.9508	-87.2669	351.394	386.262	-34.8678	34.8678		1215.76
30.6181	-86.9844	509.899	475.04	34.8586	34.8586		1215.12
28.3003	-81.6516	509.899	475.04	34.8586	34.8586		1215.12
28.3008	-81.6667	96.6094	131.448	-34.8386	34.8386		1213.73
28.8011	-81.3338	979.144	944.31	34.8337	34.8337		1213.39
27.9679	-81.2515	979.144	944.31	34.8337	34.8337		1213.39
27.8014	-80.4843	350.824	385.619	-34.7947	34.7947		1210.67
27.4839	-80.2849	706.318	671.527	34.7915	34.7915		1210.45
28.6516	-80.867	569.813	604.592	-34.7791	34.7791		1209.58
28.3182	-82.6344	74.4701	39.695	34.7751	34.7751		1209.31
26.6837	-80.3838	188.862	154.109	34.753	34.753		1207.77
26.4515	-80.0508	77.9153	112.658	-34.7427	34.7427		1207.05
30.2509	-84.3513	46.8369	81.542	-34.7051	34.7051		1204.44
29.1004	-81.2009	369.048	403.74	-34.6923	34.6923		1203.56
29.4182	-81.6181	198.625	233.293	-34.6676	34.6676		1201.84
29.4676	-82.0177	1086.54	1121.18	-34.6376	34.6376		1199.76
29.4669	-82.4015	291.346	325.929	-34.5833	34.5833		1196
30.3681	-83.5347	476.727	442.177	34.5504	34.5504		1193.73
30.0344	-83.7013	90.8184	56.286	34.5324	34.5324		1192.49
30.5177	-83.7841	1369.6	1335.07	34.5293	34.5293		1192.27
30.6846	-81.7333	585.581	620.11	-34.5286	34.5286		1192.23
30.6337	-81.9505	446.53	481.056	-34.5257	34.5257		1192.02
30.5168	-82.9342	320.341	285.851	34.4896	34.4896		1189.53
28.618	-81.118	-32.7663	1.712	-34.4783	34.4783		1188.75
28.651	-81.1679	152.524	118.052	34.4717	34.4717		1188.3
28.417	-81.0845	363.934	398.406	-34.4715	34.4715		1188.29
28.568	-81.9502	186.248	220.714	-34.4656	34.4656		1187.88
28.1841	-82.4514	1538.58	1572.99	-34.4082	34.4082		1183.92
28.1183	-82.5675	52.1532	17.758	34.3952	34.3952		1183.03
28.1844	-82.5843	1096.23	1061.83	34.3913	34.3913		1182.76
28.8837	-82.5682	1547.65	1513.28	34.3631	34.3631		1180.82
27.9338	-82.217	186.649	152.327	34.3217	34.3217		1177.98
27.2015	-82.2667	318.918	353.151	-34.2326	34.2326		1171.87
27.634	-80.6178	258.183	292.412	-34.2287	34.2287		1171.61
28.0008	-80.518	147.781	113.563	34.2176	34.2176		1170.84
30.4842	-84.1171	1930.57	1896.37	34.2065	34.2065		1170.09
29.7181	-81.6349	205.468	239.664	-34.196	34.196		1169.36
26.8508	-81.9671	353.654	319.468	34.1858	34.1858		1168.67
27.9002	-82.1177	402.417	436.585	-34.1685	34.1685		1167.49
28.1515	-82.2015	56.1712	90.329	-34.1578	34.1578		1166.76
28.2508	-81.9509	400.059	365.91	34.1494	34.1494		1166.18
28.1508	-81.9674	163.729	197.857	-34.1282	34.1282		1164.74
28.1503	-81.9674	75.4114	41.307	34.1044	34.1044		1163.11
28.1668	-81.8006	1147.19	1113.11	34.0845	34.0845		1161.75
28.1506	-81.8176	150.166	184.197	-34.0309	34.0309		1158.1
28.2336	-81.9677	628.748	662.753	-34.0049	34.0049		1156.33
28.0343	-81.9511	1315.51	1281.51	34.0012	34.0012		1156.08
27.9668	-81.8679	27.3853	61.383	-33.9977	33.9977		1155.85
28.217	-82.0174	1108.26	1074.32	33.9481	33.9481		1152.48
28.2007	-81.9838	646.402	680.31	-33.9084	33.9084		1149.78
27.9183	-81.8507	646.402	680.31	-33.9084	33.9084		1149.78
27.9338	-81.851	322.513	356.403	-33.89	33.89		1148.53
29.467	-83.2676	296.407	262.56	33.8472	33.8472		1145.63
29.1334	-83.0181	127.651	161.498	-33.8467	33.8467		1145.6
29.5675	-82.3335	629.168	595.36	33.8083	33.8083		1143
29.4834	-82.151	310.914	277.129	33.7848	33.7848		1141.42
29.701	-82.0503	213.561	247.344	-33.7825	33.7825		1141.26
29.5167	-82.2173	272.721	306.502	-33.7814	33.7814		1141.18
29.551	-82.2509	125.904	92.131	33.7727	33.7727		1140.6
29.684	-82.185	939.896	906.129	33.7667	33.7667		1140.19
29.5172	-82.3003	278.841	245.141	33.6998	33.6998		1135.68
29.5342	-82.3501	111.584	145.272	-33.6882	33.6882		1134.89
27.2008	-82.2503	111.584	145.272	-33.6882	33.6882		1134.89
28.2167	-82.7014	982.19	948.51	33.6798	33.6798		1134.33
30.4679	-84.3001	982.19	948.51	33.6798	33.6798		1134.33
26.6182	-80.0337	453.86	487.529	-33.6686	33.6686		1133.58
26.7338	-81.0505	253.898	287.548	-33.6504	33.6504		1132.35
29.7336	-85.0174	73.2448	106.895	-33.6502	33.6502		1132.33
27.1843	-81.8342	41.745	8.127	33.618	33.618		1130.17
30.3336	-81.5014	455.511	421.895	33.6156	33.6156		1130.01
29.8346	-84.6844	1178.48	1144.93	33.5446	33.5446		1125.24
30.6679	-81.4506	39.2595	5.772	33.4875	33.4875		1121.41
29.6341	-83.0849	360.241	326.833	33.4083	33.4083		1116.11
28.8667	-82.5669	641.024	607.661	33.3631	33.3631		1113.09
29.0515	-81.2834	182.809	149.459	33.3504	33.3504		1112.25
29.0512	-82.368	182.809	149.459	33.3504	33.3504		1112.25
29.9674	-85.1015	633.49	666.823	-33.3328	33.3328		1111.07
30.1006	-84.368	338.856	372.109	-33.2532	33.2532		1105.77
30.5516	-83.867	241.547	208.307	33.2396	33.2396		1104.87
30.2167	-84.035	366.077	332.84	33.2366	33.2366		1104.67
30.3506	-83.6503	258.611	291.839	-33.2283	33.2283		1104.12
30.8181	-87.0348	404.452	437.666	-33.214	33.214		1103.17
30.4507	-81.7673	273.17	306.383	-33.2128	33.2128		1103.09
29.6005	-82.0334	1091.28	1124.49	-33.2068	33.2068		1102.69
29.9683	-81.7502	313.853	280.648	33.2046	33.2046		1102.55
30.2171	-81.5671	368.365	335.163	33.2018	33.2018		1102.36
29.1514	-82.634	914.407	947.6	-33.193	33.193		1101.78
29.0835	-81.6175	914.407	947.6	-33.193	33.193		1101.78
30.351	-85.9168	80.96	47.77	33.19	33.19		1101.58
29.0003	-82.0003	778.955	745.772	33.1833	33.1833		1101.13
27.4349	-80.6681	497.137	463.994	33.1433	33.1433		1098.48
27.2009	-81.5013	272.107	305.213	-33.1055	33.1055		1095.98
26.9345	-81.6013	209.378	176.28	33.098	33.098		1095.48
26.1348	-81.2516	196.033	229.104	-33.0708	33.0708		1093.67
26.001	-80.2013	122.181	155.233	-33.0516	33.0516		1092.41
29.6512	-85.3501	570.326	537.28	33.0459	33.0459		1092.03
28.2844	-81.4339	296.864	263.852	33.0122	33.0122		1089.81
28.8173	-81.8007	2379.49	2346.53	32.9652	32.9652		1086.7
25.985	-81.6674	201.958	234.881	-32.9226	32.9226		1083.89
29.1338	-83.018	200.707	233.616	-32.9093	32.9093		1083.02
28.1839	-82.6174	1970.45	1937.56	32.8829	32.8829		1081.29
30.7681	-86.5174	290.753	323.617	-32.8637	32.8637		1080.02
28.917	-81.6502	364.863	332.023	32.84	32.84		1078.46
28.0005	-82.3349	111.896	144.731	-32.8351	32.8351		1078.14
27.5015	-81.8834	90.9936	123.825	-32.8314	32.8314		1077.9
29.3508	-82.4669	1457.53	1490.32	-32.7828	32.7828		1074.71
28.8679	-82.4838	446.349	479.118	-32.7686	32.7686		1073.78
25.9003	-80.1173	345.802	378.556	-32.7536	32.7536		1072.8
29.7177	-85.0174	208.244	240.952	-32.7079	32.7079		1069.81
27.1849	-81.8183	103.515	136.217	-32.7017	32.7017		1069.4
27.5837	-81.5181	160.884	193.577	-32.6927	32.6927		1068.81
27.9346	-81.7675	160.884	193.577	-32.6927	32.6927		1068.81
29.8341	-84.7002	2002.71	1970.04	32.6616	32.6616		1066.78
29.6516	-85.3505	274.134	306.779	-32.6455	32.6455		1065.73
29.6334	-83.1006	87.4416	120.075	-32.6334	32.6334		1064.94
28.8667	-82.5678	1318.86	1286.24	32.6162	32.6162		1063.82
29.0671	-81.2676	1318.86	1286.24	32.6162	32.6162		1063.82
29.0669	-82.3672	181.728	149.114	32.6141	32.6141		1063.68
29.4668	-81.2002	129.074	161.678	-32.6043	32.6043		1063.04
30.2015	-84.7183	63.3419	95.93	-32.5881	32.5881		1061.98
29.9669	-85.1172	63.3419	95.93	-32.5881	32.5881		1061.98
30.1011	-84.3676	628.791	596.215	32.5763	32.5763		1061.21
30.5682	-83.867	171.386	203.88	-32.4943	32.4943		1055.88
30.2011	-84.035	278.542	311.033	-32.4906	32.4906		1055.64
30.3343	-83.6347	832.538	800.064	32.4742	32.4742		1054.58
30.8173	-87.0347	36.9746	4.502	32.4726	32.4726		1054.47
29.7843	-83.3334	21.1846	53.652	-32.4674	32.4674		1054.13
30.417	-82.2673	366.154	333.703	32.4508	32.4508		1053.05
30.4675	-81.7681	186.156	218.597	-32.4409	32.4409		1052.41
30.1	-82.2016	78.5743	111.012	-32.4377	32.4377		1052.21
29.6008	-82.0175	49.4015	16.977	32.4245	32.4245		1051.35
29.9683	-81.7511	127.118	159.509	-32.3908	32.3908		1049.16
30.201	-81.5514	153.946	186.318	-32.3722	32.3722		1047.96
29.2505	-82.0669	182.77	215.135	-32.3653	32.3653		1047.51
29.1508	-82.6339	145.002	177.365	-32.3634	32.3634		1047.39
28.5346	-81.0841	1510.99	1478.62	32.3633	32.3633		1047.38
28.7016	-80.884	178.542	210.901	-32.3592	32.3592		1047.12
28.9848	-81.9849	178.542	210.901	-32.3592	32.3592		1047.12
28.2675	-81.0003	5.55094	37.897	-32.3461	32.3461		1046.27
28.1681	-81.8175	258.638	226.293	32.3445	32.3445		1046.17
27.7005	-82.1505	110.64	142.968	-32.3276	32.3276		1045.08
27.3341	-82.1349	470.829	503.154	-32.3249	32.3249		1044.9
30.7683	-85.5168	195.114	227.438	-32.3245	32.3245		1044.87
27.7506	-81.0681	-2.34355e-06	32.315	-32.315	32.315		1044.26
28.1167	-80.918	272.864	305.173	-32.3093	32.3093		1043.89
27.45	-80.684	271.607	239.301	32.306	32.306		1043.68
27.3846	-81.1506	308.088	275.801	32.2868	32.2868		1042.44
27.2009	-81.5002	79.1854	46.902	32.2834	32.2834		1042.22
26.9345	-81.6173	125.418	157.687	-32.2692	32.2692		1041.3
26.6841	-82.1349	250.349	282.615	-32.2658	32.2658		1041.08
26.2678	-81.7343	331.253	363.503	-32.2497	32.2497		1040.05
26.1343	-81.2516	79.2868	111.528	-32.2412	32.2412		1039.5
26.1669	-80.8341	2465.47	2433.25	32.227	32.227		1038.58
25.9515	-80.5345	650.918	618.691	32.2267	32.2267		1038.56
26.3847	-80.4846	133.249	165.458	-32.209	32.209		1037.42
30.068	-85.6015	584.149	616.353	-32.2039	32.2039		1037.09
30.8013	-85.9338	950.956	983.159	-32.2026	32.2026		1037.01
24.834	-80.7681	1394.17	1426.37	-32.1971	32.1971		1036.65
25.7015	-80.2676	900.636	868.453	32.1826	32.1826		1035.72
25.1183	-80.4007	342.749	310.567	32.1816	32.1816		1035.65
29.5682	-82.3337	313.06	345.188	-32.1279	32.1279		1032.2
29.1004	-81.6169	236.958	269.07	-32.1122	32.1122		1031.19
30.2678	-81.8014	1129.83	1161.91	-32.0832	32.0832		1029.33
28.4677	-82.4345	230.968	263.022	-32.0542	32.0542		1027.47
26.768	-80.6843	61.5303	29.52	32.0103	32.0103		1024.66
25.4841	-80.5506	46.0628	78.068	-32.0052	32.0052		1024.34
26.4337	-81.4005	41.7403	73.738	-31.9977	31.9977		1023.85
28.8002	-82.3169	188.184	220.147	-31.9628	31.9628		1021.62
28.8178	-81.8015	283.9	315.857	-31.9566	31.9566		1021.23
25.9839	-81.6671	337.319	369.268	-31.9494	31.9494		1020.76
30.8334	-85.1836	43.221	75.168	-31.947	31.947		1020.61
24.7177	-81.05	285.099	253.182	31.9171	31.9171		1018.7
27.2672	-80.8345	369.174	401.087	-31.9127	31.9127		1018.42
28.0001	-82.1669	180.626	148.751	31.8749	31.8749		1016.01
30.6001	-84.551	180.626	148.751	31.8749	31.8749		1016.01
28.1838	-82.6179	170.816	202.684	-31.868	31.868		1015.57
29.9511	-81.3342	182.346	150.485	31.8615	31.8615		1015.15
30.3002	-83.0167	65.157	33.296	31.861	31.861		1015.12
30.5343	-84.3672	293.935	262.1	31.835	31.835		1013.47
28.9176	-81.6501	770.988	802.817	-31.8291	31.8291		1013.09
28.0011	-82.3349	728.691	696.876	31.8151	31.8151		1012.2
27.885	-81.6172	30.058	61.857	-31.799	31.799		1011.17
27.517	-81.8834	61.0147	92.777	-31.7623	31.7623		1008.84
29.3502	-82.4676	67.6765	35.915	31.7615	31.7615		1008.79
28.2183	-82.1506	895.439	863.678	31.7608	31.7608		1008.75
30.3504	-87.0173	17.0984	48.845	-31.7466	31.7466		1007.85
26.4845	-80.0674	1730.18	1698.47	31.711	31.711		1005.59
28.5679	-81.9677	600.374	632.077	-31.7034	31.7034		1005.11
28.3341	-81.818	355.921	324.229	31.6921	31.6921		1004.39
28.3007	-82.0506	903.752	935.35	-31.5985	31.5985		998.464
26.6678	-80.1004	903.752	935.35	-31.5985	31.5985		998.464
26.6678	-80.1345	37.687	6.095	31.592	31.592		998.056
26.6837	-80.3845	311.301	342.89	-31.5885	31.5885		997.836
28.868	-81.1516	695.323	663.747	31.5764	31.5764		997.07
29.3171	-81.301	347.006	315.435	31.5705	31.5705		996.699
28.6505	-81.451	288.57	257.006	31.564	31.564		996.289
28.7002	-81.0011	312.582	344.127	-31.5455	31.5455		995.116
28.9676	-81.0679	291.364	259.819	31.5447	31.5447		995.067
29.234	-81.2501	54.5907	86.124	-31.5333	31.5333		994.349
29.3845	-81.2505	420.47	388.941	31.529	31.529		994.076
29.1345	-81.2836	29.6543	61.168	-31.5137	31.5137		993.115
29.184	-81.3009	791.943	823.448	-31.5045	31.5045		992.536
29.3172	-81.4171	279.965	248.491	31.4741	31.4741		990.617
28.9847	-81.5338	236.18	204.709	31.4714	31.4714		990.449
29.2676	-81.4676	164.029	132.558	31.4706	31.4706		990.397
29.3167	-81.4843	135.65	167.117	-31.4669	31.4669		990.167
28.9012	-81.767	2009.64	1978.19	31.4482	31.4482		988.99
28.9514	-81.7508	2009.64	1978.19	31.4482	31.4482		988.99
29.4001	-81.7341	911.767	943.214	-31.4472	31.4472		988.929
28.968	-81.851	335.665	304.232	31.4328	31.4328		988.02
29.2012	-81.935	1223.71	1192.3	31.4067	31.4067		986.381
29.5508	-81.9668	289.624	258.259	31.365	31.365		983.763
29.1336	-82.0503	459.396	490.758	-31.3622	31.3622		983.585
29.2168	-82.0504	333.611	302.255	31.3565	31.3565		983.229
29.3668	-82.0176	76.4341	45.089	31.3451	31.3451		982.513
29.4333	-82.0507	232.118	263.45	-31.332	31.332		981.694
29.0345	-82.2503	1197.12	1165.79	31.3307	31.3307		981.61
28.9836	-82.3502	270.898	239.568	31.3295	31.3295		981.539
29.0504	-82.3502	206.277	237.598	-31.3213	31.3213		981.021
29.2847	-82.335	420.865	452.174	-31.3087	31.3087		980.234
29.2015	-82.434	224.314	255.608	-31.2939	31.2939		979.307
29.2682	-82.4338	300.012	331.28	-31.2685	31.2685		977.716
29.2676	-81.0842	284.112	252.865	31.2473	31.2473		976.395
29.1671	-81.5008	112.713	81.494	31.2191	31.2191		974.633
29.1837	-82.1002	187.566	156.375	31.1911	31.1911		972.883
29.1668	-81.6343	1368.96	1337.78	31.1832	31.1832		972.391
28.2509	-82.0676	1368.96	1337.78	31.1832	31.1832		972.391
28.2509	-82.0835	163.238	194.414	-31.1761	31.1761		971.949
28.2502	-82.151	75.9409	44.773	31.1679	31.1679		971.436
28.218	-82.2012	586.257	617.413	-31.1558	31.1558		970.682
28.2338	-82.3512	76.49	45.338	31.152	31.152		970.448
28.1836	-82.5503	245.254	214.117	31.1374	31.1374		969.539
28.7175	-82.5503	935.814	904.74	31.0739	31.0739		965.586
28.7334	-82.5503	935.814	904.74	31.0739	31.0739		965.586
28.7839	-82.5516	363.082	394.155	-31.0729	31.0729		965.524
28.9177	-81.4341	224.006	192.958	31.0485	31.0485		964.009
28.9842	-81.3846	91.2492	122.291	-31.0418	31.0418		963.593
28.8501	-81.5511	283.873	252.862	31.0114	31.0114		961.707
28.8673	-81.4842	627.065	658.072	-31.0072	31.0072		961.446
28.917	-81.4344	88.6996	119.66	-30.9604	30.9604		958.549
28.8015	-81.401	126.055	95.14	30.9146	30.9146		955.713
29.0178	-81.3174	17.1744	48.088	-30.9136	30.9136		955.65
29.017	-81.3174	481.682	512.591	-30.9093	30.9093		955.384
28.4334	-82.634	577.303	608.193	-30.8904	30.8904		954.216
28.4177	-82.6343	132.921	163.81	-30.8888	30.8888		954.118
28.4183	-82.6001	474.938	444.053	30.8851	30.8851		953.89
28.4172	-82.6001	211.157	242.041	-30.8842	30.8842		953.834
28.4182	-82.5501	312.106	281.222	30.8837	30.8837		953.801
28.4176	-82.5002	62.0872	31.207	30.8802	30.8802		953.586
28.4181	-82.3502	62.0872	31.207	30.8802	30.8802		953.586
28.4174	-82.3502	1610.73	1641.58	-30.8507	30.8507		951.764
28.4179	-82.0505	1610.73	1641.58	-30.8507	30.8507		951.764
28.3841	-82.6682	167.046	136.199	30.8472	30.8472		951.551
28.3847	-82.6677	418.607	449.448	-30.8412	30.8412		951.181
28.3847	-82.5844	219.631	188.796	30.8355	30.8355		950.827
28.3842	-82.5501	721.799	690.999	30.7998	30.7998		948.627
28.385	-82.0505	291.123	321.921	-30.798	30.798		948.517
28.384	-82.6349	110.93	141.726	-30.796	30.796		948.393
28.384	-82.6341	145.696	176.483	-30.787	30.787		947.837
28.384	-82.585	157.792	188.573	-30.781	30.781		947.468
28.3834	-82.5501	155.297	186.063	-30.7662	30.7662		946.557
28.2504	-82.0505	880.533	911.26	-30.727	30.727		944.151
28.2509	-82.0505	96.5809	127.297	-30.7161	30.7161		943.48
28.3347	-82.5003	70.5975	39.897	30.7005	30.7005		942.522
28.3348	-82.3508	530.778	500.089	30.689	30.689		941.815
28.3506	-82.3508	1498.04	1467.36	30.6783	30.6783		941.159
28.3349	-82.2004	576.663	545.99	30.6725	30.6725		940.804
28.3337	-82.6849	362.837	393.498	-30.6613	30.6613		940.115
28.3339	-82.5001	76.2809	45.631	30.6499	30.6499		939.415
28.3339	-82.2004	33.8774	3.275	30.6024	30.6024		936.509
28.3347	-82.0505	133.087	102.485	30.6019	30.6019		936.475
28.3006	-82.6004	-26.632	3.959	-30.591	30.591		935.812
28.3007	-82.6013	677.768	647.196	30.572	30.572		934.644
28.3011	-82.2004	193.529	224.083	-30.5541	30.5541		933.552
28.3002	-82.4847	14.6608	45.203	-30.5422	30.5422		932.828
28.3003	-82.2004	810.005	779.494	30.5114	30.5114		930.944
28.451	-82.1845	315.608	285.105	30.5031	30.5031		930.442
28.2515	-82.6849	91.6159	122.114	-30.4981	30.4981		930.137
28.2516	-82.4349	268.729	299.213	-30.4842	30.4842		929.285
28.251	-82.3503	527.389	557.845	-30.4561	30.4561		927.574
28.2502	-82.635	673.684	643.228	30.4556	30.4556		927.545
28.2502	-82.6341	1057.18	1087.63	-30.4537	30.4537		927.427
28.2509	-82.435	270.585	301.013	-30.428	30.428		925.861
28.2505	-82.2848	342.814	373.233	-30.4193	30.4193		925.335
28.2509	-82.1	2394.89	2364.52	30.3737	30.3737		922.562
28.2509	-82.0842	100.441	70.085	30.3555	30.3555		921.458
28.2015	-82.4344	95.6987	126.053	-30.3543	30.3543		921.385
28.2015	-82.3504	66.5957	96.937	-30.3413	30.3413		920.592
28.2173	-82.3504	1481.96	1512.3	-30.3375	30.3375		920.363
28.2015	-82.4503	337.921	307.602	30.3187	30.3187		919.225
28.2008	-82.2506	368.623	338.314	30.3085	30.3085		918.607
28.2008	-82.2345	116.618	146.919	-30.3009	30.3009		918.146
28.2008	-82.2005	164.395	134.1	30.2948	30.2948		917.773
28.1673	-82.7349	456.72	487.014	-30.2938	30.2938		917.715
28.1673	-82.7509	27.213	57.498	-30.285	30.285		917.181
28.1674	-82.6849	158.243	188.527	-30.2845	30.2845		917.15
28.1681	-82.6849	308.318	338.575	-30.2566	30.2566		915.464
28.1672	-82.4503	149.452	179.701	-30.2489	30.2489		914.994
28.1671	-82.4012	132.902	163.106	-30.2037	30.2037		912.261
28.1672	-82.2012	218.811	188.614	30.197	30.197		911.857
28.1681	-82.2008	305.234	275.058	30.1755	30.1755		910.562
27.0673	-82.4339	164.112	194.286	-30.1744	30.1744		910.493
28.3346	-81.8177	164.112	194.286	-30.1744	30.1744		910.493
27.9009	-81.767	75.9105	106.084	-30.1735	30.1735		910.443
27.9009	-81.7511	319.062	288.896	30.1662	30.1662		910.002
28.1679	-81.634	139.8	169.956	-30.1558	30.1558		909.374
28.2505	-81.6509	267.87	298.018	-30.1481	30.1481		908.909
28.2509	-81.6509	88.0812	118.213	-30.1318	30.1318		907.925
27.9006	-81.4682	37.0414	6.94	30.1014	30.1014		906.094
27.901	-81.4682	149.84	119.752	30.088	30.088		905.289
27.8677	-81.3336	79.0323	109.117	-30.0847	30.0847		905.088
27.9509	-81.4014	470.246	440.167	30.0786	30.0786		904.721
27.9513	-81.4008	8.76122	38.837	-30.0758	30.0758		904.553
27.8006	-81.2675	1107.3	1137.37	-30.0682	30.0682		904.095
27.6509	-81.1671	55.3415	25.315	30.0265	30.0265		901.588
27.7181	-81.1836	130.103	160.107	-30.0042	30.0042		900.25
27.7181	-81.1679	239.891	269.869	-29.9776	29.9776		898.657
28.601	-81.5342	369.041	399.013	-29.9723	29.9723		898.338
28.5516	-81.5667	36.467	66.381	-29.914	29.914		894.85
28.5675	-81.3515	157.815	187.728	-29.9128	29.9128		894.774
28.5174	-81.3502	71.3444	101.248	-29.9036	29.9036		894.223
28.6012	-81.3669	926.341	956.241	-29.8997	29.8997		893.994
28.4679	-81.5675	2277.77	2307.64	-29.8778	29.8778		892.681
28.4335	-81.5508	287.824	258.009	29.8155	29.8155		888.961
28.3841	-81.5006	183.027	153.214	29.8128	29.8128		888.804
28.4501	-81.301	1509.18	1479.38	29.798	29.798		887.92
28.5668	-81.3011	191.913	221.682	-29.7686	29.7686		886.172
28.5668	-81.267	240.598	210.84	29.7577	29.7577		885.522
28.5669	-81.2011	240.598	210.84	29.7577	29.7577		885.522
28.5669	-81.1511	270.523	300.275	-29.7524	29.7524		885.203
28.5175	-81.0671	680.506	710.229	-29.7225	29.7225		883.428
28.4502	-81.0512	299.459	269.759	29.7003	29.7003		882.107
28.4839	-81.1511	1317.11	1346.79	-29.687	29.687		881.32
28.75	-81.5009	1193.63	1163.96	29.674	29.674		880.546
28.7342	-81.601	387.538	417.191	-29.6533	29.6533		879.317
28.7342	-81.6176	23.3917	53.044	-29.6523	29.6523		879.256
28.7178	-81.4848	487.051	457.401	29.6503	29.6503		879.142
28.3347	-81.4516	1340.16	1310.51	29.6495	29.6495		879.095
28.6848	-81.5009	911.85	941.483	-29.6325	29.6325		878.086
28.6505	-81.5501	7.60245	37.224	-29.6215	29.6215		877.436
28.6848	-81.5509	493.311	463.695	29.6164	29.6164		877.132
28.6834	-81.4668	124.183	153.793	-29.6099	29.6099		876.746
26.3334	-80.2848	2337.2	2307.59	29.6097	29.6097		876.737
26.6345	-80.2849	292.004	321.609	-29.6046	29.6046		876.435
26.6338	-80.285	52.7505	82.298	-29.5475	29.5475		873.057
28.5516	-81.6	332.866	362.412	-29.5459	29.5459		872.959
28.4503	-80.9006	244.977	215.472	29.5049	29.5049		870.538
26.2012	-81.7336	299.851	270.362	29.4887	29.4887		869.583
26.151	-81.6837	121.557	151.027	-29.4701	29.4701		868.489
26.1503	-81.5344	6.74295	36.197	-29.4541	29.4541		867.541
26.1505	-81.3511	75.8922	46.439	29.4532	29.4532		867.494
26.95	-82.051	33.6781	63.118	-29.4399	29.4399		866.708
27.0334	-81.7671	15.4996	44.939	-29.4394	29.4394		866.677
26.9345	-81.6512	748.058	777.484	-29.4265	29.4265		865.918
26.767	-81.7511	14.4559	43.873	-29.4171	29.4171		865.365
28.3681	-80.917	208.219	178.824	29.3953	29.3953		864.082
28.2847	-80.9171	89.5532	60.158	29.3952	29.3952		864.075
28.4836	-81.0335	176.129	205.514	-29.3854	29.3854		863.5
27.0337	-80.4682	214.129	184.759	29.37	29.37		862.598
27.1169	-80.4682	676.122	646.77	29.3515	29.3515		861.512
27.2006	-80.4681	231.037	260.383	-29.3456	29.3456		861.164
27.1169	-80.1681	130.845	160.174	-29.3289	29.3289		860.184
26.6503	-80.8836	137.26	166.58	-29.3196	29.3196		859.638
26.5508	-80.701	47.0312	76.349	-29.3178	29.3178		859.536
27.0007	-82.3681	409.34	438.641	-29.3013	29.3013		858.569
27.3006	-82.2513	310.084	339.384	-29.3002	29.3002		858.5
27.3507	-82.2668	247.737	277.02	-29.2829	29.2829		857.488
27.2345	-82.3502	205.606	234.88	-29.2735	29.2735		856.94
27.2343	-82.3341	55.0036	25.733	29.2706	29.2706		856.771
27.2173	-82.2848	249.911	279.155	-29.2444	29.2444		855.236
27.2171	-82.2839	28.8793	58.108	-29.2287	29.2287		854.319
27.2011	-82.2509	308.471	279.247	29.2243	29.2243		854.062
27.0349	-82.3179	673.975	644.755	29.2202	29.2202		853.82
27.2183	-82.4847	912.879	942.09	-29.211	29.211		853.285
27.1	-82.2504	912.879	942.09	-29.211	29.211		853.285
27.0349	-82.3502	170.772	141.563	29.209	29.209		853.164
30.5509	-83.3516	587.79	616.967	-29.1773	29.1773		851.313
30.6172	-84.2843	2540.6	2569.78	-29.1766	29.1766		851.276
30.5516	-84.2834	148.456	177.623	-29.1667	29.1667		850.695
27.3674	-80.3673	29.3161	58.448	-29.1319	29.1319		848.67
26.0344	-81.7	2489.84	2518.97	-29.1269	29.1269		848.374
28.8182	-82.3175	47.0494	76.161	-29.1116	29.1116		847.484
28.7344	-82.2849	259.709	288.815	-29.1058	29.1058		847.149
28.9008	-82.6004	717.153	746.21	-29.0567	29.0567		844.292
28.9335	-82.6168	66.8289	95.86	-29.0311	29.0311		842.804
27.8843	-80.4516	81.8343	110.857	-29.0227	29.0227		842.314
28.1004	-80.5671	214.749	185.732	29.017	29.017		841.986
28.1013	-80.5674	653.661	682.637	-28.9761	28.9761		839.613
28.167	-80.5839	806.56	835.519	-28.9586	28.9586		838.601
28.1678	-80.5841	203.781	174.843	28.9384	28.9384		837.432
28.2512	-80.6005	204.512	233.441	-28.9288	28.9288		836.875
28.3508	-80.6174	157.561	128.633	28.9283	28.9283		836.849
28.3508	-80.6333	122.506	151.424	-28.9177	28.9177		836.235
28.5002	-80.8339	784.999	756.117	28.8822	28.8822		834.182
27.8178	-80.551	369.084	397.952	-28.8684	28.8684		833.385
27.8334	-80.5516	213.754	184.9	28.8537	28.8537		832.538
27.8174	-80.6673	227.185	198.338	28.8467	28.8467		832.132
28.6007	-80.8501	209.404	238.241	-28.8374	28.8374		831.593
28.6016	-80.8501	175.33	146.495	28.8352	28.8352		831.467
28.5347	-81.7342	795.596	766.779	28.8166	28.8166		830.397
28.4347	-81.7169	188.748	217.545	-28.7969	28.7969		829.261
28.6343	-81.8007	94.4214	123.218	-28.7966	28.7966		829.244
28.7505	-81.8838	213.292	184.507	28.7855	28.7855		828.603
28.7345	-81.7516	156.227	127.457	28.77	28.77		827.715
28.7175	-81.6671	73.091	101.85	-28.759	28.759		827.078
28.8673	-81.5501	176.239	204.997	-28.7576	28.7576		827.002
28.8173	-81.6835	268.804	240.058	28.7465	28.7465		826.36
27.2849	-80.2507	1945.4	1916.66	28.743	28.743		826.161
27.2847	-80.2517	247.955	219.225	28.7304	28.7304		825.435
28.551	-82.1507	159.643	188.373	-28.7298	28.7298		825.4
28.5505	-82.0504	201.467	230.189	-28.7222	28.7222		824.967
28.5008	-82.1507	352.269	323.55	28.7194	28.7194		824.806
28.6	-81.9513	929.386	958.104	-28.7182	28.7182		824.737
28.5503	-82.0838	35.4065	64.119	-28.7125	28.7125		824.405
27.6336	-80.8671	261.251	232.552	28.6994	28.6994		823.655
27.7168	-80.7679	346.561	375.24	-28.679	28.679		822.488
27.5514	-80.7833	387.819	416.461	-28.6422	28.6422		820.377
27.5512	-80.7677	124.844	153.486	-28.6422	28.6422		820.373
27.634	-80.6837	260.409	289.044	-28.6347	28.6347		819.946
27.634	-80.6679	1564.41	1593.02	-28.6097	28.6097		818.515
27.7183	-80.6342	52.9539	81.527	-28.5731	28.5731		816.423
27.634	-80.5678	42.2642	70.837	-28.5728	28.5728		816.405
27.7667	-80.5011	72.0248	43.454	28.5708	28.5708		816.29
27.8501	-80.4344	179.682	151.116	28.5658	28.5658		816.002
27.7012	-80.4346	308.23	279.669	28.5607	28.5607		815.715
27.7004	-80.4346	110.501	81.978	28.5232	28.5232		813.57
27.6346	-80.4679	391.298	362.781	28.5173	28.5173		813.234
27.568	-80.468	466.75	438.249	28.5011	28.5011		812.316
27.5674	-80.468	103.226	131.71	-28.4842	28.4842		811.349
27.5846	-80.4347	81.7908	53.311	28.4798	28.4798		811.101
27.5672	-80.3673	81.7908	53.311	28.4798	28.4798		811.101
27.7169	-80.4171	324.019	352.489	-28.4699	28.4699		810.534
27.2845	-80.5679	196.019	224.469	-28.45	28.45		809.401
28.3012	-80.8009	169.878	198.32	-28.4415	28.4415		808.921
28.3336	-80.8008	225.176	253.614	-28.4379	28.4379		808.714
28.5343	-82.5515	278.672	307.104	-28.4323	28.4323		808.397
28.5842	-82.5503	-24.808	3.613	-28.421	28.421		807.756
28.0013	-82.3349	812.208	783.79	28.4181	28.4181		807.59
29.4001	-81.7338	104.445	76.04	28.405	28.405		806.843
29.5513	-81.718	48.8459	77.239	-28.3931	28.3931		806.171
29.4834	-81.7342	49.9134	78.287	-28.3736	28.3736		805.061
29.7505	-81.5336	44.7482	16.406	28.3422	28.3422		803.281
29.7349	-81.5344	118.904	90.575	28.3286	28.3286		802.51
29.6515	-81.6507	311.047	339.347	-28.2996	28.2996		800.869
29.6515	-81.6514	879.909	908.15	-28.2412	28.2412		797.566
29.7339	-81.6345	1281.02	1252.79	28.2338	28.2338		797.148
29.8182	-81.6512	110.692	138.924	-28.2318	28.2318		797.035
29.8339	-81.6512	150.114	178.326	-28.2119	28.2119		795.914
29.8337	-81.7346	1940.53	1912.31	28.2112	28.2112		795.869
29.8337	-81.7503	280.793	308.978	-28.1849	28.1849		794.387
29.6849	-81.7516	116.855	145.022	-28.1673	28.1673		793.397
29.7003	-81.7674	421.368	449.534	-28.1657	28.1657		793.306
29.5668	-81.7175	1795.32	1767.17	28.1486	28.1486		792.345
29.4842	-81.7344	64.8366	36.698	28.1386	28.1386		791.779
29.4001	-81.7334	51.4364	79.573	-28.1366	28.1366		791.667
29.5673	-81.8678	649.484	677.609	-28.1247	28.1247		790.999
29.7343	-81.9508	29.1542	1.035	28.1192	28.1192		790.691
29.7347	-81.9508	155.059	183.174	-28.1154	28.1154		790.474
28.768	-81.2505	303.983	275.886	28.0972	28.0972		789.45
28.7681	-81.2336	1166.79	1138.71	28.0806	28.0806		788.521
28.7667	-81.2336	911.983	940.06	-28.0766	28.0766		788.296
30.2016	-85.8676	911.983	940.06	-28.0766	28.0766		788.296
27.3338	-80.5346	704.4	732.474	-28.0742	28.0742		788.158
27.2345	-80.2504	337.828	309.755	28.0726	28.0726		788.073
30.4012	-82.0179	753.091	725.06	28.0309	28.0309		785.732
30.551	-81.8175	349.195	321.167	28.0283	28.0283		785.587
30.234	-81.9003	39.232	67.239	-28.007	28.007		784.392
30.6843	-81.7011	180.014	152.035	27.9789	27.9789		782.817
29.4167	-83.2002	424.253	396.318	27.9353	27.9353		780.381
29.4001	-82.6016	314.061	341.983	-27.9216	27.9216		779.613
29.3846	-82.617	203.253	175.349	27.9042	27.9042		778.642
29.3	-83.0183	587.067	614.962	-27.895	27.895		778.129
29.301	-82.4501	21.011	48.896	-27.885	27.885		777.573
29.3006	-82.435	271.76	299.619	-27.859	27.859		776.124
29.2015	-82.5669	30.2311	2.376	27.8551	27.8551		775.905
29.2015	-82.5513	587.416	615.246	-27.8304	27.8304		774.529
29.1177	-82.6337	764.037	736.228	27.809	27.809		773.34
29.117	-82.6337	231.46	203.704	27.7558	27.7558		770.382
29.0176	-82.6335	177.392	205.147	-27.7546	27.7546		770.32
29.0177	-82.6177	64.1762	36.427	27.7492	27.7492		770.016
29.0504	-82.534	2406.08	2433.8	-27.7157	27.7157		768.158
28.2839	-81.4338	36.4882	8.779	27.7092	27.7092		767.802
28.6841	-82.5502	53.279	80.988	-27.709	27.709		767.788
28.6683	-82.5502	300.883	328.59	-27.7072	27.7072		767.687
28.6169	-82.4012	47.1309	74.838	-27.7071	27.7071		767.681
28.6501	-82.4347	1984.22	1956.53	27.6983	27.6983		767.194
28.6346	-82.4347	1984.22	1956.53	27.6983	27.6983		767.194
28.5678	-82.4	1366.72	1339.02	27.6973	27.6973		767.139
28.5678	-82.4004	35.2465	62.934	-27.6875	27.6875		766.596
28.5334	-82.5168	64.1113	36.442	27.6693	27.6693		765.59
28.5334	-82.4011	180.426	208.082	-27.6562	27.6562		764.866
25.9844	-81.6673	747.286	774.934	-27.6482	27.6482		764.422
27.8174	-80.6016	267.174	294.813	-27.6391	27.6391		763.918
30.3175	-81.5173	664.192	636.577	27.6145	27.6145		762.562
30.35	-82.3338	44.3472	71.945	-27.5978	27.5978		761.637
30.1845	-82.1512	322.107	294.509	27.5977	27.5977		761.631
30.1838	-82.1516	313.374	285.784	27.5896	27.5896		761.187
30.2009	-82.0511	115.051	87.473	27.5784	27.5784		760.568
30.2005	-82.0506	328.374	300.81	27.5637	27.5637		759.759
30.0177	-82.0506	270.98	298.534	-27.554	27.554		759.224
27.8839	-81.6169	506.722	534.265	-27.5426	27.5426		758.597
29.0509	-82.367	429.243	456.767	-27.524	27.524		757.568
28.2844	-81.4182	153.498	181.01	-27.512	27.512		756.909
27.8334	-80.4845	335.739	363.244	-27.5053	27.5053		756.541
27.818	-80.4849	350.616	378.12	-27.5043	27.5043		756.485
27.7339	-80.4346	440.223	412.729	27.4936	27.4936		755.897
27.7334	-80.4346	655.769	628.286	27.483	27.483		755.316
27.7668	-80.5839	146.972	174.453	-27.4811	27.4811		755.209
27.7668	-80.5846	69.6857	97.149	-27.4633	27.4633		754.234
27.6683	-80.418	81.3873	108.803	-27.4157	27.4157		751.62
27.6349	-80.4	-2.37797	25.002	-27.38	27.38		749.663
27.6009	-80.4513	151.462	178.835	-27.3728	27.3728		749.273
27.6002	-80.4513	392.089	364.728	27.361	27.361		748.626
27.601	-80.4846	392.089	364.728	27.361	27.361		748.626
27.5515	-80.4181	640.65	613.294	27.3562	27.3562		748.359
27.5512	-80.4006	42.7011	15.35	27.3511	27.3511		748.084
27.5512	-80.3849	326.945	354.285	-27.34	27.34		747.473
27.5847	-80.3335	225.95	253.28	-27.3298	27.3298		746.92
27.6174	-80.3503	164.853	192.171	-27.3184	27.3184		746.293
27.717	-80.3679	297.011	269.727	27.2837	27.2837		744.4
27.7176	-80.3681	273.309	246.029	27.2796	27.2796		744.174
27.7841	-80.4013	1.00304	28.266	-27.263	27.263		743.269
27.7848	-80.4167	41.75	69.011	-27.261	27.261		743.163
27.718	-80.4175	42.6787	15.418	27.2607	27.2607		743.144
27.6667	-80.3844	273.145	300.4	-27.2552	27.2552		742.847
27.5511	-80.3174	372.508	399.762	-27.2538	27.2538		742.768
27.7514	-80.4342	836.373	809.129	27.2443	27.2443		742.252
26.2844	-81.4514	265.239	292.47	-27.2313	27.2313		741.544
26.2844	-81.4507	419.219	446.424	-27.2047	27.2047		740.093
27.3512	-81.0504	842.87	870.069	-27.1988	27.1988		739.775
27.3348	-81.0504	100.062	127.26	-27.1977	27.1977		739.713
27.3009	-81.0335	627.698	600.506	27.1917	27.1917		739.387
27.3013	-81.0175	91.9037	64.713	27.1907	27.1907		739.333
27.3004	-80.8176	300.547	327.726	-27.1791	27.1791		738.705
27.301	-80.8176	254.872	282.039	-27.167	27.167		738.048
27.3838	-80.9342	194.148	221.303	-27.1551	27.1551		737.398
27.3836	-80.9501	137.959	110.807	27.1517	27.1517		737.217
27.4515	-80.9849	283.696	256.548	27.1475	27.1475		736.988
27.4515	-81.0008	159.982	187.125	-27.1425	27.1425		736.717
27.4181	-81.117	325.308	352.448	-27.1399	27.1399		736.577
27.4341	-81.1175	655.457	682.591	-27.1341	27.1341		736.261
27.451	-81.1334	230.14	257.271	-27.1308	27.1308		736.081
27.4517	-81.1339	625.145	598.017	27.1281	27.1281		735.933
27.4674	-81.1346	416.373	389.258	27.1155	27.1155		735.249
27.4681	-81.1503	43.899	71.014	-27.115	27.115		735.224
27.9847	-81.9	28.8776	1.765	27.1126	27.1126		735.095
28.2001	-81.9842	1741.76	1714.65	27.1116	27.1116		735.04
28.2015	-82.0168	646.631	673.741	-27.1104	27.1104		734.972
29.0341	-82.4516	351.668	378.775	-27.1067	27.1067		734.774
29.0334	-82.4508	183.198	156.1	27.0985	27.0985		734.326
28.95	-82.4343	1831.41	1804.34	27.0734	27.0734		732.967
28.9343	-82.4347	175.51	202.567	-27.057	27.057		732.079
28.9675	-82.3513	140.943	167.99	-27.0469	27.0469		731.536
28.8505	-82.4345	399.198	426.243	-27.045	27.045		731.432
28.8507	-82.4335	50.5643	77.602	-27.0377	27.0377		731.039
28.867	-82.3511	325.409	352.425	-27.0164	27.0164		729.886
28.8516	-82.3508	326.543	353.507	-26.9637	26.9637		727.043
28.7836	-82.5512	286.085	313.041	-26.9559	26.9559		726.619
28.7337	-82.5503	970.351	943.4	26.9513	26.9513		726.373
28.6516	-82.5502	197.255	224.206	-26.9512	26.9512		726.369
28.6508	-82.5502	281.36	254.418	26.9421	26.9421		725.875
28.6015	-82.5502	1440.72	1467.66	-26.9379	26.9379		725.651
28.6006	-82.5502	31.6241	4.691	26.9331	26.9331		725.393
28.6009	-82.3509	144.561	171.476	-26.9146	26.9146		724.398
28.6004	-82.3513	300.196	327.108	-26.9123	26.9123		724.274
28.5176	-82.5504	888.89	862	26.8901	26.8901		723.079
28.5179	-82.5348	888.89	862	26.8901	26.8901		723.079
28.534	-82.3508	0.7788	27.665	-26.8862	26.8862		722.868
28.5338	-82.35	961.565	934.68	26.8845	26.8845		722.776
28.5173	-82.2504	961.565	934.68	26.8845	26.8845		722.776
28.5173	-82.2349	28.3551	1.475	26.8801	26.8801		722.539
28.517	-82.1667	191.827	218.705	-26.8782	26.8782		722.437
28.5013	-82.1669	173.475	146.598	26.8766	26.8766		722.352
28.434	-82.6337	175.48	202.329	-26.8486	26.8486		720.849
28.4334	-82.4507	436.813	463.657	-26.8445	26.8445		720.625
28.4334	-82.4503	317.574	344.408	-26.834	26.834		720.063
28.4181	-82.3671	313.764	340.59	-26.8261	26.8261		719.638
28.4177	-82.3671	62.9655	89.788	-26.8225	26.8225		719.448
28.7003	-82.1004	266.747	293.549	-26.8016	26.8016		718.325
28.6847	-82.1004	459.719	432.92	26.7991	26.7991		718.19
28.7	-82.0505	877.238	850.452	26.786	26.786		717.488
28.6844	-82.0505	297.794	324.577	-26.7834	26.7834		717.351
28.6515	-82.1012	1311.19	1337.95	-26.7653	26.7653		716.38
28.6515	-82.1006	122.236	148.996	-26.7596	26.7596		716.077
28.635	-82.0004	49.1647	75.92	-26.7553	26.7553		715.845
28.635	-81.9848	387.646	414.375	-26.7289	26.7289		714.435
28.6008	-82.0505	32.0249	58.701	-26.6761	26.6761		711.614
28.6002	-82.0505	164.132	190.802	-26.6701	26.6701		711.296
28.5176	-82.0505	84.6535	57.985	26.6685	26.6685		711.208
28.5508	-82.5511	364.959	338.295	26.6645	26.6645		710.993
28.5501	-82.5513	789.794	763.165	26.6294	26.6294		709.127
28.5334	-82.4841	1551.69	1578.29	-26.5979	26.5979		707.451
28.968	-82.4179	1551.69	1578.29	-26.5979	26.5979		707.451
28.9674	-82.4174	2.88012	29.466	-26.5859	26.5859		706.809
28.917	-82.3838	201.758	228.316	-26.5578	26.5578		705.317
28.9014	-82.3834	39.2012	12.656	26.5452	26.5452		704.646
28.8183	-82.5679	146.303	172.841	-26.5385	26.5385		704.292
28.8177	-82.5679	51.1889	77.719	-26.5301	26.5301		703.847
28.8341	-82.3511	117.488	90.964	26.5245	26.5245		703.548
28.8338	-82.3506	383.805	410.328	-26.5226	26.5226		703.448
28.9177	-82.6014	201.955	228.441	-26.486	26.486		701.506
28.9172	-82.6012	476.316	449.839	26.4769	26.4769		701.024
28.9009	-82.0337	291.552	317.995	-26.4426	26.4426		699.209
28.9009	-82.0182	1638.9	1665.33	-26.4316	26.4316		698.631
28.65	-82.0505	203.415	176.996	26.4192	26.4192		697.972
28.65	-82.0513	735.945	762.361	-26.4157	26.4157		697.788
26.0183	-80.2672	334.142	360.553	-26.411	26.411		697.54
28.417	-80.5842	96.0446	122.454	-26.4094	26.4094		697.455
26.9681	-80.1009	514.703	488.341	26.3618	26.3618		694.947
26.9675	-80.1009	81.3858	107.735	-26.3492	26.3492		694.28
27.0168	-80.4514	277.416	303.744	-26.3285	26.3285		693.189
27.0172	-80.4668	129.886	103.562	26.3239	26.3239		692.95
27.0344	-80.1671	383.354	357.039	26.3152	26.3152		692.488
27.0668	-80.2513	238.557	264.871	-26.3138	26.3138		692.418
27.0838	-80.3169	171.156	197.452	-26.2963	26.2963		691.497
27.1504	-80.3169	79.3536	105.63	-26.2764	26.2764		690.449
27.1677	-80.2503	191.893	218.163	-26.2696	26.2696		690.091
27.1835	-80.2503	285.369	311.615	-26.2461	26.2461		688.859
27.1668	-80.2178	349.825	376.067	-26.242	26.242		688.64
27.1341	-80.2011	460.959	434.73	26.2292	26.2292		687.973
27.0838	-80.1501	116.081	142.288	-26.2074	26.2074		686.826
27.2345	-80.2348	1142.6	1116.41	26.1923	26.1923		686.039
27.2179	-80.217	513.51	539.667	-26.1574	26.1574		684.208
27.2173	-80.217	352.851	326.695	26.1564	26.1564		684.159
27.1337	-80.2349	291.188	265.035	26.1531	26.1531		683.985
27.1179	-80.4682	371.187	397.338	-26.151	26.151		683.875
27.1511	-80.2681	296.72	322.86	-26.1402	26.1402		683.311
27.1345	-80.2346	122.928	96.792	26.1362	26.1362		683.1
27.1511	-80.284	1444.03	1470.16	-26.1333	26.1333		682.952
27.8006	-81.2505	625.699	651.827	-26.1278	26.1278		682.663
27.9011	-81.3333	123.872	149.987	-26.1147	26.1147		681.979
28.0167	-81.3013	328.925	354.977	-26.0525	26.0525		678.732
28.0505	-81.2835	646.3	672.349	-26.0489	26.0489		678.547
28.218	-80.7335	604.221	578.176	26.0449	26.0449		678.336
30.5174	-81.9843	1808.5	1834.54	-26.038	26.038		677.979
30.6336	-81.9508	55.387	81.42	-26.033	26.033		677.716
30.6682	-82.0181	201.642	227.674	-26.0318	26.0318		677.655
30.7674	-81.9679	89.9428	63.922	26.0208	26.0208		677.085
29.9678	-81.6337	265.7	291.713	-26.0131	26.0131		676.683
28.1669	-81.434	63.3142	89.325	-26.0108	26.0108		676.559
28.0834	-81.2678	149.127	123.119	26.0084	26.0084		676.436
26.135	-81.5344	371.252	345.264	25.9877	25.9877		675.36
26.1341	-81.5343	340.089	366.063	-25.9737	25.9737		674.634
26.0834	-81.5342	181.986	156.023	25.9631	25.9631		674.082
28.7181	-80.75	306.296	332.257	-25.9611	25.9611		673.98
28.7175	-80.7345	463.714	437.753	25.9607	25.9607		673.957
28.0679	-80.7	130.251	156.209	-25.958	25.958		673.819
28.0679	-80.6338	112.931	86.973	25.9577	25.9577		673.8
28.3006	-80.6009	29.7003	3.746	25.9543	25.9543		673.626
27.9345	-80.4846	195.629	169.733	25.8959	25.8959		670.6
28.5168	-80.7836	384.229	410.106	-25.877	25.877		669.618
28.4333	-80.751	101.719	127.59	-25.8709	25.8709		669.304
28.3014	-80.6009	81.5737	107.432	-25.8583	25.8583		668.649
28.0348	-80.5348	1210.32	1184.47	25.852	25.852		668.325
27.9338	-80.4842	208.325	234.143	-25.8184	25.8184		666.59
28.1671	-82.4511	513.03	487.215	25.8151	25.8151		666.419
27.6505	-80.3515	1225.11	1199.31	25.8062	25.8062		665.962
27.6513	-80.3515	240.069	214.278	25.7907	25.7907		665.16
27.6343	-80.3849	60.7662	86.551	-25.7848	25.7848		664.855
27.7676	-80.4005	197.891	172.121	25.7697	25.7697		664.078
27.7672	-80.4003	197.891	172.121	25.7697	25.7697		664.078
27.6838	-80.3669	377.699	403.45	-25.7509	25.7509		663.11
27.6846	-80.3673	103.217	128.963	-25.7459	25.7459		662.853
27.6181	-80.4347	99.8897	125.62	-25.7303	25.7303		662.049
27.6173	-80.4347	219.178	244.896	-25.7177	25.7177		661.4
27.5841	-80.4347	2371.16	2396.88	-25.7171	25.7171		661.368
27.6511	-80.4346	295.441	321.157	-25.7161	25.7161		661.316
28.3669	-82.1836	909.764	935.439	-25.6748	25.6748		659.195
27.0181	-80.4682	340.431	366.086	-25.655	25.655		658.179
28.4169	-82.4842	169.976	195.623	-25.6471	25.6471		657.775
28.2167	-82.7179	80.4952	106.141	-25.6458	25.6458		657.707
28.4334	-82.4681	80.7054	106.351	-25.6456	25.6456		657.696
25.7337	-80.2346	233.762	259.39	-25.6284	25.6284		656.815
28.0344	-81.6171	625.691	651.318	-25.6273	25.6273		656.759
27.5845	-82.0347	294.92	320.543	-25.6226	25.6226		656.519
28.1172	-81.6167	202.57	228.191	-25.6214	25.6214		656.457
27.5509	-81.6676	20.9571	46.577	-25.6199	25.6199		656.378
27.5841	-81.5177	504.738	530.355	-25.6171	25.6171		656.234
27.9345	-81.7683	62.1469	36.537	25.6099	25.6099		655.869
28.0509	-81.7508	1140.84	1166.44	-25.6059	25.6059		655.662
28.4677	-82.4506	116.681	91.09	25.5913	25.5913		654.914
28.8011	-82.3016	246.45	220.86	25.5902	25.5902		654.86
28.2179	-82.1511	260.1	234.525	25.5748	25.5748		654.068
25.7515	-80.2348	532.053	506.48	25.5728	25.5728		653.969
26.7503	-81.1344	936.679	911.11	25.5686	25.5686		653.755
26.7668	-81.1842	936.679	911.11	25.5686	25.5686		653.755
28.3002	-82.0505	205.419	230.979	-25.5604	25.5604		653.333
26.1013	-81.5343	187.679	162.121	25.5578	25.5578		653.201
26.0505	-81.5342	805.857	780.3	25.5571	25.5571		653.167
26.0004	-81.5341	163.957	189.514	-25.5566	25.5566		653.142
28.1674	-81.2173	349.68	375.226	-25.5458	25.5458		652.589
29.6349	-81.6179	171.467	145.943	25.5236	25.5236		651.456
28.0502	-81.334	800.89	775.383	25.5074	25.5074		650.626
28.0177	-81.3506	152.605	178.111	-25.5065	25.5065		650.579
28.0834	-81.3342	1195.25	1220.74	-25.4993	25.4993		650.212
30.4507	-81.7673	133.905	159.402	-25.4973	25.4973		650.111
26.1177	-81.5343	408.998	383.507	25.4914	25.4914		649.813
26.0848	-81.5343	167.26	141.786	25.4738	25.4738		648.914
26.0669	-81.5342	167.26	141.786	25.4738	25.4738		648.914
26.0344	-81.5342	110.913	136.382	-25.4694	25.4694		648.691
26.0183	-81.5342	471.527	496.986	-25.4591	25.4591		648.165
26.0168	-81.5342	516.492	541.949	-25.4566	25.4566		648.039
26.0003	-81.5503	47.4427	72.883	-25.4403	25.4403		647.208
26.0001	-81.5668	782.379	807.802	-25.4228	25.4228		646.321
25.9837	-81.5671	173.307	198.715	-25.4075	25.4075		645.542
28.4504	-82.0505	744.113	769.503	-25.3905	25.3905		644.677
28.467	-82.4342	259.946	285.32	-25.3738	25.3738		643.829
28.4183	-82.6667	231.658	206.285	25.3732	25.3732		643.798
28.3181	-82.7007	48.1395	73.506	-25.3665	25.3665		643.457
28.3172	-82.5003	364.69	390.049	-25.3586	25.3586		643.061
28.3175	-82.3175	336.136	361.478	-25.3425	25.3425		642.24
28.4677	-82.1679	139.012	113.67	25.3422	25.3422		642.228
27.201	-81.5508	1.73783	27.07	-25.3322	25.3322		641.719
27.2004	-82.0511	337.842	363.171	-25.3292	25.3292		641.567
27.3515	-81.8849	69.9312	95.249	-25.3178	25.3178		640.989
24.8337	-80.7517	43.4635	68.774	-25.3105	25.3105		640.62
30.5004	-81.6173	122.271	147.564	-25.2931	25.2931		639.74
30.0004	-82.5346	18.9298	44.207	-25.2772	25.2772		638.935
25.8344	-80.9167	2188.62	2213.9	-25.2735	25.2735		638.751
26.001	-80.2004	66.6413	41.371	25.2703	25.2703		638.586
25.0013	-80.5167	132.528	107.265	25.2632	25.2632		638.231
25.8347	-80.9182	132.528	107.265	25.2632	25.2632		638.231
30.5012	-83.8676	268.04	242.788	25.252	25.252		637.664
25.8348	-80.9349	1092.46	1067.21	25.2508	25.2508		637.603
25.85	-80.9515	278.159	303.406	-25.2467	25.2467		637.397
30.5016	-82.2338	196.113	170.869	25.2438	25.2438		637.247
25.8502	-80.9681	395.075	369.832	25.243	25.243		637.209
25.1834	-80.3838	133.669	158.905	-25.2362	25.2362		636.867
30.6834	-81.6501	79.4209	54.187	25.2339	25.2339		636.75
26.6834	-81.7849	-22.0778	3.152	-25.2298	25.2298		636.543
[truncated: 18,154 more rows]

## Sheet: Sheet5
Latitude	longitude	GEelevation	TrueElevation	Error	AError
24.5505	-81.801	128.532	106.856	21.6761	21.6761
24.5506	-81.7502	67.6274	42.813	24.8144	24.8144
24.5506	-81.7667	274.817	299.634	-24.8174	24.8174
24.5507	-81.751	95.6811	70.85	24.8311	24.8311
24.5507	-81.7502	294.121	318.904	-24.7828	24.7828
24.5669	-81.7668	151.787	176.498	-24.7114	24.7114
24.5835	-81.6503	212.82	192.889	19.9313	19.9313
24.5842	-81.6348	243.779	219.249	24.5301	24.5301
24.5843	-81.6515	259.761	276.128	-16.3675	16.3675
24.6174	-81.6002	424.462	448.67	-24.2082	24.2082
24.6349	-81.3169	902.22	926.29	-24.0705	24.0705
24.651	-81.2678	161.796	183.1	-21.304	21.304
24.651	-81.4173	169.369	205.049	-35.6796	35.6796
24.6511	-81.4336	272.245	296.226	-23.9813	23.9813
24.6512	-81.5014	333.123	357.087	-23.964	23.964
24.6841	-81.3683	366.159	340.976	25.1831	25.1831
24.6848	-81.3341	1104.86	1088.47	16.3901	16.3901
24.7003	-81.1505	965.314	940.34	24.9735	24.9735
24.7009	-81.1009	234.008	217.632	16.376	16.376
24.7172	-81.0168	416.007	391.177	24.8298	24.8298
24.7173	-81.0507	477.246	502.021	-24.7748	24.7748
24.7177	-81.05	285.099	253.182	31.9171	31.9171
24.7179	-81.0345	130.716	152.351	-21.6351	21.6351
24.7347	-80.9683	937.45	958.75	-21.2997	21.2997
24.8172	-80.8168	462.635	438.597	24.0377	24.0377
24.8337	-80.7517	43.4635	68.774	-25.3105	25.3105
24.834	-80.7681	1394.17	1426.37	-32.1971	32.1971
24.8848	-80.6509	156.378	181.138	-24.7602	24.7602
24.9503	-80.5836	381.113	405.323	-24.2104	24.2104
25.0013	-80.5167	132.528	107.265	25.2632	25.2632
25.1178	-80.401	281.471	259.737	21.734	21.734
25.1183	-80.4007	342.749	310.567	32.1816	32.1816
25.1344	-80.9173	674.707	654.44	20.2669	20.2669
25.1349	-80.9173	1190.83	1211.1	-20.2672	20.2672
25.1834	-80.3838	133.669	158.905	-25.2362	25.2362
25.184	-80.8841	106.28	126.55	-20.2699	20.2699
25.2001	-80.3348	162.662	137.687	24.9753	24.9753
25.2173	-80.8338	18.6758	38.954	-20.2782	20.2782
25.2343	-80.8006	42.6677	64.172	-21.5043	21.5043
25.2346	-80.8001	389.127	410.864	-21.7366	21.7366
25.2833	-80.7848	280.722	301.002	-20.2803	20.2803
25.2836	-80.3515	-4.34918	19.878	-24.2272	24.2272
25.317	-80.7848	624.752	604.47	20.2822	20.2822
25.367	-80.8167	164.471	184.758	-20.2869	20.2869
25.3843	-80.8001	164.471	184.758	-20.2869	20.2869
25.4004	-80.5508	278.769	299.085	-20.3158	20.3158
25.4008	-80.5174	294.313	314.633	-20.32	20.32
25.4012	-80.6175	123.081	143.394	-20.3129	20.3129
25.4016	-80.7681	236.002	256.298	-20.2958	20.2958
25.4176	-80.6834	738.32	718.019	20.3012	20.3012
25.4335	-80.7171	-16.7228	3.577	-20.2998	20.2998
25.4348	-80.5002	103.491	123.815	-20.3241	20.3241
25.4348	-80.4677	98.6735	122.913	-24.2395	24.2395
25.4512	-80.4678	86.8784	111.046	-24.1676	24.1676
25.4841	-80.5506	46.0628	78.068	-32.0052	32.0052
25.4842	-80.4505	1162.61	1185.11	-22.5008	22.5008
25.5002	-80.5507	27.6437	49.341	-21.6973	21.6973
25.5334	-80.4013	965.314	940.34	24.9735	24.9735
25.567	-80.3678	346.331	371	-24.6694	24.6694
25.6014	-80.3347	937.45	958.75	-21.2997	21.2997
25.6014	-80.3834	332.391	356.681	-24.29	24.29
25.6348	-80.4183	259.414	283.482	-24.068	24.068
25.6501	-80.318	4.98264	26.278	-21.2954	21.2954
25.6848	-80.2847	34.6342	59.625	-24.9908	24.9908
25.7015	-80.2676	900.636	868.453	32.1826	32.1826
25.7174	-80.2515	1049.08	1070.82	-21.7334	21.7334
25.7176	-80.1504	206.111	185.677	20.4343	20.4343
25.7183	-80.1512	206.111	185.677	20.4343	20.4343
25.7337	-80.2346	233.762	259.39	-25.6284	25.6284
25.7346	-80.934	436.932	414.438	22.4942	22.4942
25.7511	-80.4515	643.789	607.971	35.8184	35.8184
25.7511	-80.4183	233.213	216.856	16.3566	16.3566
25.7512	-80.5003	50.3987	29.107	21.2917	21.2917
25.7512	-80.5678	294.324	315.607	-21.2827	21.2827
25.7512	-80.6013	312.052	329.218	-17.1657	17.1657
25.7512	-80.6178	1071.19	1054.01	17.1822	17.1822
25.7512	-80.6344	236.127	257.409	-21.2824	21.2824
25.7512	-80.5342	420.833	442.119	-21.2859	21.2859
25.7512	-80.6178	240.093	257.192	-17.0994	17.0994
25.7512	-80.5515	415.111	397.961	17.15	17.15
25.7512	-80.6509	1666.68	1683.87	-17.1854	17.1854
25.7512	-80.6008	1118.51	1135.67	-17.1576	17.1576
25.7512	-80.1845	27.0984	2.695	24.4034	24.4034
25.7512	-80.5182	286.515	269.372	17.1431	17.1431
25.7512	-80.5004	96.6215	113.752	-17.1305	17.1305
25.7512	-80.5169	534.026	555.315	-21.2885	21.2885
25.7512	-80.5503	440.293	457.441	-17.1484	17.1484
25.7512	-80.5841	102.916	85.762	17.154	17.154
25.7512	-80.8171	382.106	357.686	24.4198	24.4198
25.7512	-80.7669	37.1175	15.37	21.7475	21.7475
25.7512	-80.7669	115.563	140.007	-24.4437	24.4437
25.7512	-80.8014	56.9361	81.361	-24.4249	24.4249
25.7512	-80.7838	1044.26	1068.69	-24.4312	24.4312
25.7512	-80.8002	1436.92	1458.19	-21.2785	21.2785
25.7512	-80.6682	-17.1256	7.346	-24.4716	24.4716
25.7512	-80.6674	189.989	211.256	-21.2675	21.2675
25.7512	-80.7675	508.205	529.71	-21.5053	21.5053
25.7512	-80.6843	268.753	293.2	-24.4469	24.4469
25.7513	-80.3008	50.3987	29.107	21.2917	21.2917
25.7515	-80.2348	532.053	506.48	25.5728	25.5728
25.7516	-80.1334	1261.68	1297.48	-35.8016	35.8016
25.7667	-80.4843	47.3187	64.412	-17.0933	17.0933
25.767	-80.8336	319.491	336.591	-17.0996	17.0996
25.7675	-80.1845	617.668	593.35	24.3185	24.3185
25.7676	-80.4683	516.169	533.259	-17.0901	17.0901
25.7678	-80.8345	108.856	125.97	-17.1138	17.1138
25.7839	-80.8506	108.856	125.97	-17.1138	17.1138
25.7842	-80.4834	101.471	118.412	-16.941	16.941
25.7844	-80.8512	334.516	313.24	21.276	21.276
25.8005	-80.8673	207.32	228.588	-21.2684	21.2684
25.8176	-80.3169	81.3853	101.84	-20.4547	20.4547
25.8177	-80.1838	225.393	249.363	-23.97	23.97
25.8177	-80.3171	330.426	309.976	20.4502	20.4502
25.8334	-80.9007	120.063	98.798	21.2651	21.2651
25.8335	-80.4834	101.124	84.179	16.9449	16.9449
25.8344	-80.9167	2188.62	2213.9	-25.2735	25.2735
25.8346	-80.9175	80.9875	102.236	-21.2485	21.2485
25.8347	-80.9182	132.528	107.265	25.2632	25.2632
25.8348	-80.9349	1092.46	1067.21	25.2508	25.2508
25.835	-80.9515	1579.21	1596.39	-17.1868	17.1868
25.85	-80.9515	278.159	303.406	-25.2467	25.2467
25.8502	-80.9681	395.075	369.832	25.243	25.243
25.8503	-80.9847	129.777	112.663	17.1141	17.1141
25.8504	-81.0001	38.7778	64	-25.2222	25.2222
25.8504	-81.0007	62.3346	87.554	-25.2194	25.2194
25.8505	-81.017	191.009	165.8	25.2087	25.2087
25.8507	-81.3839	26.84	1.682	25.158	25.158
25.8507	-81.0335	149.793	132.67	17.1234	17.1234
25.8507	-81.3838	1276.78	1301.95	-25.1736	25.1736
25.8508	-81.0347	294.328	277.247	17.0814	17.0814
25.8509	-81.3837	342.628	317.477	25.1507	25.1507
25.8509	-81.051	565.996	540.85	25.1457	25.1457
25.8511	-81.0672	565.996	540.85	25.1457	25.1457
25.8511	-80.8845	861.999	883.96	-21.9614	21.9614
25.8512	-80.917	262.472	241.222	21.2501	21.2501
25.8512	-81.0839	273.821	298.927	-25.106	25.106
25.8513	-81.0846	121.089	98.662	22.4268	22.4268
25.8513	-81.1002	380.145	405.249	-25.1037	25.1037
25.8515	-81.101	330.265	355.317	-25.0519	25.0519
25.8516	-81.1175	81.3642	56.319	25.0452	25.0452
25.8517	-80.1677	177.496	198.973	-21.4768	21.4768
25.8667	-81.1182	51.7334	68.818	-17.0846	17.0846
25.8669	-81.1349	51.7334	68.818	-17.0846	17.0846
25.867	-81.1515	1764.35	1739.38	24.9672	24.9672
25.8671	-81.3683	156.842	181.809	-24.967	24.967
25.8672	-81.3683	300.558	275.599	24.9593	24.9593
25.8672	-81.1681	149.793	132.67	17.1234	17.1234
25.8674	-81.1847	25.8345	8.745	17.0895	17.0895
25.8675	-81.2014	203.903	225.41	-21.5067	21.5067
25.8676	-81.2172	1516.95	1538.7	-21.7485	21.7485
25.8677	-81.2176	148.222	165.349	-17.1271	17.1271
25.8678	-81.2339	267.349	292.225	-24.8763	24.8763
25.8678	-81.234	289.326	264.419	24.9075	24.9075
25.8679	-80.4836	268.244	285.192	-16.9481	16.9481
25.8681	-81.2347	275.24	300.088	-24.8478	24.8478
25.8837	-81.2512	-6.46947	18.359	-24.8285	24.8285
25.8837	-81.3677	1643.81	1626.13	17.6803	17.6803
25.8838	-81.2512	355.354	380.181	-24.8266	24.8266
25.8839	-80.6002	24.5543	3.348	21.2063	21.2063
25.8844	-81.2676	181.445	202.682	-21.2372	21.2372
25.8847	-81.3672	1239.57	1257.26	-17.6827	17.6827
25.8849	-81.2838	122.026	146.782	-24.7561	24.7561
25.9	-80.2668	29.7608	5.019	24.7418	24.7418
25.9001	-81.3175	531.99	507.3	24.6896	24.6896
25.9001	-81.3174	321.848	297.155	24.6925	24.6925
25.9001	-81.2845	145.925	170.63	-24.7053	24.7053
25.9001	-81.3336	92.5308	117.236	-24.7052	24.7052
25.9001	-81.3007	1782.23	1757.55	24.6855	24.6855
25.9002	-80.1174	329.88	307.77	22.1098	22.1098
25.9003	-80.1173	345.802	378.556	-32.7536	32.7536
25.9003	-80.1173	473.588	452.112	21.476	21.476
25.9005	-81.3349	9.30275	33.979	-24.6763	24.6763
25.9006	-80.1509	28.3308	3.668	24.6628	24.6628
25.901	-81.3513	151.609	127.015	24.5943	24.5943
25.9011	-81.3514	321.774	339.414	-17.6403	17.6403
25.9013	-81.3672	216.942	238.163	-21.2207	21.2207
25.9013	-81.3672	219.628	198.401	21.2274	21.2274
25.9016	-80.4514	88.3809	105.339	-16.9581	16.9581
25.9168	-81.3839	189.971	214.542	-24.5712	24.5712
25.9171	-81.3508	286.276	303.96	-17.6835	17.6835
25.9172	-81.401	373.15	352.551	20.5991	20.5991
25.9179	-80.1503	482.198	457.797	24.4013	24.4013
25.9182	-80.4178	226.989	206.745	20.2437	20.2437
25.9337	-81.3507	378.898	396.587	-17.6891	17.6891
25.9342	-81.4672	151.48	175.803	-24.3226	24.3226
25.95	-81.3507	294.6	312.29	-17.6895	17.6895
25.9507	-80.4181	278.532	301.041	-22.5092	22.5092
25.9509	-80.535	417.93	401.688	16.2418	16.2418
25.951	-81.7177	430.636	451.006	-20.3695	20.3695
25.9515	-80.1348	162.797	138.634	24.1632	24.1632
25.9515	-81.3503	213.201	195.505	17.6962	17.6962
25.9515	-80.5345	650.918	618.691	32.2267	32.2267
25.9678	-81.5509	94.3987	110.428	-16.0293	16.0293
25.9679	-81.335	366.238	383.94	-17.7024	17.7024
25.9683	-80.8337	231.718	254.14	-22.4224	22.4224
25.9837	-81.5671	173.307	198.715	-25.4075	25.4075
25.9837	-81.5673	152.669	173.889	-21.2202	21.2202
25.9839	-81.6671	337.319	369.268	-31.9494	31.9494
25.9843	-80.4182	364.481	344.24	20.2414	20.2414
25.9844	-81.6673	747.286	774.934	-27.6482	27.6482
25.9844	-81.5842	399.504	375.524	23.9803	23.9803
25.9846	-81.3347	235.564	253.27	-17.7062	17.7062
25.9848	-81.5848	1301.74	1281.14	20.6057	20.6057
25.9849	-80.2335	611.644	575.702	35.942	35.942
25.9849	-80.2343	41.201	5.299	35.902	35.902
25.985	-81.6674	201.958	234.881	-32.9226	32.9226
26.0001	-81.5668	782.379	807.802	-25.4228	25.4228
26.0001	-80.2341	73.9607	38.026	35.9347	35.9347
26.0003	-81.5503	47.4427	72.883	-25.4403	25.4403
26.0004	-81.5341	163.957	189.514	-25.5566	25.5566
26.0006	-81.6009	-12.8276	4.303	-17.1306	17.1306
26.001	-80.2004	66.6413	41.371	25.2703	25.2703
26.001	-80.2013	122.181	155.233	-33.0516	33.0516
26.001	-81.3346	-8.20917	9.513	-17.7222	17.7222
26.0012	-81.6169	161.661	182.88	-21.2186	21.2186
26.0168	-81.5342	516.492	541.949	-25.4566	25.4566
26.0171	-81.6183	225.926	243.061	-17.1355	17.1355
26.0175	-81.3345	253.111	270.839	-17.7277	17.7277
26.0181	-81.6348	2085.82	2102.96	-17.1382	17.1382
26.0183	-81.5342	471.527	496.986	-25.4591	25.4591
26.0183	-80.2672	334.142	360.553	-26.411	26.411
26.0337	-80.4334	-5.91742	10.1	-16.0174	16.0174
26.0339	-81.3344	34.791	52.547	-17.756	17.756
26.0339	-80.1349	273.217	248.297	24.9201	24.9201
26.0339	-81.651	300.558	275.599	24.9593	24.9593
26.0344	-81.5342	110.913	136.382	-25.4694	25.4694
26.0344	-81.7	2489.84	2518.97	-29.1269	29.1269
26.0345	-81.667	360.185	343.044	17.1414	17.1414
26.0345	-81.667	512.85	537.704	-24.8542	24.8542
26.05	-81.685	32.6562	12.198	20.4582	20.4582
26.0503	-81.3344	824.425	806.667	17.7581	17.7581
26.0505	-81.5342	805.857	780.3	25.5571	25.5571
26.0505	-81.6836	656.786	631.968	24.8178	24.8178
26.0513	-81.6848	260.285	278.756	-18.471	18.471
26.0513	-97.2014	-2.03157	4.864	-6.89557	6.89557
26.0668	-81.3344	196.138	213.905	-17.7668	17.7668
26.0669	-81.5342	167.26	141.786	25.4738	25.4738
26.0672	-81.6843	1509.89	1491.49	18.393	18.393
26.0679	-81.6838	133.063	151.462	-18.399	18.399
26.0682	-81.3345	102.617	120.387	-17.7698	17.7698
26.0834	-81.5342	181.986	156.023	25.9631	25.9631
26.0834	-80.1341	873.068	848.5	24.5681	24.5681
26.0835	-80.1843	159.185	175.969	-16.7845	16.7845
26.0835	-80.1834	131.336	148.17	-16.8337	16.8337
26.0839	-80.2011	103.967	120.754	-16.7873	16.7873
26.084	-81.7182	338.449	359.659	-21.2096	21.2096
26.084	-80.1511	610.653	635.191	-24.5385	24.5385
26.0842	-80.1347	98.029	73.539	24.49	24.49
26.0843	-80.1334	986.701	1011.22	-24.514	24.514
26.0843	-80.1342	697.008	721.499	-24.4909	24.4909
26.0843	-80.1503	98.029	73.539	24.49	24.49
26.0843	-80.1175	95.1673	119.659	-24.4917	24.4917
26.0843	-80.2177	25.5748	42.391	-16.8162	16.8162
26.0843	-80.8343	-3.77281e-07	18.497	-18.497	18.497
26.0844	-80.1174	250.76	275.28	-24.5203	24.5203
26.0844	-80.1174	243.779	219.249	24.5301	24.5301
26.0845	-81.6837	106.46	124.851	-18.3909	18.3909
26.0847	-81.3345	184.536	202.309	-17.7732	17.7732
26.0848	-81.3345	452.629	475.176	-22.5475	22.5475
26.0848	-81.5343	167.26	141.786	25.4738	25.4738
26.0849	-81.3345	310.217	332.762	-22.5449	22.5449
26.0849	-80.2501	459.048	442.258	16.7902	16.7902
26.1003	-80.2516	437.42	420.624	16.7961	16.7961
26.1004	-81.6837	133.063	151.462	-18.399	18.399
26.1007	-80.2683	217.637	234.437	-16.8004	16.8004
26.1007	-81.7348	248.27	272.587	-24.3167	24.3167
26.1008	-80.4335	135.694	156.873	-21.1789	21.1789
26.1011	-80.2848	153.773	170.579	-16.8061	16.8061
26.1011	-81.3345	379.485	397.267	-17.7817	17.7817
26.1013	-81.5343	187.679	162.121	25.5578	25.5578
26.1015	-80.3014	851.774	834.925	16.8491	16.8491
26.1168	-80.318	2318.06	2301.26	16.8073	16.8073
26.1169	-80.3343	-11.5432	5.265	-16.8082	16.8082
26.1173	-81.6837	42.3369	60.74	-18.4031	18.4031
26.1175	-80.351	396.318	415.788	-19.4703	19.4703
26.1176	-81.3345	1152.84	1170.63	-17.7899	17.7899
26.1177	-81.5343	408.998	383.507	25.4914	25.4914
26.1178	-80.3669	43.177	23.694	19.483	19.483
26.118	-80.3681	58.8057	78.29	-19.4843	19.4843
26.1183	-81.8002	52.5158	68.546	-16.0302	16.0302
26.1335	-80.434	47.6078	63.635	-16.0272	16.0272
26.1336	-80.4001	199.598	180.111	19.4874	19.4874
26.1337	-81.6837	291.392	309.797	-18.4054	18.4054
26.1337	-80.1339	292.582	268.454	24.1278	24.1278
26.134	-80.417	199.598	180.111	19.4874	19.4874
26.134	-81.3345	47.9508	65.743	-17.7922	17.7922
26.1341	-81.5343	340.089	366.063	-25.9737	25.9737
26.1342	-80.4179	-10.0181	9.472	-19.4901	19.4901
26.1343	-81.2516	79.2868	111.528	-32.2412	32.2412
26.1344	-81.7841	218.265	240.291	-22.0256	22.0256
26.1344	-81.7846	108.058	83.941	24.1169	24.1169
26.1345	-80.4342	640.53	660.03	-19.5003	19.5003
26.1346	-80.5008	76.6081	57.097	19.5111	19.5111
26.1346	-97.4669	61.6181	68.503	-6.88494	6.88494
26.1346	-80.6334	104.762	124.277	-19.5148	19.5148
26.1346	-80.6849	122.689	103.171	19.518	19.518
26.1347	-80.5673	409.755	428.268	-18.5132	18.5132
26.1348	-81.2516	196.033	229.104	-33.0708	33.0708
26.135	-80.4343	221.914	243.09	-21.1756	21.1756
26.135	-81.5344	371.252	345.264	25.9877	25.9877
26.1502	-81.6836	423.911	442.325	-18.4143	18.4143
26.1503	-81.5344	6.74295	36.197	-29.4541	29.4541
26.1503	-81.5173	418.872	402.789	16.0828	16.0828
26.1503	-81.4841	163.654	183.51	-19.8563	19.8563
26.1503	-81.5333	61.9526	81.816	-19.8634	19.8634
26.1503	-81.5837	269.242	289.14	-19.8981	19.8981
26.1503	-81.5513	72.3083	92.199	-19.8907	19.8907
26.1503	-81.5	190.635	210.492	-19.8566	19.8566
26.1503	-81.484	110.694	90.231	20.4627	20.4627
26.1503	-81.4841	72.0633	92.644	-20.5807	20.5807
26.1503	-81.468	1623.87	1643.72	-19.8558	19.8558
26.1503	-81.5505	187.064	206.939	-19.875	19.875
26.1503	-81.5345	521.271	502.809	18.4625	18.4625
26.1503	-81.4182	319.444	339.298	-19.8543	19.8543
26.1503	-81.4348	312.523	333.084	-20.5614	20.5614
26.1503	-81.4667	285.841	305.696	-19.8551	19.8551
26.1503	-81.5008	172.306	190.764	-18.4585	18.4585
26.1503	-81.5844	541.665	561.571	-19.9056	19.9056
26.1504	-81.5679	220.041	238.517	-18.4763	18.4763
26.1504	-81.417	127.133	146.981	-19.8482	19.8482
26.1504	-81.4015	127.133	146.981	-19.8482	19.8482
26.1504	-81.3848	82.5016	103.055	-20.5534	20.5534
26.1504	-81.4005	131.017	150.865	-19.8481	19.8481
26.1504	-81.384	415.976	396.138	19.8375	19.8375
26.1504	-81.6181	409.827	389.916	19.9111	19.9111
26.1504	-81.617	235.11	214.512	20.5982	20.5982
26.1504	-81.3511	293.46	313.282	-19.8215	19.8215
26.1504	-81.6011	374.291	392.764	-18.4729	18.4729
26.1504	-81.3679	691.454	671.617	19.8374	19.8374
26.1505	-81.3511	75.8922	46.439	29.4532	29.4532
26.1505	-81.3345	101.792	121.6	-19.8081	19.8081
26.1505	-81.3671	107.028	126.851	-19.823	19.823
26.1505	-81.3501	1021.76	1041.57	-19.812	19.812
26.1505	-81.3336	141.103	157.184	-16.0812	16.0812
26.1505	-81.3182	255.425	271.495	-16.0704	16.0704
26.1505	-81.3011	373.138	353.348	19.7897	19.7897
26.1505	-81.3178	267.779	283.86	-16.0807	16.0807
26.1505	-81.6505	1137	1117.09	19.9118	19.9118
26.1505	-81.3345	-13.2461	6.55	-19.7961	19.7961
26.1505	-81.2845	427.75	447.535	-19.7853	19.7853
26.1505	-81.6346	241.234	259.702	-18.4684	18.4684
26.1505	-81.2679	131.946	112.162	19.784	19.784
26.1505	-81.2516	288.333	308.116	-19.7832	19.7832
26.1506	-81.2516	52.1293	70.608	-18.4787	18.4787
26.1506	-81.2516	753.842	734.059	19.7834	19.7834
26.1506	-81.2508	313.642	293.866	19.7764	19.7764
26.1506	-81.6669	442.706	461.175	-18.4693	18.4693
26.1506	-80.7514	13.2724	32.794	-19.5216	19.5216
26.1508	-81.3346	535.523	517.065	18.4578	18.4578
26.1509	-81.6681	229.507	249.43	-19.9234	19.9234
26.151	-81.2502	17.755	37.53	-19.775	19.775
26.151	-81.2502	83.2178	64.734	18.4838	18.4838
26.151	-81.2502	213.814	194.043	19.7712	19.7712
26.151	-81.6837	121.557	151.027	-29.4701	29.4701
26.151	-81.6836	159.347	179.276	-19.9288	19.9288
26.1514	-80.4346	225.955	204.784	21.1709	21.1709
26.1515	-81.2345	83.2178	64.734	18.4838	18.4838
26.1515	-81.2345	164.958	184.694	-19.7356	19.7356
26.1515	-81.2345	445.687	465.457	-19.7699	19.7699
26.1516	-81.1845	61.0501	42.613	18.4371	18.4371
26.1516	-81.2335	260.807	280.526	-19.7187	19.7187
26.1516	-81.2335	412.063	431.796	-19.7328	19.7328
26.1516	-81.2335	1915.65	1934.14	-18.4897	18.4897
26.1516	-81.2168	222.714	242.417	-19.7028	19.7028
26.1517	-80.8178	24.3939	4.87	19.5239	19.5239
26.1667	-81.2006	453.883	472.325	-18.4419	18.4419
26.1667	-81.1676	741.133	722.696	18.4371	18.4371
26.1667	-81.1503	68.2597	48.557	19.7027	19.7027
26.1668	-81.1516	70.1438	88.634	-18.4902	18.4902
26.1668	-81.1335	330.57	350.271	-19.7006	19.7006
26.1668	-81.1013	79.3124	99.011	-19.6986	19.6986
26.1668	-81.1004	111.711	92.038	19.6725	19.6725
26.1668	-81.1173	2218.15	2234.18	-16.0266	16.0266
26.1668	-81.0838	154.712	174.375	-19.6625	19.6625
26.1668	-81.0675	241.319	260.981	-19.6623	19.6623
26.1669	-81.0513	699.998	719.642	-19.6439	19.6439
26.1669	-80.8341	2465.47	2433.25	32.227	32.227
26.1669	-81.0501	1592.58	1612.22	-19.6418	19.6418
26.1669	-81.0344	285.524	305.157	-19.6325	19.6325
26.1669	-81.0181	1092.64	1112.27	-19.6279	19.6279
26.1669	-81.0339	157.173	175.667	-18.4936	18.4936
26.167	-81.0168	284.213	303.834	-19.6205	19.6205
26.167	-81.0008	215.746	235.364	-19.6184	19.6184
26.167	-80.85	468.94	490.759	-21.8185	21.8185
26.167	-80.9845	121.549	141.16	-19.611	19.611
26.167	-80.9835	115.824	135.41	-19.5856	19.5856
26.1671	-80.9674	82.6395	102.22	-19.5805	19.5805
26.1671	-80.9514	82.6395	102.22	-19.5805	19.5805
26.1671	-80.9502	97.8529	117.427	-19.5741	19.5741
26.1671	-80.934	531.581	551.153	-19.5718	19.5718
26.1671	-80.9506	315.027	333.445	-18.4182	18.4182
26.1672	-80.9174	498.569	479.004	19.5654	19.5654
26.1672	-80.8516	243.81	262.319	-18.5094	18.5094
26.1672	-80.9015	134.302	153.865	-19.5627	19.5627
26.1672	-80.9003	112.075	131.619	-19.5442	19.5442
26.1672	-80.8844	280.51	299.009	-18.4989	18.4989
26.1673	-81.6837	213.26	195.816	17.4443	17.4443
26.1673	-80.8844	35.1433	54.684	-19.5407	19.5407
26.1673	-80.8682	227.235	245.74	-18.5048	18.5048
26.1676	-81.3345	414.758	432.553	-17.795	17.795
26.1677	-80.4349	208.005	186.842	21.1628	21.1628
26.1677	-98.234	134.451	127.542	6.90943	6.90943
26.1837	-81.6837	254.893	272.336	-17.4429	17.4429
26.1837	-80.8845	27.3292	8.942	18.3872	18.3872
26.1839	-80.1182	627.442	602.237	25.2048	25.2048
26.184	-80.4502	411.995	433.158	-21.1626	21.1626
26.1841	-81.3346	319.688	337.49	-17.8023	17.8023
26.1844	-81.8	401.045	380.377	20.6676	20.6676
26.2	-80.9002	255.842	274.233	-18.3908	18.3908
26.2002	-81.6837	98.0407	115.479	-17.4383	17.4383
26.2005	-81.3346	69.4071	87.21	-17.8029	17.8029
26.2005	-81.3346	295.428	313.112	-17.6835	17.6835
26.2012	-81.7336	299.851	270.362	29.4887	29.4887
26.2013	-80.9009	153.77	135.389	18.3811	18.3811
26.2016	-80.4013	248.304	228.313	19.9906	19.9906
26.2016	-81.6837	79.1348	96.573	-17.4382	17.4382
26.217	-81.3345	1596.4	1614.21	-17.814	17.814
26.2171	-80.1179	473.588	452.112	21.476	21.476
26.2174	-97.7168	1403.94	1397.04	6.90048	6.90048
26.2175	-80.9168	165.715	147.335	18.3796	18.3796
26.218	-80.2848	-1.3866	18.597	-19.9836	19.9836
26.218	-81.6838	215.669	233.105	-17.4363	17.4363
26.2334	-81.3343	112.688	130.508	-17.8196	17.8196
26.2336	-80.9178	904.642	922.96	-18.3176	18.3176
26.2342	-80.4516	138.474	117.324	21.1498	21.1498
26.2344	-80.1015	331.874	356.46	-24.5856	24.5856
26.2344	-81.6838	113.217	130.643	-17.4259	17.4259
26.2345	-80.9341	904.642	922.96	-18.3176	18.3176
26.2348	-80.1009	397.168	419.875	-22.7074	22.7074
26.2349	-81.3342	118.916	99.528	19.3878	19.3878
26.2503	-80.818	168.73	187.226	-18.4962	18.4962
26.2504	-80.4675	345.913	324.764	21.1492	21.1492
26.2506	-80.9501	2916.66	2934.89	-18.2312	18.2312
26.2508	-81.6839	291.441	308.866	-17.4245	17.4245
26.2514	-81.3342	99.0098	81.187	17.8228	17.8228
26.2669	-80.9509	109.527	127.83	-18.3031	18.3031
26.2672	-80.1014	92.719	71.244	21.475	21.475
26.2673	-81.7343	1597.76	1581.56	16.1991	16.1991
26.2673	-81.6839	101.993	119.417	-17.4243	17.4243
26.2674	-81.6507	269.558	286.982	-17.4239	17.4239
26.2674	-81.6339	31.3353	48.758	-17.4227	17.4227
26.2676	-81.6173	192.559	175.138	17.4208	17.4208
26.2677	-81.8174	374.158	351.766	22.3924	22.3924
26.2677	-81.6007	424.229	441.644	-17.4147	17.4147
26.2678	-81.3342	303.706	285.881	17.8253	17.8253
26.2678	-81.7343	331.253	363.503	-32.2497	32.2497
26.2681	-80.9667	80.7271	99.023	-18.2959	18.2959
26.2836	-81.5845	314.249	296.839	17.4099	17.4099
26.2841	-80.5003	286.816	265.674	21.1416	21.1416
26.2843	-81.3342	131.271	113.439	17.8324	17.8324
26.2844	-81.4514	265.239	292.47	-27.2313	27.2313
26.2844	-81.4507	419.219	446.424	-27.2047	27.2047
26.2844	-80.9671	432.674	414.381	18.2932	18.2932
26.2847	-81.8002	259.923	239.247	20.6757	20.6757
26.2847	-80.1007	252.857	231.412	21.4446	21.4446
26.3003	-81.5845	91.7168	109.124	-17.4072	17.4072
26.3004	-80.1336	461.241	477.854	-16.6127	16.6127
26.3005	-80.1501	1.15834	17.772	-16.6137	16.6137
26.3005	-80.1169	-9.9858	6.615	-16.6008	16.6008
26.3005	-80.1005	329.654	308.21	21.4442	21.4442
26.3008	-80.9676	110.436	128.725	-18.2886	18.2886
26.3008	-81.3343	313.39	331.225	-17.8349	17.8349
26.3013	-80.0682	15.632	32.189	-16.557	16.557
26.3013	-80.0682	902.22	926.29	-24.0705	24.0705
26.3016	-80.0838	768.167	792.229	-24.0624	24.0624
26.3168	-80.1001	119.925	143.979	-24.0536	24.0536
26.3169	-81.5845	364.598	347.195	17.4025	17.4025
26.3172	-80.9677	70.2597	51.973	18.2867	18.2867
26.3174	-81.3343	78.9023	61.06	17.8423	17.8423
26.3175	-80.518	233.946	255.078	-21.1324	21.1324
26.3177	-80.1837	1996.84	1976.23	20.607	20.607
26.3178	-80.1503	475.619	454.999	20.6199	20.6199
26.3178	-80.2003	99.1038	119.728	-20.6242	20.6242
26.3178	-80.1671	77.5488	94.164	-16.6152	16.6152
26.3181	-81.75	85.5829	109.544	-23.9611	23.9611
26.3182	-80.8682	317.773	295.083	22.6899	22.6899
26.3183	-80.217	339.838	356.466	-16.6284	16.6284
26.3183	-80.7334	214.172	177.099	37.0727	37.0727
26.3334	-80.584	11.4746	48.551	-37.0764	37.0764
26.3334	-80.2848	2337.2	2307.59	29.6097	29.6097
26.3336	-80.5337	81.6687	65.52	16.1487	16.1487
26.3338	-81.5845	751.825	769.225	-17.4001	17.4001
26.3338	-80.2337	76.7426	93.371	-16.6284	16.6284
26.3339	-81.3344	249.802	269.207	-19.4048	19.4048
26.334	-80.2848	449.751	469.73	-19.979	19.979
26.3342	-80.2848	251.629	272.262	-20.6331	20.6331
26.3342	-80.2502	367.99	384.621	-16.6309	16.6309
26.3345	-81.0008	5.77213	25.177	-19.4049	19.4049
26.3345	-80.9845	326.51	344.774	-18.2641	18.2641
26.3345	-80.9683	78.2766	60.038	18.2386	18.2386
26.3347	-80.2667	587.139	570.508	16.6314	16.6314
26.3349	-80.5348	448.898	429.541	19.3574	19.3574
26.3349	-80.2848	1106.33	1126.31	-19.976	19.976
26.3501	-80.2683	1200.42	1217.05	-16.6358	16.6358
26.3503	-81.5846	279.529	296.926	-17.3969	17.3969
26.3504	-81.3344	306.575	324.419	-17.8441	17.8441
26.3504	-81.7681	459.742	434.535	25.2065	25.2065
26.3505	-80.7842	297.743	318.868	-21.1247	21.1247
26.3506	-80.2848	446.738	469.443	-22.7055	22.7055
26.3506	-80.2847	152.893	175.597	-22.7042	22.7042
26.3507	-80.2847	34.5832	51.176	-16.5928	16.5928
26.3509	-81.0012	70.2597	51.973	18.2867	18.2867
26.3509	-81.8508	299.225	274.101	25.1242	25.1242
26.3514	-80.2683	782.582	799.18	-16.5979	16.5979
26.3514	-80.2503	1595.11	1615.73	-20.6176	20.6176
26.3514	-80.2667	444.626	461.405	-16.7794	16.7794
26.3516	-81.5838	252.934	235.541	17.3931	17.3931
26.3516	-81.5503	306.381	323.764	-17.3831	17.3831
26.3516	-81.5338	108.255	125.628	-17.3726	17.3726
26.3516	-81.5671	359.629	342.241	17.3876	17.3876
26.3517	-81.4513	11.8752	31.278	-19.4028	19.4028
26.3517	-81.3501	311.104	328.95	-17.8457	17.8457
26.3517	-81.5005	176.693	194.042	-17.3489	17.3489
26.3517	-81.4834	140.47	157.809	-17.339	17.339
26.3667	-81.5172	72.206	54.836	17.37	17.37
26.3667	-81.4507	11.8752	31.278	-19.4028	19.4028
26.3667	-81.4345	467.067	484.516	-17.4493	17.4493
26.3668	-81.4341	336.771	354.14	-17.3687	17.3687
26.3668	-81.4175	62.8516	80.216	-17.3644	17.3644
26.3671	-80.3503	152.247	132.278	19.9695	19.9695
26.3672	-81.767	71.1284	96.08	-24.9516	24.9516
26.3672	-81.0167	580.32	562.035	18.2854	18.2854
26.3673	-80.1012	76.6523	51.733	24.9193	24.9193
26.3676	-80.2344	262.04	282.651	-20.6109	20.6109
26.3676	-80.0834	822.605	801.288	21.3173	21.3173
26.3677	-81.3512	-0.783661	17.087	-17.8707	17.8707
26.3677	-80.3671	280.299	264.213	16.0857	16.0857
26.368	-80.1006	193.103	171.135	21.9678	21.9678
26.3681	-81.4167	1443.08	1425.71	17.3622	17.3622
26.3835	-80.5676	328.307	308.962	19.345	19.345
26.3835	-80.2337	837.64	853.69	-16.0497	16.0497
26.3837	-81.0171	2517.88	2499.61	18.2749	18.2749
26.3837	-81.3674	29.6927	47.57	-17.8773	17.8773
26.3838	-80.3682	289.794	309.763	-19.9685	19.9685
26.3839	-81.8009	167.069	187.748	-20.6786	20.6786
26.3843	-80.9336	901.679	921.059	-19.38	19.38
26.3847	-81.4167	25.7085	8.353	17.3555	17.3555
26.3847	-80.4846	133.249	165.458	-32.209	32.209
26.3848	-81.8011	233.666	208.931	24.7355	24.7355
26.3848	-81.3836	-13.3198	4.568	-17.8878	17.8878
26.385	-80.2337	152.343	135.569	16.7737	16.7737
26.4001	-81.0175	161.623	179.888	-18.2651	18.2651
26.4004	-80.4842	69.8687	86.063	-16.1943	16.1943
26.4005	-80.9346	77.2805	96.655	-19.3745	19.3745
26.4007	-81.8846	35.0795	10.46	24.6195	24.6195
26.4008	-81.3848	120.957	103.066	17.8911	17.8911
26.4009	-80.5844	716.632	735.973	-19.3409	19.3409
26.4011	-80.9346	77.2805	96.655	-19.3745	19.3745
26.4011	-81.4167	303.816	286.464	17.3523	17.3523
26.4014	-80.2336	18.599	35.37	-16.771	16.771
26.4016	-81.0177	745.226	763.491	-18.2649	18.2649
26.4016	-81.4167	277.728	260.062	17.6658	17.6658
26.4168	-81.4009	21.4016	3.508	17.8936	17.8936
26.4169	-81.401	224.114	241.782	-17.6679	17.6679
26.4169	-81.4176	-11.8432	6.052	-17.8952	17.8952
26.4169	-81.3341	340.244	357.443	-17.1994	17.1994
26.4169	-81.3505	309.129	326.377	-17.2479	17.2479
26.4169	-81.3846	297.878	280.23	17.6483	17.6483
26.4169	-81.3682	348.897	331.699	17.1978	17.1978
26.4169	-81.3174	-11.3469	5.902	-17.2489	17.2489
26.4169	-80.9346	149.602	168.976	-19.3738	19.3738
26.4172	-81.3007	26.4927	9.303	17.1897	17.1897
26.4172	-81.2838	32.9939	50.194	-17.2001	17.2001
26.4173	-81.2672	436.615	419.362	17.2527	17.2527
26.4173	-80.0677	610.653	635.191	-24.5385	24.5385
26.4173	-81.2504	260.754	278.012	-17.2576	17.2576
26.4173	-81.234	282.958	300.162	-17.2039	17.2039
26.4177	-81.4334	250.073	267.968	-17.8952	17.8952
26.4178	-81.4004	80.2652	58.572	21.6932	21.6932
26.4178	-81.2174	498.858	476.297	22.5609	22.5609
26.4178	-81.2007	106.521	123.78	-17.2594	17.2594
26.4178	-81.1841	80.8982	63.693	17.2052	17.2052
26.4179	-81.1675	251.325	268.595	-17.2699	17.2699
26.4179	-81.1508	99.9357	82.665	17.2707	17.2707
26.4179	-81.1341	116.719	133.924	-17.2054	17.2054
26.4179	-80.2182	34.9608	18.192	16.7688	16.7688
26.4181	-81.1175	21.3595	3.112	18.2475	18.2475
26.4182	-81.0178	-9.09409	9.267	-18.3611	18.3611
26.4182	-81.0171	39.0101	22.943	16.0671	16.0671
26.4182	-81.7678	1877.39	1901.76	-24.3746	24.3746
26.4182	-80.4016	63.1448	83.103	-19.9582	19.9582
26.4182	-81.0005	-0.478171	17.889	-18.3672	18.3672
26.4183	-80.9839	262.69	284.222	-21.5318	21.5318
26.4183	-80.9683	267.588	289.379	-21.7912	21.7912
26.4333	-80.9514	421.374	439.746	-18.3717	18.3717
26.4334	-80.9346	23.308	5.05	18.258	18.258
26.4334	-80.9346	121.523	103.151	18.3725	18.3725
26.4334	-80.9346	24.0999	5.875	18.2249	18.2249
26.4335	-80.218	262.04	282.651	-20.6109	20.6109
26.4335	-80.218	235.265	218.678	16.5867	16.5867
26.4337	-81.4005	41.7403	73.738	-31.9977	31.9977
26.4342	-81.4334	51.9942	34.097	17.8972	17.8972
26.4342	-80.2178	610.32	593.741	16.5793	16.5793
26.4346	-81.1174	454.878	473.128	-18.2501	18.2501
26.4347	-81.0178	19.9504	1.59	18.3604	18.3604
26.4347	-80.0673	325.358	361.14	-35.7818	35.7818
26.4349	-81.4334	255.958	273.634	-17.6755	17.6755
26.4506	-80.2174	102.716	119.479	-16.7635	16.7635
26.4506	-81.8174	319.363	343.568	-24.2052	24.2052
26.4507	-81.4334	221.053	238.954	-17.9006	17.9006
26.4507	-80.6182	82.5184	101.853	-19.3346	19.3346
26.4509	-81.1175	173.086	154.832	18.2545	18.2545
26.4509	-81.1013	259.226	277.55	-18.3243	18.3243
26.4509	-81.1	255.024	273.35	-18.3256	18.3256
26.451	-81.0834	305.151	285.745	19.4061	19.4061
26.451	-81.0677	175.79	195.196	-19.4063	19.4063
26.451	-81.0511	411.466	429.814	-18.3479	18.3479
26.451	-81.0345	48.9745	67.33	-18.3555	18.3555
26.451	-81.934	329.528	366.743	-37.2147	37.2147
26.451	-81.0179	285.585	303.942	-18.3574	18.3574
26.4515	-80.0508	77.9153	112.658	-34.7427	34.7427
26.4515	-80.4342	23.4466	3.493	19.9536	19.9536
26.4669	-80.2171	599.532	582.773	16.7586	16.7586
26.467	-81.4335	1569.25	1587.16	-17.913	17.913
26.4672	-81.1175	172.648	155.376	17.2718	17.2718
26.4672	-80.4346	427.388	447.338	-19.9503	19.9503
26.4672	-80.4346	73.2717	93.214	-19.9423	19.9423
26.4672	-80.4346	317.773	295.083	22.6899	22.6899
26.4679	-80.0667	190.84	169.519	21.3211	21.3211
26.4682	-80.2172	112.485	95.923	16.5621	16.5621
26.4834	-80.2172	-9.75813	6.999	-16.7571	16.7571
26.4835	-81.4335	451.776	469.701	-17.9247	17.9247
26.4836	-81.1176	18.4377	35.646	-17.2083	17.2083
26.4838	-80.4346	61.7807	77.841	-16.0603	16.0603
26.484	-81.4501	354.391	371.942	-17.5506	17.5506
26.484	-80.4347	58.4464	74.509	-16.0626	16.0626
26.4842	-80.6509	266.969	286.289	-19.3201	19.3201
26.4843	-81.7844	26.5529	2.584	23.9689	23.9689
26.4844	-81.4335	540.1	557.737	-17.6371	17.6371
26.4844	-81.4516	298.352	280.806	17.5463	17.5463
26.4845	-80.0674	1730.18	1698.47	31.711	31.711
26.4845	-81.4671	277.891	297.3	-19.4093	19.4093
26.4846	-81.4675	24.6848	5.277	19.4078	19.4078
26.4848	-81.4682	421.397	438.935	-17.5383	17.5383
26.4848	-80.2172	463.712	486.424	-22.7117	22.7117
26.4848	-80.2172	32.3565	15.603	16.7535	16.7535
26.5002	-81.1176	147.798	165.072	-17.2744	17.2744
26.5002	-81.4849	285.008	302.54	-17.5319	17.5319
26.5005	-81.5011	298.664	281.187	17.4769	17.4769
26.5005	-80.4346	22.4412	38.505	-16.0638	16.0638
26.5008	-81.851	537.974	558.661	-20.6868	20.6868
26.5008	-81.4335	138.395	156.32	-17.9248	17.9248
26.501	-81.5179	13.2163	30.688	-17.4717	17.4717
26.5013	-80.2172	18.598	35.342	-16.744	16.744
26.5015	-81.5347	100.101	82.574	17.5274	17.5274
26.5168	-81.1176	147.798	165.072	-17.2744	17.2744
26.5168	-81.5514	228.887	249.432	-20.5447	20.5447
26.5169	-81.9514	306.879	323.31	-16.4308	16.4308
26.5169	-80.4346	286.624	269.613	17.0105	17.0105
26.5173	-81.5679	188.076	205.595	-17.5192	17.5192
26.5173	-81.4335	230.951	248.882	-17.9312	17.9312
26.5177	-81.5846	455.588	473.106	-17.5181	17.5181
26.5177	-80.2177	279.602	262.859	16.7428	16.7428
26.5179	-80.0509	19.3995	-1.922	21.3215	21.3215
26.5179	-81.4335	524.636	542.312	-17.6758	17.6758
26.5181	-81.6013	-7.11483	13.435	-20.5498	20.5498
26.5183	-80.4346	162.87	179.849	-16.9793	16.9793
26.5183	-81.1177	98.7262	115.947	-17.2208	17.2208
26.5335	-81.6177	195.506	213.018	-17.5121	17.5121
26.5337	-80.6844	275.338	294.657	-19.3192	19.3192
26.5337	-81.4336	296.997	279.054	17.9427	17.9427
26.5341	-80.2183	348.558	365.139	-16.581	16.581
26.5342	-80.2183	147.284	124.563	22.7209	22.7209
26.5343	-81.4335	166.81	184.49	-17.68	17.68
26.5346	-80.4346	133.9	116.918	16.9815	16.9815
26.5347	-81.7845	46.6831	24.861	21.8221	21.8221
26.5347	-81.6339	236.062	218.551	17.5112	17.5112
26.5348	-81.1177	384.105	406.667	-22.562	22.562
26.535	-80.2005	1556.98	1534.27	22.7138	22.7138
26.5502	-81.4336	82.4002	64.445	17.9552	17.9552
26.5504	-80.2342	1021.8	1005.06	16.7392	16.7392
26.5505	-81.6502	264.993	247.489	17.5038	17.5038
26.5508	-81.8672	193.297	213.995	-20.6984	20.6984
26.5508	-80.701	47.0312	76.349	-29.3178	29.3178
26.5511	-81.6515	958.912	976.415	-17.5028	17.5028
26.5511	-80.4346	157.765	174.77	-17.005	17.005
26.5512	-81.1177	326.612	309.325	17.2872	17.2872
26.5516	-80.25	3.48538	20.22	-16.7346	16.7346
26.5516	-81.4336	82.4002	64.445	17.9552	17.9552
26.5517	-81.6679	102.588	120.088	-17.5001	17.5001
26.5673	-80.701	220.001	200.707	19.2937	19.2937
26.5674	-81.6846	65.7632	83.26	-17.4968	17.4968
26.5676	-80.4346	89.1692	106.162	-16.9928	16.9928
26.5677	-81.1177	136.36	119.135	17.2255	17.2255
26.5679	-80.2511	130.617	147.35	-16.7329	16.7329
26.5681	-81.7011	22.1781	4.683	17.4951	17.4951
26.5682	-81.4336	-7.78912	10.168	-17.9571	17.9571
26.5835	-80.0502	13.9696	35.293	-21.3234	21.3234
26.5836	-81.8506	873.068	848.5	24.5681	24.5681
26.5836	-81.7174	215.029	232.52	-17.4907	17.4907
26.5841	-80.267	206.41	223.143	-16.7327	16.7327
26.5841	-80.4346	254.931	237.939	16.992	16.992
26.5842	-80.0838	70.216	92.19	-21.974	21.974
26.5843	-81.1177	455.966	438.678	17.288	17.288
26.5843	-80.2672	249.476	266.055	-16.579	16.579
26.5844	-81.7339	2174.94	2157.45	17.4904	17.4904
26.5846	-81.4336	66.3264	84.285	-17.9586	17.9586
26.5847	-81.8506	1288.46	1267.75	20.7115	20.7115
26.5848	-80.4342	367.149	387.356	-20.2068	20.2068
26.6002	-81.7348	1509.03	1533.36	-24.3337	24.3337
26.6002	-80.268	273.88	290.437	-16.5568	16.5568
26.6003	-82.1015	1451.2	1474.29	-23.0939	23.0939
26.6005	-80.4336	1849.64	1872.06	-22.4203	22.4203
26.6007	-81.7504	420.213	395.901	24.312	24.312
26.6007	-81.1178	403.314	420.602	-17.2884	17.2884
26.601	-80.2843	716.188	732.917	-16.7292	16.7292
26.601	-81.4336	917.593	899.626	17.9668	17.9668
26.6011	-81.7508	383.809	401.297	-17.4877	17.4877
26.6011	-81.7509	1667.42	1691.72	-24.3019	24.3019
26.6011	-81.7509	32.6649	8.365	24.2999	24.2999
26.6013	-80.0337	1261.68	1297.48	-35.8016	35.8016
26.6013	-81.8003	283.849	259.578	24.271	24.271
26.6015	-80.0337	313.05	337.287	-24.2373	24.2373
26.6168	-80.4176	43.9676	60.954	-16.9864	16.9864
26.6168	-80.3006	213.547	230.275	-16.7284	16.7284
26.6171	-81.767	241.39	258.878	-17.4876	17.4876
26.6172	-81.1178	45.2189	62.447	-17.2281	17.2281
26.6174	-80.0509	92.7359	114.06	-21.3241	21.3241
26.6174	-80.7011	114.942	134.229	-19.2875	19.2875
26.6175	-81.4336	304.08	322.057	-17.9773	17.9773
26.6176	-80.317	415.16	398.436	16.7242	16.7242
26.6177	-81.7678	301.216	325.385	-24.1686	24.1686
26.6179	-81.7683	1988.86	2006.35	-17.4874	17.4874
26.6179	-80.4168	1556.72	1536.51	20.2087	20.2087
26.6182	-80.0337	453.86	487.529	-33.6686	33.6686
26.6334	-81.785	267.407	243.277	24.1298	24.1298
26.6335	-80.3334	32.6352	15.93	16.7052	16.7052
26.6335	-81.8003	293.767	317.914	-24.1469	24.1469
26.6335	-81.8003	421.6	445.75	-24.1501	24.1501
26.6336	-81.1178	709.203	726.491	-17.2885	17.2885
26.6338	-80.285	52.7505	82.298	-29.5475	29.5475
26.6339	-81.8014	19.2518	1.77	17.4818	17.4818
26.634	-81.4337	298.736	280.756	17.9804	17.9804
26.6342	-81.8175	468.179	485.645	-17.466	17.466
26.6343	-81.867	406.586	430.672	-24.0863	24.0863
26.6345	-81.8673	416.777	437.527	-20.7501	20.7501
26.6345	-80.4005	67.3381	87.549	-20.2109	20.2109
26.6345	-80.2849	292.004	321.609	-29.6046	29.6046
26.6345	-81.8673	479.318	500.06	-20.742	20.742
26.6346	-80.3345	330.022	313.319	16.7029	16.7029
26.6346	-81.8671	269.452	291.435	-21.9825	21.9825
26.6347	-81.8671	58.1519	37.38	20.7719	20.7719
26.6348	-81.8514	428.536	449.257	-20.7205	20.7205
26.6348	-80.584	265.604	286.659	-21.0553	21.0553
26.6348	-81.8504	417.301	433.654	-16.3527	16.3527
26.6349	-81.8336	21.0603	3.58	17.4803	17.4803
26.6501	-81.1178	100.81	83.518	17.292	17.292
26.6503	-80.8836	137.26	166.58	-29.3196	29.3196
26.6503	-80.8175	423.088	401.97	21.1183	21.1183
26.6504	-81.4336	110.408	92.425	17.9833	17.9833
26.6505	-81.8349	101.466	122.241	-20.7749	20.7749
26.6506	-80.3847	1207.88	1228.11	-20.226	20.226
26.6507	-80.0508	309.64	285.658	23.9824	23.9824
26.6508	-80.3846	61.6451	41.419	20.2261	20.2261
26.6508	-80.3503	561.883	545.182	16.7007	16.7007
26.6509	-97.7669	155.823	162.706	-6.88256	6.88256
26.6513	-80.7012	639.174	660.164	-20.9898	20.9898
26.6514	-80.7012	1015.18	991.214	23.9631	23.9631
26.6516	-81.1178	364.054	381.291	-17.2366	17.2366
26.6669	-81.4337	207.381	225.37	-17.9893	17.9893
26.6671	-80.6837	231.844	252.838	-20.9941	20.9941
26.6673	-80.351	227.754	211.054	16.6997	16.6997
26.6676	-80.6348	209.68	188.664	21.0164	21.0164
26.6677	-80.1012	82.7619	103.88	-21.1181	21.1181
26.6678	-80.1004	903.752	935.35	-31.5985	31.5985
26.6678	-80.1345	37.687	6.095	31.592	31.592
26.6678	-80.435	89.8642	110.92	-21.0558	21.0558
26.6678	-80.5339	31.0444	10.009	21.0354	21.0354
26.6678	-80.4848	-2.17885	20.222	-22.4008	22.4008
26.6679	-80.4848	66.7362	44.023	22.7132	22.7132
26.6679	-80.1179	296.24	275.123	21.1175	21.1175
26.668	-81.1179	644.725	662.017	-17.2924	17.2924
26.668	-80.1834	421.667	442.771	-21.104	21.104
26.6683	-80.2834	612.694	633.788	-21.0938	21.0938
26.6834	-81.7182	52.3932	31.608	20.7852	20.7852
26.6834	-81.4337	59.5733	77.583	-18.0097	18.0097
26.6834	-81.7849	-22.0778	3.152	-25.2298	25.2298
26.6834	-80.3015	156.573	177.666	-21.0929	21.0929
26.6835	-80.3181	231.513	252.584	-21.0708	21.0708
26.6835	-80.3512	-10.9908	5.692	-16.6828	16.6828
26.6835	-80.3348	269.761	290.828	-21.0672	21.0672
26.6836	-80.3839	221.628	205.495	16.133	16.133
26.6837	-80.3838	188.862	154.109	34.753	34.753
26.6837	-80.3845	311.301	342.89	-31.5885	31.5885
26.6841	-82.1349	250.349	282.615	-32.2658	32.2658
26.6843	-80.3009	1894.99	1911.67	-16.6797	16.6797
26.6844	-81.1179	325.041	307.737	17.3041	17.3041
26.6845	-80.7673	43.1873	64.071	-20.8837	20.8837
26.6847	-81.984	1395.82	1358.69	37.1273	37.1273
26.6848	-80.6516	193.103	171.135	21.9678	21.9678
26.685	-81.4337	-12.6732	5.342	-18.0152	18.0152
26.7	-80.7016	113.29	134.174	-20.8837	20.8837
26.7002	-82.1505	1556.74	1534.91	21.8307	21.8307
26.7003	-81.4337	34.5858	52.269	-17.6832	17.6832
26.7007	-80.3009	226.335	209.781	16.5535	16.5535
26.7008	-80.8182	892.997	855.97	37.0266	37.0266
26.7009	-81.5516	47.435	69.977	-22.542	22.542
26.7009	-81.6176	396.022	416.828	-20.8065	20.8065
26.701	-80.8183	391.125	412.11	-20.9851	20.9851
26.701	-81.1179	351.581	334.343	17.2378	17.2378
26.701	-81.5168	74.9457	95.757	-20.8113	20.8113
26.7013	-81.7004	746.57	767.376	-20.8064	20.8064
26.7015	-81.8011	187.579	212.422	-24.8434	24.8434
26.7015	-81.4338	93.6871	111.706	-18.0189	18.0189
26.7172	-80.3008	335.919	319.246	16.6728	16.6728
26.7173	-81.4841	185.589	206.401	-20.8123	20.8123
26.7174	-81.1179	391.963	409.296	-17.3329	17.3329
26.7177	-80.7002	85.7307	105.016	-19.2853	19.2853
26.7178	-80.8503	289.482	310.461	-20.9789	20.9789
26.7181	-81.4338	42.9854	24.965	18.0204	18.0204
26.7337	-80.3008	319.068	335.74	-16.6722	16.6722
26.7338	-81.0505	253.898	287.548	-33.6504	33.6504
26.7338	-81.1179	179.246	196.58	-17.3345	17.3345
26.7346	-80.95	861.999	883.96	-21.9614	21.9614
26.7346	-80.051	78.8926	100.22	-21.3274	21.3274
26.7347	-81.4334	1209.61	1231.28	-21.6712	21.6712
26.7347	-81.4337	944.739	926.718	18.021	18.021
26.7502	-80.3007	274.806	291.472	-16.666	16.666
26.7502	-81.4338	318.597	339.422	-20.8254	20.8254
26.7503	-81.1344	936.679	911.11	25.5686	25.5686
26.7503	-81.1013	1482.86	1461.98	20.8796	20.8796
26.7503	-81.1179	397.405	418.284	-20.8788	20.8788
26.7503	-80.051	33.3934	12.065	21.3284	21.3284
26.7503	-81.0849	1313.72	1331.27	-17.5516	17.5516
26.7504	-81.0834	173.504	196.073	-22.5687	22.5687
26.7504	-80.9509	2460.21	2484.76	-24.5477	24.5477
26.7504	-81.0015	19.2115	40.116	-20.9045	20.9045
26.7504	-80.9334	261.846	237.297	24.5491	24.5491
26.7504	-80.9168	276.35	255.41	20.94	20.94
26.7504	-80.9344	176.178	197.091	-20.9133	20.9133
26.7505	-80.9678	243.601	222.694	20.9071	20.9071
26.751	-80.9168	227.411	248.387	-20.9757	20.9757
26.7511	-81.4338	759.037	734.657	24.3798	24.3798
26.7512	-81.4338	717.096	692.719	24.3771	24.3771
26.7512	-81.4338	235.67	211.269	24.4009	24.4009
26.7512	-81.4172	373.058	393.887	-20.8289	20.8289
26.7513	-81.4005	219.874	199.032	20.8415	20.8415
26.7514	-81.0683	34.7982	52.352	-17.5538	17.5538
26.7516	-80.3007	310.992	294.326	16.6659	16.6659
26.7668	-80.9182	287.741	268.969	18.772	18.772
26.7668	-81.2347	397.405	418.284	-20.8788	20.8788
26.7668	-81.1842	936.679	911.11	25.5686	25.5686
26.7668	-81.3004	100.88	121.736	-20.8563	20.8563
26.7669	-81.2682	79.0142	103.351	-24.3368	24.3368
26.7669	-81.3339	1651.16	1630.31	20.8501	20.8501
26.7669	-80.0667	105.736	89.286	16.45	16.45
26.767	-80.0678	574.4	557.945	16.4547	16.4547
26.767	-81.7511	14.4559	43.873	-29.4171	29.4171
26.767	-81.8679	787.792	763.461	24.3314	24.3314
26.7671	-80.0844	-3.90996	12.549	-16.459	16.459
26.7671	-81.4338	932.024	913.998	18.0258	18.0258
26.7674	-80.0513	132.177	110.846	21.3314	21.3314
26.7674	-81.0683	236.794	254.353	-17.5594	17.5594
26.7675	-80.2846	1430.6	1413.94	16.663	16.663
26.7676	-80.6844	288.577	311.252	-22.6755	22.6755
26.7676	-80.9343	238.849	220.073	18.7765	18.7765
26.7679	-80.1006	18.7618	2.302	16.4598	16.4598
26.768	-80.6843	61.5303	29.52	32.0103	32.0103
26.7682	-80.0516	215.057	236.389	-21.3324	21.3324
26.7836	-80.9506	955.035	936.248	18.7873	18.7873
26.7837	-81.4335	153.269	171.299	-18.0295	18.0295
26.7838	-81.0683	-10.2921	7.28	-17.5721	17.5721
26.7838	-80.117	76.2393	92.7	-16.4607	16.4607
26.784	-80.2844	164.217	147.556	16.6613	16.6613
26.7842	-80.6845	67.3305	89.041	-21.7105	21.7105
26.7843	-80.0671	238.203	216.863	21.3401	21.3401
26.7845	-80.9668	2306.95	2288.16	18.7892	18.7892
26.7846	-80.1182	569.365	552.904	16.4613	16.4613
26.7848	-81.4176	2064.4	2082.43	-18.0302	18.0302
26.8002	-81.0683	387.744	370.167	17.5769	17.5769
26.8004	-80.2844	362.971	379.628	-16.6574	16.6574
26.8005	-80.1345	59.0873	75.551	-16.4637	16.4637
26.8006	-80.9679	942.21	923.419	18.791	18.791
26.8008	-80.0677	238.203	216.863	21.3401	21.3401
26.801	-81.4016	414.5	432.532	-18.032	18.032
26.8012	-80.9841	140.46	159.263	-18.8031	18.8031
26.8013	-80.6837	-11.7515	7.528	-19.2795	19.2795
26.8014	-80.1508	90.61	107.078	-16.468	16.468
26.8015	-81.0007	370.601	389.407	-18.8062	18.8062
26.8016	-81.0173	791.611	772.804	18.807	18.807
26.8167	-81.0683	182.763	200.343	-17.5796	17.5796
26.8169	-80.2843	113.455	96.799	16.6562	16.6562
26.8169	-81.0338	135.894	154.706	-18.8119	18.8119
26.8172	-81.4005	339.728	357.765	-18.0369	18.0369
26.8172	-81.0504	77.8017	96.615	-18.8133	18.8133
26.8172	-80.1671	49.9268	66.396	-16.4692	16.4692
26.818	-81.0667	384.194	403.011	-18.8167	18.8167
26.818	-81.0834	277.598	258.827	18.7711	18.7711
26.8181	-80.1834	298.231	314.704	-16.4734	16.4734
26.8182	-82.2516	1317.71	1280.43	37.2807	37.2807
26.8183	-80.2842	80.3969	97.053	-16.6561	16.6561
26.8333	-81.3845	279.862	297.909	-18.0467	18.0467
26.8333	-81.0845	343.849	326.268	17.5809	17.5809
26.8334	-81.1683	1110.91	1093.31	17.6011	17.6011
26.8334	-81.1502	71.6777	54.088	17.5897	17.5897
26.8334	-81.1668	301.133	283.541	17.5921	17.5921
26.8334	-81.1335	556.541	538.954	17.5869	17.5869
26.8334	-81.1007	235.304	252.886	-17.5824	17.5824
26.8334	-81.117	127.11	144.696	-17.586	17.586
26.8338	-81.068	479.976	461.156	18.8202	18.8202
26.834	-80.1846	301.106	317.581	-16.4746	16.4746
26.834	-81.0837	334.627	353.455	-18.8277	18.8277
26.834	-81.1846	211.434	193.826	17.6085	17.6085
26.8345	-81.3835	111.011	129.068	-18.0565	18.0565
26.8346	-81.0843	123.162	141.99	-18.8281	18.8281
26.8347	-80.2842	1061.61	1078.27	-16.6556	16.6556
26.8348	-80.201	354.95	338.47	16.48	16.48
26.8349	-81.2003	1275.82	1258.21	17.6108	17.6108
26.8502	-80.6341	246.885	266.158	-19.2735	19.2735
26.8502	-80.6342	505.704	524.974	-19.2702	19.2702
26.8503	-80.0846	251.974	274.004	-22.0297	22.0297
26.8504	-80.2668	138.091	154.739	-16.6482	16.6482
26.8504	-80.2834	197.852	214.504	-16.652	16.652
26.8506	-81.3675	70.1808	88.24	-18.0592	18.0592
26.8507	-80.2172	118.973	135.456	-16.4826	16.4826
26.8508	-81.1002	969.427	988.255	-18.8281	18.8281
26.8508	-81.9671	353.654	319.468	34.1858	34.1858
26.8511	-81.2012	87.5175	105.13	-17.6125	17.6125
26.8514	-80.6182	165.718	188.389	-22.6706	22.6706
26.8514	-80.6182	192.94	170.518	22.4216	22.4216
26.8514	-80.2506	300.649	317.289	-16.6404	16.6404
26.8516	-80.2335	224.088	240.726	-16.6378	16.6378
26.8667	-80.0504	978.554	1014.43	-35.8718	35.8718
26.8667	-80.2338	232.713	211.206	21.5068	21.5068
26.8668	-81.3515	798.371	816.432	-18.0612	18.0612
26.8668	-80.6179	204.86	227.499	-22.6392	22.6392
26.867	-81.1011	307.248	326.079	-18.8312	18.8312
26.8672	-81.217	33.7865	56.349	-22.5625	22.5625
26.8672	-80.2345	211.475	233.26	-21.7848	21.7848
26.8674	-80.2348	255.521	272.014	-16.4931	16.4931
26.8675	-80.6174	19.9909	1.474	18.5169	18.5169
26.8679	-81.3505	287.629	305.692	-18.0632	18.0632
26.8681	-99.2847	395.955	389.052	6.90349	6.90349
26.8682	-81.117	81.4125	62.577	18.8355	18.8355
26.8682	-81.2178	326.76	344.377	-17.6173	17.6173
26.8683	-80.2511	274.088	290.586	-16.4979	16.4979
26.8837	-80.6016	304.561	323.113	-18.5518	18.5518
26.8839	-80.0845	83.9566	105.308	-21.3514	21.3514
26.8841	-81.3345	949.222	967.288	-18.0664	18.0664
26.8841	-80.2674	52.1094	68.612	-16.5026	16.5026
26.8843	-81.2337	524.334	541.957	-17.6227	17.6227
26.8846	-81.1172	81.4125	62.577	18.8355	18.8355
26.9001	-80.6012	48.2195	66.793	-18.5735	18.5735
26.9001	-80.2836	52.1094	68.612	-16.5026	16.5026
26.9001	-81.2345	373.385	355.762	17.623	17.623
[truncated: 19,187 more rows]

## Sheet: Sheet6
Latitude	longitude	GEelevation	TrueElevation	Error	AError
[truncated: 20,132 more rows]

[truncated: 1 more sheets: Sheet7]
