# Supplementary material for: Google Earth elevation data extraction and accuracy assessment for transportation applications
Source: PLoS One. 2017 Apr 26;12(4):e0175756. doi: 10.1371/journal.pone.0175756 (PMC5405931; doi:10.1371/journal.pone.0175756)
Supplement: S1 File — (ZIP) [file pone.0175756.s001.zip › GE PAPER DATA/figure5&Table2.xlsx]

## Sheet: tx
latitude	longitude	GE ELEVATION	True elevation	error	Aerror	GSID	STATE						E2	sumE2
31.1268	-99.3401	534.448	533.233	1.21502	1.21502	CA0765	TX			stdv	2.09137		1.47627	2639.41
31.1313	-99.3402	528.92	528.467	0.452873	0.452873	CA0764	TX			MAE	1.11696		0.205094
32.1702	-97.6018	217.759	217.829	-0.0697139	0.0697139	CS2218	TX			LE95	4.09908		0.00486003
32.1283	-96.4664	143.986	140.98	3.00631	3.00631	CS0559	TX			MaxAE	18.2208		9.03792
31.3567	-94.0037	125.892	126.611	-0.719308	0.719308	BY0399	TX			MinAE	0.000247234		0.517403
31.8895	-100.291	547.963	547.932	0.0311936	0.0311936	CB0011	TX			SampleSize	576		0.000973043
29.3552	-98.4205	200.742	198.92	1.82231	1.82231	AY0408	TX			RMSE	2.14249		3.3208
32.7362	-97.157	175.869	174.04	1.82873	1.82873	CS2561	TX						3.34424
25.8989	-97.4914	9.95728	10.087	-0.129719	0.129719	AB0003	TX						0.0168269
31.2735	-95.4704	131.243	132.445	-1.20169	1.20169	BY1374	TX						1.44406
31.8443	-102.034	858.716	857.785	0.931349	0.931349	CC0112	TX						0.867412
29.3207	-94.8067	2.93448	2.765	0.169483	0.169483	AW0445	TX						0.0287244
32.2441	-97.662	254.537	254.932	-0.395215	0.395215	CS2230	TX						0.156195
32.4204	-99.5439	611.605	611.332	0.273181	0.273181	CT0963	TX						0.0746276
29.459	-98.5208	225.347	219.662	5.68451	5.68451	AY1654	TX						32.3137
29.6059	-95.4472	18.3246	18.362	-0.0374213	0.0374213	AW2101	TX						0.00140035
32.0154	-99.2005	526.171	525.209	0.962043	0.962043	CT0458	TX						0.925528
31.6005	-96.1027	184.519	185.32	-0.80094	0.80094	BZ0181	TX						0.641504
31.9352	-99.0466	464.857	463.489	1.36793	1.36793	CA0905	TX						1.87123
33.1514	-96.2684	180.291	179.767	0.523542	0.523542	DN0201	TX						0.274097
32.5739	-96.3096	133.213	133.539	-0.326084	0.326084	CS0100	TX						0.106331
31.365	-105.349	1397.3	1394.86	2.43921	2.43921	CD0505	TX						5.94976
32.1185	-96.0011	109.835	109.794	0.0414428	0.0414428	CS0588	TX						0.0017175
27.8634	-97.621	13.0786	24.52	-11.4414	11.4414	AH0032	TX						130.905
32.483	-95.7344	196.277	197.233	-0.956422	0.956422	CR0748	TX						0.914743
27.7113	-97.3134	2.05836	2.704	-0.645636	0.645636	AH1262	TX						0.416845
31.6314	-96.2822	161.096	160.609	0.486981	0.486981	BZ0093	TX						0.23715
28.626	-100.097	229.897	230.554	-0.65674	0.65674	AP0127	TX						0.431307
32.5489	-95.8655	153.744	154.451	-0.707359	0.707359	CR0960	TX						0.500356
32.6797	-95.5605	118.498	116.911	1.58693	1.58693	CR0806	TX						2.51836
29.737	-104.054	1051.86	1050.54	1.32009	1.32009	BB0158	TX						1.74264
32.8023	-95.649	150.29	151.677	-1.38715	1.38715	CR0823	TX						1.92417
29.2493	-98.4958	170.547	169.482	1.06514	1.06514	AY0461	TX						1.13452
32.4263	-95.7011	189.85	190.08	-0.230196	0.230196	CR0738	TX						0.0529901
31.9546	-95.9711	95.0586	95.49	-0.431382	0.431382	BY2262	TX						0.18609
32.3081	-99.7615	579.628	580.983	-1.3552	1.3552	CT0837	TX						1.83658
31.9927	-96.215	101.52	101.265	0.254693	0.254693	BZ0287	TX						0.0648684
27.5863	-97.4542	7.49937	7.465	0.0343672	0.0343672	AH0373	TX						0.0011811
31.7723	-103.864	876.772	875.537	1.23522	1.23522	CC0545	TX						1.52577
32.697	-102.258	949.78	949.245	0.535266	0.535266	CV0007	TX						0.286509
30.9788	-98.7082	461.649	462.21	-0.560543	0.560543	BN0177	TX						0.314208
34.4414	-100.225	598.929	599.516	-0.587139	0.587139	EN0580	TX						0.344732
27.5375	-97.5972	10.2607	10.412	-0.151252	0.151252	AH0886	TX						0.0228772
31.9233	-106.582	1203.85	1202.78	1.07559	1.07559	CE0444	TX						1.15688
32.36	-95.8552	166.68	165.936	0.743527	0.743527	CR0672	TX						0.552832
33.2243	-97.128	206.21	205.013	1.19685	1.19685	DN0670	TX						1.43244
29.5636	-95.1192	5.95605	10.21	-4.25395	4.25395	DN8112	TX						18.0961
29.5095	-94.9707	4.17481	3.927	0.247813	0.247813	AW3028	TX						0.0614112
36.3287	-101.614	1023.93	1022.1	1.8295	1.8295	GK0471	TX						3.34708
32.7125	-96.0789	160.824	160.738	0.0855249	0.0855249	CS0157	TX						0.0073145
26.2535	-97.7317	11.3955	11.416	-0.0204856	0.0204856	AB0436	TX						0.000419661
29.9902	-98.9042	474.63	475.65	-1.01961	1.01961	AY1700	TX						1.0396
32.8612	-99.8924	499.904	499.884	0.019768	0.019768	CT0752	TX						0.000390775
32.0949	-96.4527	128.101	128.001	0.0995987	0.0995987	CS0549	TX						0.0099199
28.4354	-99.2364	137.234	137.255	-0.0206806	0.0206806	AO0260	TX						0.000427686
27.2416	-97.5918	3.40362	3.856	-0.452382	0.452382	AH0624	TX						0.20465
29.2727	-94.8153	4.39305	4.435	-0.0419522	0.0419522	AW0597	TX						0.00175999
31.3274	-95.4603	122.985	124.477	-1.49205	1.49205	BY1584	TX						2.22621
29.2727	-94.8149	3.30391	4.265	-0.96109	0.96109	AW0599	TX						0.923693
29.2725	-94.8153	3.12197	4.259	-1.13703	1.13703	AW0598	TX						1.29283
32.0517	-95.9746	128.645	131.168	-2.52278	2.52278	CR0614	TX						6.36442
29.7675	-95.2123	9.38422	7.811	1.57322	1.57322	AW0917	TX						2.47503
32.4251	-99.6889	536.91	536.183	0.727286	0.727286	CT0522	TX						0.528945
29.5619	-95.0892	4.69937	4.625	0.0743735	0.0743735	AW1021	TX						0.00553142
31.8964	-96.7183	154.429	153.562	0.866853	0.866853	BZ0652	TX						0.751434
31.6848	-100.006	521.905	520.613	1.29156	1.29156	CB0051	TX						1.66814
32.0709	-96.839	162.366	161.326	1.04008	1.04008	CS0935	TX						1.08177
32.7761	-96.8162	131.695	130.408	1.28681	1.28681	CS1233	TX						1.65589
30.8124	-104.749	1234.45	1233.19	1.25997	1.25997	BQ0252	TX						1.58753
30.5756	-103.879	1512.3	1510.24	2.06191	2.06191	BP0446	TX						4.25147
29.8179	-95.2404	12.7877	11.009	1.77875	1.77875	AW0363	TX						3.16394
29.818	-95.2403	13.0867	11.085	2.0017	2.0017	AW0362	TX						4.00681
32.8644	-99.913	496.032	495.709	0.322563	0.322563	CT0756	TX						0.104047
26.0119	-97.1534	5.2857	4.888	0.397696	0.397696	AB0376	TX						0.158162
25.9954	-97.1669	0.582793	1.193	-0.610207	0.610207	AB0090	TX						0.372352
33.7476	-96.52	241.792	226.641	15.1514	15.1514	DN0445	TX						229.565
30.0282	-94.5999	18.0178	18.141	-0.123208	0.123208	BL0421	TX						0.0151803
29.5312	-104.353	780.718	780.034	0.684247	0.684247	BB0049	TX						0.468194
29.8798	-95.7301	42.6258	42.695	-0.0692229	0.0692229	AW1889	TX						0.0047918
29.4334	-94.8941	6.5474	6.469	0.0784048	0.0784048	AW5712	TX						0.00614731
35.0778	-100.892	894.844	895.319	-0.474572	0.474572	FL1567	TX						0.225218
32.8641	-96.724	169.292	167.785	1.50695	1.50695	CS1036	TX						2.27091
32.1276	-99.8438	610.843	609.951	0.891852	0.891852	CT0669	TX						0.7954
27.8909	-97.1112	1.2172	1.47	-0.252799	0.252799	AH0170	TX						0.0639074
36.125	-101.626	1030.25	1028.33	1.92451	1.92451	GK0598	TX						3.70375
30.193	-98.0435	388.379	387.89	0.489445	0.489445	BN0618	TX						0.239556
30.0446	-102.099	646.148	645.711	0.436809	0.436809	BP0079	TX						0.190802
32.008	-99.6319	601.803	601.837	-0.0344747	0.0344747	CT0806	TX						0.00118851
33.0671	-98.5953	321.045	321.761	-0.716476	0.716476	DO0281	TX						0.513338
29.3783	-100.768	330.421	330.963	-0.542464	0.542464	AZ0140	TX						0.294268
30.0712	-98.4108	443.707	444.475	-0.768181	0.768181	BN0110	TX						0.590102
32.7274	-96.2061	165.143	166.742	-1.59886	1.59886	CS0174	TX						2.55635
31.1076	-105.129	1361.71	1360.67	1.04773	1.04773	CD0535	TX						1.09773
31.1071	-105.127	1361.8	1361.12	0.677713	0.677713	CD0536	TX						0.459295
31.1078	-105.127	1362.23	1361.38	0.857856	0.857856	CD0532	TX						0.735917
30.8596	-100.6	743.628	744.308	-0.680036	0.680036	BO0144	TX						0.462448
34.0376	-98.9125	372.432	372.559	-0.126876	0.126876	EM0524	TX						0.0160975
31.1476	-95.4561	101.18	101.451	-0.270543	0.270543	BY1389	TX						0.0731934
29.2472	-98.3234	164.046	162.568	1.47797	1.47797	AY1500	TX						2.1844
32.7184	-96.1412	165.637	166.379	-0.742193	0.742193	CS0166	TX						0.550851
29.1765	-96.322	30.847	30.484	0.362976	0.362976	AX2562	TX						0.131752
29.1716	-96.3218	31.7479	30.913	0.834891	0.834891	AX2563	TX						0.697043
32.3279	-96.6265	165.901	164.864	1.03653	1.03653	CS0770	TX						1.07439
31.027	-99.4825	626.672	623.751	2.92134	2.92134	CA0777	TX						8.53426
31.0272	-99.4828	625.672	623.854	1.81795	1.81795	CA0778	TX						3.30494
32.3853	-99.4724	601.272	600.556	0.715814	0.715814	CT0425	TX						0.51239
29.083	-96.7212	28.9226	29.126	-0.203406	0.203406	AX0645	TX						0.0413739
29.0955	-96.7369	30.322	30.487	-0.164983	0.164983	AX0642	TX						0.0272195
32.0099	-96.286	118.627	118.789	-0.161532	0.161532	CS0649	TX						0.0260925
32.0083	-96.2785	116.767	117.109	-0.341828	0.341828	CS0647	TX						0.116846
27.5375	-97.5132	8.26949	8.473	-0.203508	0.203508	AH0912	TX						0.0414154
36.273	-102.048	1115.73	1113.86	1.87291	1.87291	GL0214	TX						3.50778
33.0909	-96.6689	199.498	198.871	0.627063	0.627063	DN0403	TX						0.393208
33.151	-96.9726	177.058	175.716	1.34191	1.34191	DN0334	TX						1.80072
29.9131	-95.6174	37.6791	38.12	-0.440861	0.440861	AW4607	TX						0.194359
31.5726	-96.393	173.607	172.755	0.852091	0.852091	BZ1147	TX						0.726059
34.3614	-99.3242	415.26	415.181	0.0790359	0.0790359	EM0517	TX						0.00624668
29.7096	-95.0119	2.83927	3.006	-0.16673	0.16673	AW1540	TX						0.027799
31.4445	-96.2701	143.644	144.021	-0.377205	0.377205	BZ1142	TX						0.142283
30.4644	-104.342	1439.06	1438.02	1.04594	1.04594	BQ0079	TX						1.094
26.9757	-99.3582	137.628	138.894	-1.26638	1.26638	AE1058	TX						1.60372
29.7182	-95.2837	22.9986	10.417	12.5816	12.5816	AW1128	TX						158.297
32.1762	-95.3438	168.516	166.932	1.58387	1.58387	CR0394	TX						2.50863
27.9484	-97.341	11.0942	10.924	0.170206	0.170206	AH0207	TX						0.02897
29.4605	-94.9428	1.66707	1.751	-0.083934	0.083934	AW1315	TX						0.00704492
33.1593	-96.7053	227.914	228.085	-0.170968	0.170968	DN0368	TX						0.0292302
26.2969	-98.5793	72.0774	72.292	-0.214614	0.214614	AE0655	TX						0.0460592
31.8136	-106.213	1229.59	1226.31	3.27971	3.27971	CE0155	TX						10.7565
30.8822	-102.88	901.61	902.331	-0.720794	0.720794	BP0170	TX						0.519545
30.8822	-102.879	901.337	901.618	-0.280761	0.280761	BP0590	TX						0.0788266
32.905	-97.402	252.289	249.959	2.33027	2.33027	CS1543	TX						5.43015
32.8375	-97.3427	211.829	209.906	1.92281	1.92281	CS2497	TX						3.69721
29.8382	-95.5294	27.7862	27.954	-0.167796	0.167796	AW1798	TX						0.0281553
33.1499	-96.8138	225.453	225.249	0.204182	0.204182	DN0359	TX						0.0416901
29.1435	-95.0371	2.84306	2.667	0.17606	0.17606	AW0637	TX						0.030997
29.8183	-95.4141	29.5312	21.969	7.5622	7.5622	AW1754	TX						57.1869
32.9125	-96.6355	166.121	166.719	-0.597762	0.597762	CS1342	TX						0.357319
27.7056	-97.2803	-2.22241	3.59	-5.81241	5.81241	AH1632	TX						33.7841
29.4853	-95.6224	21.468	21.242	0.22599	0.22599	AW4251	TX						0.0510713
32.0581	-99.6847	611.685	610.324	1.361	1.361	CT0814	TX						1.85232
32.7455	-97.0072	164.282	162.432	1.84989	1.84989	CS1843	TX						3.42211
32.2554	-96.3922	130.298	129.577	0.720648	0.720648	CS0489	TX						0.519333
31.866	-95.9667	88.9153	89.805	-0.889748	0.889748	BY2306	TX						0.791651
31.7972	-96.2314	125.502	125.588	-0.0861616	0.0861616	BZ0209	TX						0.00742383
35.207	-101.161	1013.82	1012.53	1.29254	1.29254	FL1607	TX						1.67066
31.8906	-99.108	491.59	490.645	0.944851	0.944851	CA0466	TX						0.892744
32.7313	-96.6838	166.276	151.848	14.4277	14.4277	CS1433	TX						208.159
36.2692	-101.407	970.366	968.996	1.37006	1.37006	GK0786	TX						1.87708
31.7467	-105.211	1228.58	1228.94	-0.368034	0.368034	CD0414	TX						0.135449
27.8348	-97.0536	3.70346	9.755	-6.05154	6.05154	AH1149	TX						36.6211
32.5256	-100.667	729.718	730.057	-0.338715	0.338715	CU0867	TX						0.114728
29.2665	-94.8259	4.06476	4.129	-0.0642437	0.0642437	AW0602	TX						0.00412725
26.4003	-98.9879	56.7201	57.009	-0.288927	0.288927	AE1291	TX						0.0834789
29.4525	-96.9424	74.2095	75.848	-1.63852	1.63852	AX0584	TX						2.68474
32.1437	-96.1532	117.242	116.893	0.3488	0.3488	CS0686	TX						0.121661
32.737	-97.2313	197.416	195.386	2.02982	2.02982	CS1667	TX						4.12019
34.366	-99.9967	503.702	504.919	-1.21695	1.21695	EM0573	TX						1.48098
27.5626	-97.3247	2.40788	2.295	0.112879	0.112879	AH0418	TX						0.0127418
29.7121	-95.0047	3.6585	3.536	0.122504	0.122504	AW1538	TX						0.0150071
30.6364	-103.947	1607.64	1603.9	3.74022	3.74022	BP0531	TX						13.9892
31.4238	-105.35	1390.38	1388.59	1.79064	1.79064	CD0511	TX						3.2064
31.9156	-95.386	204.381	204.576	-0.19545	0.19545	BY1254	TX						0.0382009
31.4987	-103.333	853.494	853.341	0.152792	0.152792	CC0318	TX						0.0233454
33.1688	-96.4878	180.005	179.749	0.256174	0.256174	DN0261	TX						0.065625
32.7426	-96.9658	147.867	146.95	0.91657	0.91657	CS1139	TX						0.840101
32.2105	-100.051	747.709	749.083	-1.37381	1.37381	CU0235	TX						1.88736
32.2193	-100.044	746.653	747.354	-0.701363	0.701363	CU0270	TX						0.49191
32.7151	-99.9211	545.752	546.083	-0.331149	0.331149	CT0727	TX						0.10966
29.9774	-95.7112	46.5965	45.999	0.597507	0.597507	AW5524	TX						0.357015
29.9406	-95.4157	36.9134	26.813	10.1004	10.1004	AW5631	TX						102.019
29.9343	-95.2339	16.4262	16.566	-0.139824	0.139824	AW5642	TX						0.0195507
29.702	-95.2744	11.2406	9.203	2.03761	2.03761	AW5592	TX						4.15186
29.6643	-95.4634	16.8542	16.689	0.165189	0.165189	AW5418	TX						0.0272873
29.552	-95.0963	4.94736	4.976	-0.0286435	0.0286435	AW5599	TX						0.000820448
26.1001	-98.2606	31.7417	31.614	0.127727	0.127727	AE1234	TX						0.0163143
32.0191	-97.1246	185.159	184.643	0.515875	0.515875	CS2051	TX						0.266127
30.5645	-99.774	635.774	634.815	0.958511	0.958511	BN0447	TX						0.918744
32.831	-97.2809	199.527	197.957	1.57032	1.57032	CS1942	TX						2.46591
31.9129	-98.9889	483.683	481.857	1.82583	1.82583	CA0315	TX						3.33366
32.1435	-95.8892	151.167	150.74	0.427075	0.427075	CR0590	TX						0.182393
30.0641	-95.5526	47.1333	45.802	1.33135	1.33135	BL1981	TX						1.77249
31.8446	-99.548	592.031	591.563	0.467684	0.467684	CA0637	TX						0.218729
31.9852	-96.1338	94.6251	94.631	-0.0059107	0.0059107	BZ0278	TX						3.49364e-05
29.6948	-95.3274	12.9966	11.269	1.72758	1.72758	AW0193	TX						2.98454
30.0043	-95.0935	23.1304	20.707	2.42335	2.42335	BL1246	TX						5.87265
29.4119	-96.0571	32.7953	31.741	1.05427	1.05427	AX0295	TX						1.11148
29.1383	-100.4	298.182	298.652	-0.470214	0.470214	AZ0105	TX						0.221101
32.5478	-100.692	726.875	726.794	0.0812956	0.0812956	CU0865	TX						0.00660897
31.8435	-99.1616	490.476	490.273	0.202896	0.202896	CA0454	TX						0.0411669
27.8527	-97.358	1.50992	0.511	0.998918	0.998918	AH0128	TX						0.997837
29.4461	-98.6122	268.342	257.479	10.8634	10.8634	AY0682	TX						118.013
32.1608	-97.1497	216.059	215.009	1.05049	1.05049	CS2457	TX						1.10353
26.0181	-97.2523	2.45027e-07	1.186	-1.186	1.186	AB0345	TX						1.4066
33.5776	-98.4538	308.314	307.851	0.462653	0.462653	DO0089	TX						0.214048
33.5712	-97.8733	325.448	325.024	0.424368	0.424368	DN0945	TX						0.180088
30.775	-95.3966	104.182	103.46	0.722019	0.722019	BL2008	TX						0.521312
34.1881	-102.223	1106.66	1104.83	1.82814	1.82814	EO0114	TX						3.3421
27.7249	-98.2506	100.741	100.814	-0.0734933	0.0734933	AJ0186	TX						0.00540126
33.4747	-101.696	959.804	958.516	1.28782	1.28782	DP0297	TX						1.65848
29.9149	-95.1463	16.6327	16.471	0.161722	0.161722	AW1981	TX						0.0261542
33.2179	-98.1574	332.104	329.987	2.11658	2.11658	DO0169	TX						4.47991
31.9818	-95.265	210.807	200.44	10.3673	10.3673	BY1272	TX						107.48
29.2891	-98.7064	214.137	213.268	0.868635	0.868635	AY0606	TX						0.754527
32.2551	-100.805	675.1	676.952	-1.85227	1.85227	CU0357	TX						3.4309
35.1652	-100.922	978.976	978.2	0.776244	0.776244	FL0375	TX						0.602555
29.6274	-95.2501	31.5858	13.365	18.2208	18.2208	AW5692	TX						331.999
31.8736	-99.1788	478.784	477.575	1.20947	1.20947	CA0459	TX						1.46283
31.7476	-95.78	89.6068	91.156	-1.54917	1.54917	BY2352	TX						2.39994
29.3776	-100.77	331.046	330.882	0.164172	0.164172	AZ0138	TX						0.0269526
29.5635	-95.0886	4.89615	4.905	-0.0088493	0.0088493	AW1022	TX						7.83101e-05
33.0697	-101.23	716.62	718.748	-2.12834	2.12834	DP0477	TX						4.52983
29.5292	-104.298	778.294	777.663	0.630942	0.630942	BB0063	TX						0.398088
36.4398	-100.803	894.577	893.517	1.06031	1.06031	GK0068	TX						1.12426
33.1825	-98.8656	348.705	348.707	-0.00189862	0.00189862	DO0276	TX						3.60477e-06
26.1354	-97.5363	8.98206	9.239	-0.256938	0.256938	AB0649	TX						0.0660169
29.7874	-95.8229	43.0232	42.896	0.12719	0.12719	AW2170	TX						0.0161772
32.5671	-96.3194	138.095	139.395	-1.29964	1.29964	CS0102	TX						1.68907
32.9184	-97.2786	256.261	254.428	1.83299	1.83299	CS1923	TX						3.35986
28.5333	-99.2115	180.537	180.594	-0.057071	0.057071	AO0224	TX						0.0032571
28.5233	-99.2135	174.577	174.702	-0.125268	0.125268	AO0226	TX						0.0156922
32.4225	-96.2054	123.494	123.843	-0.348847	0.348847	CS0348	TX						0.121694
27.4915	-97.8674	18.6747	18.821	-0.146306	0.146306	AH0461	TX						0.0214055
31.7201	-96.3286	161.889	162.364	-0.474923	0.474923	BZ0107	TX						0.225552
32.6098	-99.654	523.239	522.57	0.669278	0.669278	CT0778	TX						0.447933
32.6027	-99.6499	510.386	512.758	-2.37236	2.37236	CT0776	TX						5.62811
27.7925	-97.0875	10.2843	10.566	-0.28168	0.28168	AH1137	TX						0.0793437
27.7925	-97.0875	10.2491	10.471	-0.221852	0.221852	AH1638	TX						0.0492181
27.7924	-97.0872	7.21521	7.848	-0.632785	0.632785	AC8080	TX						0.400417
35.2486	-100.077	683.879	684.856	-0.976981	0.976981	FL0123	TX						0.954492
32.4595	-96.5681	155.516	154.262	1.25448	1.25448	CS0806	TX						1.57373
26.527	-97.5555	6.46349	7.015	-0.551512	0.551512	AB1055	TX						0.304165
31.0617	-98.1364	315.15	315.517	-0.36666	0.36666	CA0081	TX						0.134439
31.0177	-98.1723	381.07	381.692	-0.621991	0.621991	CA0082	TX						0.386873
27.5411	-97.5119	9.97488	9.88	0.0948842	0.0948842	AH0911	TX						0.009003
26.5588	-97.4275	4.75299	5.114	-0.36101	0.36101	AB0197	TX						0.130328
32.8586	-96.8816	131.492	131.688	-0.195892	0.195892	CS1008	TX						0.0383738
25.994	-97.4229	11.5009	12.041	-0.54006	0.54006	AB0204	TX						0.291664
33.0167	-95.9684	168.073	168.375	-0.301916	0.301916	DM0491	TX						0.0911531
32.6639	-100.375	634.952	632.377	2.57515	2.57515	CU0109	TX						6.63141
26.0651	-97.3828	3.25166	3.141	0.110659	0.110659	AB0213	TX						0.0122453
32.0981	-97.1291	202.374	201.705	0.669094	0.669094	CS2454	TX						0.447687
27.3395	-97.8274	12.9562	12.752	0.204154	0.204154	AH0481	TX						0.0416788
27.6172	-97.6355	11.6515	11.515	0.136459	0.136459	AH0836	TX						0.0186212
26.2609	-97.3283	9.07021	9.502	-0.43179	0.43179	AB0328	TX						0.186443
26.4187	-97.7887	11.7141	11.75	-0.0358541	0.0358541	AB0400	TX						0.00128551
31.817	-94.8513	137.2	135.999	1.20141	1.20141	BY2505	TX						1.44338
33.1589	-97.5233	286.146	284.9	1.24619	1.24619	DN0925	TX						1.55298
32.5344	-96.3196	127.859	127.177	0.682224	0.682224	CS0096	TX						0.46543
33.7147	-98.9452	366.609	366.026	0.582735	0.582735	DO0350	TX						0.33958
32.5203	-94.9107	98.3555	95.549	2.80653	2.80653	CR0262	TX						7.87662
31.474	-99.9117	527.041	526.668	0.37299	0.37299	CA0608	TX						0.139122
32.5728	-96.3103	133.544	132.969	0.575123	0.575123	CS0106	TX						0.330767
32.3598	-96.0888	125.098	125.028	0.0695053	0.0695053	CS0337	TX						0.00483099
33.0686	-96.0702	161.837	162.16	-0.323479	0.323479	DN0088	TX						0.104638
32.1679	-96.0302	110.19	110.594	-0.403601	0.403601	CS0580	TX						0.162894
31.9169	-96.8957	148.231	146.717	1.51388	1.51388	BZ0558	TX						2.29182
26.2178	-98.3781	42.8522	42.882	-0.0297854	0.0297854	AE0382	TX						0.000887171
26.2179	-98.378	42.8277	42.899	-0.0713261	0.0713261	AE1250	TX						0.00508741
26.2176	-98.3781	42.8347	42.952	-0.11729	0.11729	AE0380	TX						0.0137568
26.2181	-98.3782	42.7239	42.703	0.0208527	0.0208527	AE1252	TX						0.000434834
29.7743	-103.169	874.582	875.661	-1.0791	1.0791	BA0052	TX						1.16445
30.3106	-104.014	1443.59	1443.84	-0.245129	0.245129	BQ0130	TX						0.0600882
26.0859	-97.8661	20.4646	20.991	-0.526392	0.526392	AB0917	TX						0.277088
29.7243	-100.813	577.352	578.482	-1.12977	1.12977	AZ0467	TX						1.27639
35.855	-101.75	1060.79	1058.65	2.14683	2.14683	FL1398	TX						4.60889
32.2921	-100.082	757.721	757.178	0.543323	0.543323	CU0250	TX						0.2952
25.9719	-97.5162	6.84791	6.85	-0.00209433	0.00209433	AB0149	TX						4.38623e-06
31.1322	-102.234	747.307	744.453	2.8543	2.8543	CC0661	TX						8.14704
30.6713	-104.023	2069.6	2067.16	2.43677	2.43677	BQ0295	TX						5.93784
30.6713	-104.023	2068.5	2066.12	2.37436	2.37436	BQ0296	TX						5.63761
30.6714	-104.023	2069.44	2066.62	2.81931	2.81931	BQ0297	TX						7.94853
30.6715	-104.023	2070.21	2067.24	2.96159	2.96159	BQ0298	TX						8.771
30.6715	-104.023	2070.08	2066.57	3.50476	3.50476	BQ0293	TX						12.2834
27.8271	-97.2219	10.3934	14.047	-3.65358	3.65358	AH1179	TX						13.3486
32.4685	-99.9981	571.583	571.037	0.546086	0.546086	CT0859	TX						0.29821
31.9196	-99.1221	514.313	513.086	1.22721	1.22721	CA0471	TX						1.50603
32.7408	-96.7581	127.892	125.55	2.34232	2.34232	CS1067	TX						5.48648
26.8401	-97.7832	9.8473	10.502	-0.654704	0.654704	AB0952	TX						0.428637
32.0454	-96.4145	136.763	137.063	-0.30049	0.30049	CS0666	TX						0.0902939
31.5915	-100.193	557.01	555.346	1.66448	1.66448	CB0052	TX						2.7705
32.2054	-95.8713	164.21	163.45	0.760323	0.760323	CR0691	TX						0.578092
29.5482	-98.3553	314.28	312.754	1.52565	1.52565	AY0121	TX						2.32761
29.5482	-98.3552	314.179	312.937	1.24234	1.24234	AY1540	TX						1.54341
29.7148	-98.1648	297.016	296.162	0.85411	0.85411	AY1564	TX						0.729504
26.355	-98.7675	67.2845	75.262	-7.97751	7.97751	AE1274	TX						63.6407
29.6813	-94.9855	3.07707	4.373	-1.29593	1.29593	AW1555	TX						1.67942
29.6814	-94.9854	0.371366	4.376	-4.00463	4.00463	AW1554	TX						16.0371
32.1985	-101.613	752.014	752.597	-0.582724	0.582724	CU0808	TX						0.339567
31.7491	-105.059	1110.32	1108.34	1.98007	1.98007	CD0432	TX						3.92068
32.1016	-95.8087	119.895	119.502	0.393193	0.393193	CR0579	TX						0.154601
29.4252	-94.9622	0.81718	1.047	-0.22982	0.22982	AW1623	TX						0.0528173
29.0959	-95.1112	0.884936	1.03	-0.145064	0.145064	AW0646	TX						0.0210436
28.5222	-99.8258	180.392	180.597	-0.204699	0.204699	AO0409	TX						0.0419015
32.3408	-97.1918	219.675	219.227	0.448317	0.448317	CS2464	TX						0.200988
28.0369	-97.4951	15.6021	15.128	0.474087	0.474087	AN1198	TX						0.224759
35.2073	-101.235	1029.84	1028.66	1.18322	1.18322	FL1524	TX						1.40002
31.6389	-97.0787	143.569	143.844	-0.275071	0.275071	BZ0713	TX						0.0756641
29.5614	-95.0895	4.95197	4.976	-0.0240307	0.0240307	AW1020	TX						0.000577473
29.2431	-94.8813	1.05131	1.199	-0.147691	0.147691	AW0616	TX						0.0218127
29.212	-98.8321	248.839	250.721	-1.88207	1.88207	AY0839	TX						3.5422
33.1614	-96.6564	212.302	212.744	-0.441534	0.441534	DN0376	TX						0.194952
36.361	-102.536	1267.78	1267.78	-0.000961125	0.000961125	GL1301	TX						9.23761e-07
31.0518	-99.3754	589.441	589.353	0.0878921	0.0878921	CA0795	TX						0.00772503
29.7719	-95.1397	7.56079	8.287	-0.726205	0.726205	AW0925	TX						0.527374
29.7714	-95.1398	5.73373	5.863	-0.129265	0.129265	AW0929	TX						0.0167095
32.2927	-100.151	759.778	759.187	0.590805	0.590805	CU0238	TX						0.349051
32.2983	-100.151	759.907	758.923	0.984142	0.984142	CU0232	TX						0.968535
30.0332	-94.4489	20.7707	13.485	7.28566	7.28566	BL0173	TX						53.0808
27.5297	-97.6997	10.8095	10.542	0.267462	0.267462	AH0899	TX						0.071536
26.7418	-97.7673	11.3551	11.259	0.0960525	0.0960525	AB1271	TX						0.00922608
28.5332	-97.7735	98.3095	97.773	0.536473	0.536473	AN1932	TX						0.287803
26.053	-97.528	8.23572	8.498	-0.262275	0.262275	AB0481	TX						0.0687884
26.2109	-98.3287	37.4742	37.294	0.180179	0.180179	AE0372	TX						0.0324645
30.0893	-93.737	2.08431	2.134	-0.0496887	0.0496887	BK1751	TX						0.00246897
33.2153	-101.426	895.566	893.895	1.67143	1.67143	DP0453	TX						2.79368
31.882	-98.979	479.642	478.612	1.0298	1.0298	CA0321	TX						1.06048
31.747	-105.252	1232.08	1232.93	-0.848331	0.848331	CD0405	TX						0.719666
30.5687	-98.2764	237.021	237.858	-0.83663	0.83663	BN0064	TX						0.69995
27.5297	-97.6998	10.763	10.743	0.0199579	0.0199579	AH0901	TX						0.000398318
26.2943	-98.5797	71.7187	71.913	-0.194254	0.194254	AE0654	TX						0.0377345
31.7585	-95.6461	159.504	160.264	-0.759503	0.759503	BY2085	TX						0.576845
30.4197	-95.478	115.123	113.559	1.56377	1.56377	BL1271	TX						2.44538
34.2686	-99.6264	455.048	454.312	0.736378	0.736378	EM0558	TX						0.542253
28.714	-100.458	275.134	275.17	-0.0355359	0.0355359	AP0194	TX						0.0012628
32.4887	-100.182	604.94	605.561	-0.621265	0.621265	CU0732	TX						0.38597
29.9042	-95.8242	50.8374	50.473	0.364439	0.364439	AW1900	TX						0.132816
26.5539	-97.4309	-3.57749e-07	1.6	-1.6	1.6	AB0194	TX						2.56
29.5578	-95.2841	13.8997	13.877	0.0226935	0.0226935	AW0169	TX						0.000514994
31.9664	-99.0739	462.402	461.533	0.86904	0.86904	CA0493	TX						0.755231
26.2439	-98.4833	51.8932	52.176	-0.282818	0.282818	AE0396	TX						0.079986
32.2983	-100.151	759.991	759.057	0.933721	0.933721	CU0239	TX						0.871835
30.444	-97.6531	260.472	260.74	-0.268124	0.268124	BM0809	TX						0.0718903
32.6025	-99.65	510.42	512.455	-2.03539	2.03539	CT0774	TX						4.14283
26.5566	-97.4298	3.39432	1.46	1.93432	1.93432	AB0195	TX						3.74159
32.2553	-95.921	153.87	153.509	0.360996	0.360996	CR0546	TX						0.130318
32.7013	-95.9938	167.18	166.484	0.696097	0.696097	CR0981	TX						0.48455
32.4527	-99.7863	525.313	524.419	0.893606	0.893606	CT0852	TX						0.798531
27.7199	-97.1403	6.59815	6.823	-0.224853	0.224853	AC8447	TX						0.0505588
32.9961	-94.9801	132.065	132.759	-0.693614	0.693614	CR1042	TX						0.481101
33.1516	-96.8956	178.013	177.227	0.785896	0.785896	DN0340	TX						0.617632
32.9198	-95.8563	161.724	163.395	-1.67073	1.67073	CR0846	TX						2.79132
26.1058	-97.3211	2.57378	2.642	-0.0682239	0.0682239	AB0225	TX						0.0046545
33.0167	-100.99	733.775	736.38	-2.60532	2.60532	DP0555	TX						6.7877
27.8222	-97.2158	2.39837	2.286	0.112372	0.112372	AH1652	TX						0.0126275
27.8843	-97.3357	11.786	11.892	-0.106044	0.106044	AH0276	TX						0.0112452
35.181	-100.445	818.54	818.158	0.381534	0.381534	FL0177	TX						0.145568
29.711	-104.358	1034.34	1034.06	0.28079	0.28079	BB0017	TX						0.078843
29.6874	-104.361	974.076	973.496	0.580494	0.580494	BB0018	TX						0.336973
29.725	-104.352	1073.04	1072.58	0.452942	0.452942	BB0014	TX						0.205157
29.7251	-104.352	1073.32	1072.98	0.338861	0.338861	BB0015	TX						0.114827
29.7249	-104.351	1073.89	1073.05	0.837182	0.837182	BB0016	TX						0.700874
29.6649	-104.361	943.389	943.475	-0.0857285	0.0857285	BB0020	TX						0.00734937
29.6647	-104.361	943.204	943.079	0.125479	0.125479	BB0021	TX						0.0157449
30.0839	-95.4336	39.7545	38.809	0.945483	0.945483	BL1292	TX						0.893938
27.5375	-97.5969	10.3507	10.77	-0.419306	0.419306	AH0888	TX						0.175817
28.7681	-99.1329	156.402	157.944	-1.54179	1.54179	AO0194	TX						2.37712
26.6418	-97.5689	7.65678	7.731	-0.0742201	0.0742201	AB1045	TX						0.00550862
35.6673	-102.53	1135.69	1135.49	0.205635	0.205635	FM0434	TX						0.0422859
29.5226	-104.34	776.412	777.559	-1.1471	1.1471	BB0031	TX						1.31583
33.484	-98.4466	339.662	339.298	0.363642	0.363642	DO0115	TX						0.132236
32.3588	-96.0873	124.344	124.761	-0.417006	0.417006	CS0336	TX						0.173894
36.0818	-101.829	1076.1	1074.88	1.21847	1.21847	GK0621	TX						1.48466
27.2537	-98.388	96.2024	96.016	0.186436	0.186436	AJ0394	TX						0.0347584
32.9431	-95.2755	154.637	153.496	1.14108	1.14108	CR0282	TX						1.30207
29.288	-99.6666	299.113	298.695	0.418431	0.418431	AY1324	TX						0.175084
32.7254	-102.888	1065.41	1064.01	1.40775	1.40775	CV0191	TX						1.98175
30.3524	-95.4217	75.0125	74.458	0.554516	0.554516	BL1252	TX						0.307488
29.2737	-96.6801	46.1927	46.02	0.172713	0.172713	AX0748	TX						0.0298299
32.6287	-96.455	129.68	129.597	0.0826916	0.0826916	CS0222	TX						0.0068379
31.9089	-104.727	1502.62	1501.23	1.39226	1.39226	CD0718	TX						1.9384
31.771	-104.853	1285.56	1290.36	-4.79791	4.79791	CD0296	TX						23.02
26.8436	-99.2441	122.382	122.488	-0.106352	0.106352	AE1094	TX						0.0113107
32.3816	-99.4607	595.806	596.352	-0.546241	0.546241	CT0419	TX						0.298379
32.7409	-97.2575	207.564	206.084	1.48049	1.48049	CS1653	TX						2.19185
25.964	-97.2443	8.18381	8.93	-0.746193	0.746193	AB0070	TX						0.556803
31.2306	-101.941	786.51	785.988	0.52194	0.52194	CB0421	TX						0.272422
26.4737	-97.7892	9.7677	9.65	0.117702	0.117702	AB0382	TX						0.0138538
29.6085	-104.455	791.29	789.57	1.71977	1.71977	BB0137	TX						2.95762
29.584	-104.417	785.227	784.331	0.896435	0.896435	BB0146	TX						0.803596
29.5672	-104.395	785.702	782.405	3.29672	3.29672	BB0152	TX						10.8683
29.5948	-104.435	785.791	785.312	0.479466	0.479466	BB0142	TX						0.229888
29.6057	-104.453	788.64	787.79	0.849653	0.849653	BB0138	TX						0.72191
29.5721	-104.397	782.964	783.355	-0.390744	0.390744	BB0150	TX						0.152681
29.5735	-104.397	781.959	784.03	-2.07055	2.07055	BB0149	TX						4.28718
29.5552	-104.392	782.477	781.203	1.27361	1.27361	BB0036	TX						1.62208
29.5435	-104.379	782.151	781.257	0.89374	0.89374	BB0035	TX						0.798771
29.5438	-104.379	784.548	780.881	3.66685	3.66685	BB0038	TX						13.4458
29.544	-104.379	781.296	780.194	1.10164	1.10164	BB0039	TX						1.21362
29.5373	-104.362	780.212	782.243	-2.03133	2.03133	BB0047	TX						4.12631
29.5417	-104.367	781.79	780.157	1.63251	1.63251	BB0045	TX						2.66508
29.5313	-104.353	779.744	780.207	-0.463208	0.463208	BB0048	TX						0.214562
29.5288	-104.349	779.814	778.406	1.40796	1.40796	BB0051	TX						1.98235
31.1467	-101.274	813.21	812.787	0.422962	0.422962	CB0705	TX						0.178896
27.4673	-98.4993	131.263	129.713	1.54961	1.54961	AJ0226	TX						2.4013
32.1852	-100.759	672.29	671.618	0.672481	0.672481	CU0365	TX						0.452231
31.8415	-103.922	876.613	875.749	0.864045	0.864045	CC0536	TX						0.746574
35.1893	-100.809	962.355	962.024	0.331464	0.331464	FL0343	TX						0.109868
35.184	-100.818	964.37	963.076	1.29399	1.29399	FL0345	TX						1.67442
32.8372	-96.7695	193.324	191.898	1.42607	1.42607	CS1216	TX						2.03367
32.2921	-100.082	757.786	757.222	0.563551	0.563551	CU0251	TX						0.317589
33.0191	-97.4387	276.741	274.96	1.78059	1.78059	DN0610	TX						3.1705
31.5256	-101.519	813.563	813.3	0.263212	0.263212	CB0478	TX						0.0692806
32.7137	-96.8046	186.767	186.032	0.735111	0.735111	CS1253	TX						0.540388
27.3066	-97.7392	15.0315	15.392	-0.360541	0.360541	AH0595	TX						0.12999
34.4331	-100.313	610.134	612.584	-2.44964	2.44964	EN0079	TX						6.00076
27.7954	-97.7171	25.9445	25.76	0.184451	0.184451	AH0944	TX						0.034022
32.7433	-100.38	599.844	597.902	1.94201	1.94201	CU0117	TX						3.7714
32.7433	-100.38	599.813	597.929	1.88359	1.88359	CU0118	TX						3.54791
28.6249	-99.9698	200.88	201.003	-0.123097	0.123097	AO0524	TX						0.0151529
26.4705	-99.0283	132.261	132.468	-0.206777	0.206777	AE1212	TX						0.0427566
32.8535	-100.462	608.261	609.414	-1.1531	1.1531	CU0130	TX						1.32963
35.2077	-100.683	936.974	936.881	0.0931457	0.0931457	FL0312	TX						0.00867613
26.1002	-98.2623	31.9093	32.082	-0.172735	0.172735	AE0272	TX						0.0298372
29.6156	-104.451	800.921	800.269	0.651723	0.651723	BB0135	TX						0.424743
29.5937	-104.427	786.755	788.804	-2.04857	2.04857	BB0143	TX						4.19662
29.5685	-104.388	787.097	787.61	-0.513382	0.513382	BB0040	TX						0.263561
26.5758	-98.318	63.2275	63.304	-0.0764513	0.0764513	AE0161	TX						0.00584481
36.3277	-101.746	1059.49	1058.2	1.28412	1.28412	GK0458	TX						1.64897
35.9627	-102.123	1157.05	1155.87	1.18178	1.18178	FM0100	TX						1.39661
32.7016	-96.6568	141.135	140.053	1.08177	1.08177	CS1449	TX						1.17024
26.0011	-97.4206	3.10679	3.23	-0.12321	0.12321	AB0207	TX						0.0151806
29.4668	-98.4804	248.493	247.599	0.894496	0.894496	AY0257	TX						0.800123
35.2072	-101.304	1045.55	1044.18	1.36746	1.36746	FL1601	TX						1.86994
32.2283	-100.053	751.358	752.823	-1.46492	1.46492	CU0267	TX						2.14599
32.2202	-100.048	747.093	748.888	-1.79538	1.79538	CU0266	TX						3.22338
26.1317	-97.6163	9.64511	9.38	0.265108	0.265108	AB0466	TX						0.0702824
29.3151	-94.7639	3.90511	4.338	-0.432889	0.432889	AW0583	TX						0.187393
29.3147	-94.7642	3.87432	4.326	-0.451678	0.451678	AW0584	TX						0.204013
29.5621	-95.0877	4.99274	4.847	0.145739	0.145739	AW1024	TX						0.0212399
30.1511	-104.106	1386.11	1387.89	-1.78362	1.78362	BQ0380	TX						3.1813
30.0314	-99.1309	494.289	493.651	0.637886	0.637886	BN0305	TX						0.406898
29.6847	-96.9063	115.79	115.468	0.322454	0.322454	AX1088	TX						0.103977
26.3337	-97.7704	13.7421	14.93	-1.18792	1.18792	AB0411	TX						1.41114
35.2046	-100.244	707.082	706.414	0.668315	0.668315	FL0147	TX						0.446645
29.9882	-94.9659	19.9896	19.624	0.365625	0.365625	AW0698	TX						0.133681
31.8032	-106.295	1225.5	1223.59	1.90936	1.90936	CE0142	TX						3.64567
31.7992	-106.294	1225.48	1223.89	1.58724	1.58724	CE0402	TX						2.51934
31.8034	-106.295	1225.48	1223.39	2.0839	2.0839	CE0401	TX						4.34265
31.6664	-101.498	818.141	817.663	0.478083	0.478083	CB0341	TX						0.228563
27.8001	-97.391	2.25039	3.973	-1.72261	1.72261	AH1659	TX						2.96737
30.0839	-95.4337	39.8075	37.849	1.95849	1.95849	BL1290	TX						3.8357
33.553	-94.7555	145.482	144.994	0.48835	0.48835	DM0361	TX						0.238486
32.3831	-100.839	659.863	661.231	-1.36814	1.36814	CU0344	TX						1.87182
32.0928	-101.907	822.574	821.296	1.27798	1.27798	CU0631	TX						1.63323
33.5723	-96.4084	247.722	245.43	2.292	2.292	DN0988	TX						5.25327
31.8778	-96.3266	111.054	112.157	-1.10302	1.10302	BZ0193	TX						1.21666
29.5882	-95.5939	21.4344	21.134	0.300391	0.300391	AW2372	TX						0.0902347
32.4662	-100.401	649.28	647.834	1.44559	1.44559	CU0167	TX						2.08973
32.8125	-96.7574	177.962	170.198	7.76392	7.76392	CS1052	TX						60.2784
29.6444	-95.0142	3.80534	3.608	0.197343	0.197343	AW1562	TX						0.0389441
31.4276	-102.874	773.112	774.027	-0.91538	0.91538	CC0170	TX						0.837921
28.2394	-97.6693	44.627	44.372	0.255009	0.255009	AN1905	TX						0.0650296
29.5574	-95.2841	14.2499	14.067	0.182913	0.182913	AW0167	TX						0.0334572
33.0426	-96.2525	165.064	164.921	0.142784	0.142784	DN0135	TX						0.0203873
26.6419	-97.569	7.78596	7.788	-0.00203588	0.00203588	AB1042	TX						4.14481e-06
32.9468	-97.0547	187.271	185.464	1.80653	1.80653	CS1910	TX						3.26357
32.2986	-100.138	757.262	757.582	-0.319689	0.319689	CU0241	TX						0.102201
31.8363	-96.2748	113.618	113.69	-0.0717673	0.0717673	BZ0202	TX						0.00515054
31.7381	-96.5492	202.579	200.911	1.66782	1.66782	BZ1159	TX						2.78162
31.5908	-101.97	851.677	850.742	0.935049	0.935049	CB0502	TX						0.874316
31.8282	-95.8166	130.361	128.873	1.4877	1.4877	BY2235	TX						2.21326
31.9738	-99.881	571.924	572.266	-0.342426	0.342426	CA0663	TX						0.117255
31.9747	-99.8919	572.991	572.946	0.0447974	0.0447974	CA0661	TX						0.0020068
32.6353	-97.3231	226.643	224.78	1.86299	1.86299	CS2486	TX						3.47073
31.8208	-99.1663	461.84	461.676	0.164097	0.164097	CA0448	TX						0.026928
32.1186	-96.0008	109.772	109.611	0.161004	0.161004	CS0589	TX						0.0259224
26.7768	-99.121	122.032	123.475	-1.44287	1.44287	AE1318	TX						2.08186
29.7995	-103.053	853.883	852.7	1.18268	1.18268	BA0061	TX						1.39874
31.899	-106.407	1200.41	1198.22	2.19654	2.19654	CE0416	TX						4.82481
32.421	-95.9923	146.471	146.489	-0.0184002	0.0184002	CR0643	TX						0.000338569
33.5795	-101.873	983.256	979.904	3.35172	3.35172	DP0366	TX						11.234
32.4861	-95.904	212.237	211.748	0.48931	0.48931	CR0635	TX						0.239425
32.2238	-99.7574	613.793	613.862	-0.068866	0.068866	CT0827	TX						0.00474253
35.2265	-100.106	683.027	686.051	-3.02374	3.02374	FL0128	TX						9.14298
29.5218	-104.337	776.926	780.039	-3.11253	3.11253	BB0057	TX						9.68787
29.5238	-104.33	778.055	777.177	0.877992	0.877992	BB0054	TX						0.770871
29.5303	-104.321	779.564	779.716	-0.152268	0.152268	BB0053	TX						0.0231855
29.5333	-104.317	778.771	777.243	1.52801	1.52801	BB0052	TX						2.33481
29.5312	-104.312	780.755	776.783	3.97163	3.97163	BB0059	TX						15.7738
29.5241	-104.31	776.416	777.41	-0.994012	0.994012	BB0062	TX						0.98806
26.9022	-99.279	115.933	116.592	-0.659355	0.659355	AE1328	TX						0.434748
28.1674	-97.3946	14.0744	13.996	0.0783841	0.0783841	AN1214	TX						0.00614407
31.7128	-98.9919	414.14	413.593	0.546677	0.546677	CA0287	TX						0.298856
35.0151	-102.108	1150.89	1149.75	1.13538	1.13538	FM0375	TX						1.28908
25.9655	-97.2005	1.70931	1.864	-0.154694	0.154694	AB0076	TX						0.0239303
33.1388	-100.641	607.979	608.399	-0.420113	0.420113	DP0141	TX						0.176495
30.8016	-93.9648	95.2135	94.366	0.847508	0.847508	BK1937	TX						0.718269
32.122	-96.2956	113.098	113.125	-0.0273036	0.0273036	CS0629	TX						0.000745488
34.1892	-101.807	1045.9	1045.57	0.334572	0.334572	EN0355	TX						0.111938
29.6006	-95.1766	10.324	10.338	-0.0140412	0.0140412	AW1101	TX						0.000197156
29.8431	-94.9888	11.0947	11.519	-0.42434	0.42434	AW0752	TX						0.180065
32.0319	-99.9517	590.487	590.384	0.102629	0.102629	CT0641	TX						0.0105327
28.626	-100.098	229.513	230.717	-1.20392	1.20392	AP0012	TX						1.44942
26.3713	-98.8564	51.6496	51.103	0.546609	0.546609	AE1279	TX						0.298781
35.7344	-102.318	1200.26	1200.39	-0.139054	0.139054	FM0017	TX						0.019336
26.5038	-97.4914	2.73895	2.795	-0.0560517	0.0560517	AB0187	TX						0.0031418
26.0872	-97.9435	20.4713	22.011	-1.53966	1.53966	AB0925	TX						2.37055
31.5764	-97.1495	141.959	142.125	-0.16628	0.16628	BZ1087	TX						0.027649
27.6929	-97.1629	3.76697	4.467	-0.700032	0.700032	AH1222	TX						0.490045
29.2978	-94.778	3.76103	4.349	-0.587972	0.587972	AW0588	TX						0.345711
36.1394	-101.77	1063.13	1061.22	1.91445	1.91445	GK0577	TX						3.66511
32.7512	-97.802	352.722	351.232	1.48996	1.48996	CS2297	TX						2.21997
31.967	-96.0373	89.6132	89.95	-0.336757	0.336757	BZ0269	TX						0.113405
33.1506	-96.2627	187.85	187.306	0.543985	0.543985	DN0203	TX						0.29592
31.0262	-99.4641	620.165	618.057	2.10833	2.10833	CA0784	TX						4.44507
32.3591	-95.3187	183.898	183.869	0.0290296	0.0290296	CR0425	TX						0.00084272
33.5653	-96.0031	210.172	210.922	-0.750453	0.750453	DN0072	TX						0.56318
31.7675	-103.117	859.783	858.983	0.800248	0.800248	CC0285	TX						0.640396
31.9295	-96.2393	128.431	128.615	-0.183589	0.183589	BZ0243	TX						0.0337048
33.149	-97.5307	318.213	317.245	0.967835	0.967835	DN0784	TX						0.936704
28.454	-99.2187	138.071	139.193	-1.12194	1.12194	AO0256	TX						1.25875
29.5532	-104.39	782.763	781.712	1.05057	1.05057	BB0034	TX						1.1037
33.8279	-95.519	161.88	161.133	0.746854	0.746854	DM0578	TX						0.557791
32.9383	-99.8201	496.583	499.304	-2.72089	2.72089	CT0798	TX						7.40324
27.4335	-97.6045	8.23511	8.78	-0.54489	0.54489	AH0544	TX						0.296905
29.5487	-104.385	782.15	780.904	1.246	1.246	BB0033	TX						1.55251
28.8475	-97.877	114.761	113.361	1.40022	1.40022	AN1952	TX						1.9606
31.8125	-106.558	1142.57	1140.23	2.33729	2.33729	CE0223	TX						5.46294
26.3548	-98.769	48.693	47.885	0.80801	0.80801	AE0683	TX						0.652879
32.0076	-96.7145	158.855	158.863	-0.00846851	0.00846851	CS0962	TX						7.17157e-05
26.613	-97.7548	11.9768	11.663	0.313815	0.313815	AB0992	TX						0.0984798
27.5412	-97.5116	10.1333	10.046	0.0873338	0.0873338	AH0931	TX						0.00762719
32.0284	-97.0297	226.932	226.449	0.482687	0.482687	CS2066	TX						0.232987
32.4061	-100.931	672.212	672.526	-0.314086	0.314086	CU0317	TX						0.0986501
32.0856	-96.7817	175.983	175.119	0.863564	0.863564	CS0931	TX						0.745742
31.6888	-98.8128	476.229	475.642	0.586559	0.586559	CA0918	TX						0.344051
33.4879	-94.5218	125.315	124.791	0.523667	0.523667	DM0324	TX						0.274227
27.421	-98.1148	45.6751	45.134	0.541112	0.541112	AJ0239	TX						0.292803
32.2987	-100.138	757.167	757.461	-0.293777	0.293777	CU0230	TX						0.086305
29.2419	-94.8685	0.746806	4.556	-3.80919	3.80919	AW0614	TX						14.51
32.795	-97.299	185.439	183.427	2.01165	2.01165	CS1770	TX						4.04674
32.8368	-96.7686	203.217	191.742	11.4751	11.4751	CS1215	TX						131.679
26.5778	-98.023	18.6657	18.856	-0.190338	0.190338	AE0220	TX						0.0362286
32.7362	-97.1406	179.756	178.841	0.915177	0.915177	CS2559	TX						0.837548
28.5481	-99.4897	169.616	170.026	-0.409869	0.409869	AO0240	TX						0.167993
32.4886	-100.333	647.6	647.219	0.381117	0.381117	CU0744	TX						0.14525
26.9459	-98.5927	136.309	135.869	0.439928	0.439928	AE0888	TX						0.193537
31.4208	-100.403	577.23	574.152	3.07822	3.07822	CB0115	TX						9.47545
29.8937	-104.028	1184.26	1184.06	0.195907	0.195907	BB0113	TX						0.0383795
35.2149	-100.744	937.174	936.909	0.264696	0.264696	FL0326	TX						0.070064
35.2128	-100.751	937.227	937.834	-0.607307	0.607307	FL0328	TX						0.368822
32.7065	-99.2979	446.962	446.959	0.00257762	0.00257762	CT0323	TX						6.6441e-06
29.3683	-95.0893	7.60188	7.627	-0.0251153	0.0251153	AW0501	TX						0.000630777
32.0821	-95.9347	166.97	167.184	-0.213826	0.213826	CR0599	TX						0.0457215
29.7251	-95.5869	25.0911	23.225	1.86607	1.86607	AW5425	TX						3.48222
29.7254	-95.5871	24.8185	23.446	1.37253	1.37253	AW5426	TX						1.88383
32.7121	-99.9105	546.299	546.508	-0.209149	0.209149	CT0723	TX						0.0437433
32.3098	-101.435	780.095	779.952	0.143093	0.143093	CU0583	TX						0.0204756
29.5572	-95.0894	4.59804	4.753	-0.154959	0.154959	AW1019	TX						0.0240123
32.7353	-97.0759	192.91	190.857	2.05325	2.05325	CS1825	TX						4.21582
31.9451	-96.9622	173.126	173.085	0.0408846	0.0408846	BZ0550	TX						0.00167155
28.6681	-99.1697	171.671	171.708	-0.0371623	0.0371623	AO0209	TX						0.00138103
36.0611	-102.531	1216.52	1215.13	1.3879	1.3879	GL0286	TX						1.92626
32.4441	-99.8683	559.022	558.771	0.250856	0.250856	CT0558	TX						0.0629287
32.941	-97.0661	189.647	188.548	1.09891	1.09891	CS1894	TX						1.20761
31.73	-99.1392	508.731	508.873	-0.142099	0.142099	CA0437	TX						0.0201923
31.8484	-96.7956	195.568	194.392	1.17615	1.17615	BZ0574	TX						1.38333
31.8445	-99.5309	592.986	592.781	0.205252	0.205252	CA0634	TX						0.0421284
31.8265	-99.0089	463.977	462.598	1.37942	1.37942	CA0328	TX						1.9028
32.183	-96.2675	129.856	129.856	0.000247234	0.000247234	CS0506	TX						6.11248e-08
31.8724	-95.8625	108.355	107.206	1.14922	1.14922	BY2243	TX						1.32071
30.6264	-99.0697	446.033	445.544	0.488555	0.488555	BN0551	TX						0.238686
28.4566	-97.7737	101.055	101.226	-0.170842	0.170842	AN1925	TX						0.0291869
31.0678	-97.465	181.077	181.305	-0.227823	0.227823	BZ0824	TX						0.0519034
31.9109	-95.9106	115.526	115.396	0.129621	0.129621	BY2252	TX						0.0168015
34.2541	-99.5364	424.872	424.5	0.372469	0.372469	EM0554	TX						0.138733
29.8682	-95.1283	13.5184	13.257	0.261368	0.261368	AW0392	TX						0.0683133
27.6887	-98.1762	84.1037	84.678	-0.574336	0.574336	AJ0173	TX						0.329862
31.0762	-104.39	1361.45	1359.77	1.68162	1.68162	CD0117	TX						2.82784
33.6228	-98.0042	327.241	327.509	-0.267603	0.267603	DO0611	TX						0.0716113
32.849	-99.8991	503.209	503.312	-0.103214	0.103214	CT0746	TX						0.0106532
32.9721	-95.0745	130.435	129.632	0.802955	0.802955	CR0299	TX						0.644736
32.1304	-99.8546	617.63	616.905	0.724512	0.724512	CT0664	TX						0.524918
31.989	-95.7882	158.98	158.866	0.113923	0.113923	BY2271	TX						0.0129785
32.1017	-99.8951	607.766	607.109	0.657203	0.657203	CT0657	TX						0.431916
31.1261	-99.3418	534.326	534.044	0.282202	0.282202	CA0902	TX						0.0796379
													0
													0
													0
													0
													0
													0
													0
													0
													0
													0
													0
													0
													0
													0
													0
													0
													0
													0
													0
													0
													0
													0
													0
													0
													0
													0
													0
													0
													0
													0
													0
													0
													0
													0
													0
													0
													0
													0
													0
													0
													0
													0
													0
													0
													0
													0
													0
													0
													0
													0
													0
													0
													0
													0
													0
													0
													0
													0
													0
													0
													0
													0
													0
													0
													0
													0
													0
													0
													0
													0
													0
													0
													0
													0
													0
													0
													0
													0
													0
													0
													0
													0
													0
													0
													0
													0
													0
													0
													0
													0
													0
													0
													0
													0
													0
													0
													0
													0
													0
													0
													0
													0
													0
													0
													0
													0
													0
													0
													0
													0
													0
													0
													0
													0
													0
													0
													0
													0
													0
													0
													0
													0
													0
													0
													0
													0
													0
													0
													0
													0
													0
													0
													0
													0
													0
													0
													0
													0
													0
													0
													0
													0
													0
													0
													0
													0
													0
													0
													0
													0
													0
													0
													0
													0
													0
													0
													0
													0
													0
													0
													0
													0
													0
													0
													0
													0
													0
													0
													0
													0
													0
													0
													0
													0
													0
													0
													0
													0
													0
													0
													0
													0
													0
													0
													0
													0
													0
													0
													0
													0
													0
													0
													0
													0
													0
													0
													0
													0
													0
													0
													0
													0
													0
													0
													0
													0
													0
													0
													0
													0
													0
													0
													0
													0
													0
													0
													0
													0
													0
													0
													0
													0
													0
													0
													0
													0
													0
													0
													0
													0
													0
													0
													0
													0
													0
													0
													0
													0
													0
													0
													0
													0
													0
													0
													0
													0
													0
													0
													0
													0
													0
													0
													0
													0
													0
													0
													0
													0
													0
													0
													0
													0
													0
													0
													0
													0
													0
													0
													0
													0
													0
													0
													0
													0
													0
													0
													0
													0
													0
													0
													0
													0
													0
													0
													0
													0
													0
													0
													0
													0
													0
													0
													0
													0
													0
													0
													0
													0
													0
													0
													0
													0
													0
													0
													0
													0
													0
													0
													0
													0
													0
													0
													0
													0
													0
													0
													0
													0
													0
													0
													0
													0
													0
													0
													0
													0
													0
													0
													0
													0
													0
													0
													0
													0
													0
													0
													0
													0
													0
													0
													0
													0
													0
													0
													0
													0
													0
													0
													0
													0
													0
													0
													0
													0
													0
													0
													0
													0
													0
													0
													0
													0
													0
													0
													0
													0
													0
													0
													0
													0
													0
													0
													0
													0
													0
													0
													0
													0
													0
													0
													0
													0
													0
													0
													0
													0
													0
													0
													0
													0
													0
													0
													0
													0
													0
													0
													0
													0
													0
													0
													0
													0
													0
													0
													0
													0
													0
													0
													0
													0
													0
													0
													0
													0
													0
													0
													0
													0
													0
													0
													0
													0
													0
													0
													0
													0
													0
													0
													0
													0
													0
													0
													0
													0
													0
													0
													0
													0
													0
													0
													0
													0
													0
													0
													0
													0
													0
													0
													0
													0
													0
													0
													0
													0
													0
													0
													0
													0
													0
													0
													0
													0
													0
													0
													0
													0
													0
													0
													0
													0
													0
													0
													0
													0
													0
													0
													0
													0
													0
													0
													0
													0
													0
													0
													0
													0
													0
													0
													0
													0
													0
													0
													0
													0
													0
													0
													0
													0
													0
													0
													0
													0
													0
													0
													0
													0
													0
													0
													0
													0
													0
													0
													0
													0
													0
													0
													0
													0
													0
													0
													0
													0
													0
													0
													0
													0
													0
													0
													0
													0
													0
													0
													0
													0
													0
													0
													0
													0
													0
													0
													0
													0
													0
													0
													0
													0
													0
													0
													0
													0
													0
													0
													0
													0
													0
													0
													0
													0
													0
													0
													0
													0
													0
													0
													0
													0
													0
													0
													0
													0
													0
													0
													0
													0
													0
													0
													0
													0
													0
													0
													0
													0
													0
													0
													0
													0
													0
													0
													0
													0
													0
													0
													0
													0
													0
													0
													0
													0
													0
													0
													0
													0
													0
													0
													0
													0
													0
													0
													0
													0
													0
													0
													0
													0
													0
													0
													0
													0
													0
													0
													0
													0
													0
													0
													0
													0
													0
													0
													0
													0
													0
													0
													0
													0
													0
													0
													0
													0
													0
													0
													0
													0
													0
													0
													0
													0
													0
													0
													0
													0
													0
													0
													0
													0
													0
													0
													0
													0
													0
													0
													0
													0
													0
													0
													0
													0
													0
													0
													0
													0
													0
													0
													0
													0
													0
													0
													0
													0
													0
													0
													0
													0
													0
													0
													0
													0
													0
													0
													0
													0
													0
													0
													0
													0
													0
													0
													0
													0
													0
													0
													0
													0
													0
													0
													0
													0
													0
													0
													0
													0
													0
													0
													0
													0
													0
													0
													0
													0
													0
													0
													0
													0
													0
													0
													0
													0
													0
													0
													0
													0
													0
													0
													0
													0
													0
													0
													0
													0
													0
													0
													0
													0
													0
													0
													0
													0
													0
													0
													0
													0
													0
													0
													0
													0
													0
													0
													0
													0
													0
													0
													0
													0
													0
													0
													0
													0
													0
													0
													0
													0
													0
													0
													0
													0
													0
													0
													0
													0
													0
													0
													0
													0
													0
													0
													0
													0
													0
													0
													0
													0
													0
													0
													0
													0
													0
													0
													0
													0
													0
													0
													0
													0
													0
													0
													0
													0
													0
													0
													0
													0
													0
													0
													0
													0
													0
													0
													0
													0
													0
													0
													0
													0

## Sheet: GA
latitude	longitude	GE ELEVATION	True elevation	error	Aerror	GSID	STATE						E2	sumE2
33.4171	-82.32	170.276	167.792	2.48354	2.48354	DF0184	GA			stdv	5.25215		6.16797	22830.9
32.8793	-81.947	69.7227	70.343	-0.620302	0.620302	CK1070	GA			MAE	3.37801		0.384775
32.8791	-81.9471	69.7585	71.073	-1.31451	1.31451	CK1069	GA			LE95	10.2942		1.72794
31.4072	-82.1103	31.2343	32.025	-0.790682	0.790682	BS0234	GA			MaxAE	26.2569		0.625178
32.5105	-81.754	71.7408	72.218	-0.477205	0.477205	CK0989	GA			MinAE	0.00688773		0.227724
31.979	-81.2885	4.6927	5.662	-0.969297	0.969297	BR1722	GA			SampleSize	624		0.939536
31.9849	-83.3089	84.8803	83.795	1.08526	1.08526	BS0966	GA			RMSE	6.05365		1.17778
32.2407	-81.4516	22.6878	23.039	-0.351154	0.351154	CK0506	GA						0.123309
33.7257	-84.4136	311.479	309.149	2.33029	2.33029	DG0170	GA						5.43024
32.0096	-81.2108	2.91595	2.702	0.213947	0.213947	CK0329	GA						0.0457735
32.4812	-82.3231	76.2187	75.67	0.548664	0.548664	CL0086	GA						0.301033
32.3436	-81.6023	37.87	37.922	-0.0519744	0.0519744	CK0072	GA						0.00270134
32.3515	-83.3041	112.837	112.559	0.278422	0.278422	CL0698	GA						0.077519
33.3748	-83.5412	192.226	193.138	-0.91169	0.91169	DF0687	GA						0.83118
33.3731	-83.5376	190.369	188.844	1.52488	1.52488	DF0684	GA						2.32526
33.9327	-84.2359	321.55	325.227	-3.6775	3.6775	DG0401	GA						13.524
30.7486	-84.4832	97.107	96.94	0.167002	0.167002	BE0709	GA						0.0278898
33.4734	-81.9692	41.4435	40.542	0.901525	0.901525	DE0796	GA						0.812748
33.7648	-84.3162	323.005	319.52	3.48511	3.48511	DG0122	GA						12.146
33.7828	-84.3127	317.853	294.699	23.1536	23.1536	DG0111	GA						536.089
33.7856	-84.311	296.348	293.651	2.69683	2.69683	DG0110	GA						7.27287
33.7878	-84.3096	292.816	292.555	0.260738	0.260738	DG0109	GA						0.0679843
33.7908	-84.3077	302.544	300.718	1.82635	1.82635	DG0108	GA						3.33556
33.7931	-84.3074	290.722	288.505	2.21718	2.21718	DG0107	GA						4.91587
33.7942	-84.308	291.293	289.271	2.02196	2.02196	DG2365	GA						4.08832
33.8013	-84.3059	278.266	277.549	0.716919	0.716919	DG0074	GA						0.513973
33.7659	-84.3155	320.469	317.84	2.62938	2.62938	DG0121	GA						6.91363
33.8039	-84.3054	299.278	277.137	22.1414	22.1414	DG0076	GA						490.243
33.8053	-84.3046	297.516	278.166	19.3502	19.3502	DG0078	GA						374.432
33.8071	-84.3026	299.518	275.639	23.8786	23.8786	DG0079	GA						570.188
33.8082	-84.3001	279.074	275.888	3.18589	3.18589	DG0080	GA						10.1499
33.81	-84.2965	282.746	280.571	2.17496	2.17496	DG0081	GA						4.73047
33.8114	-84.2932	294.75	293.817	0.933239	0.933239	DG0082	GA						0.870936
33.8132	-84.2901	284.831	281.842	2.98947	2.98947	DG0083	GA						8.93695
33.8155	-84.2863	285.691	283.698	1.99272	1.99272	DG0084	GA						3.97095
33.817	-84.2833	287.707	285.17	2.53699	2.53699	DG0085	GA						6.43634
33.819	-84.279	291.877	289.932	1.94488	1.94488	DG0086	GA						3.78255
33.7669	-84.3153	318.488	316.663	1.82452	1.82452	DG0120	GA						3.32887
33.8201	-84.2775	292.065	291.658	0.407034	0.407034	DG0087	GA						0.165677
33.8225	-84.2754	297.859	294.977	2.88158	2.88158	DG0088	GA						8.30353
33.825	-84.2733	298.05	296.873	1.17734	1.17734	DG0089	GA						1.38612
33.8267	-84.2717	300.16	297.403	2.75689	2.75689	DG0090	GA						7.60042
33.829	-84.2698	300.733	297.232	3.50125	3.50125	DG0093	GA						12.2587
33.8321	-84.2671	299.805	298.415	1.3899	1.3899	DG0094	GA						1.93181
33.835	-84.2644	301.298	300.375	0.923345	0.923345	DG0095	GA						0.852565
33.8357	-84.263	303.111	300.87	2.24131	2.24131	DG0096	GA						5.02345
33.836	-84.2615	303.309	301.495	1.8137	1.8137	DG0099	GA						3.2895
33.8358	-84.2588	304.756	302.407	2.34867	2.34867	DG0100	GA						5.51625
33.7711	-84.3156	312.478	310.853	1.6249	1.6249	DG0119	GA						2.64029
33.8356	-84.2559	307.67	306.054	1.61613	1.61613	DG0102	GA						2.61186
33.8363	-84.254	309.554	306.496	3.05774	3.05774	DG0104	GA						9.34979
33.839	-84.248	319.608	317.308	2.29983	2.29983	DG0105	GA						5.28922
33.7735	-84.3157	311.173	308.012	3.16098	3.16098	DG0118	GA						9.99178
33.7802	-84.314	302.757	299.582	3.17531	3.17531	DG0114	GA						10.0826
33.7817	-84.3134	309.839	297.324	12.5155	12.5155	DG0112	GA						156.637
30.8908	-84.5762	41.3121	38.651	2.66112	2.66112	BE0948	GA						7.08155
32.5326	-82.6253	97.4258	98.011	-0.585175	0.585175	CL0386	GA						0.34243
32.7595	-83.4454	173.742	173.749	-0.00688773	0.00688773	CL0505	GA						4.74408e-05
33.7684	-84.3888	305.375	302.992	2.38251	2.38251	DG0242	GA						5.67635
32.002	-81.1534	13.0099	12.318	0.691869	0.691869	CK1494	GA						0.478682
32.4798	-82.3198	68.716	69.366	-0.649953	0.649953	CL0087	GA						0.422438
32.5751	-82.7134	91.3866	91.311	0.0756425	0.0756425	CL0366	GA						0.00572179
32.5511	-83.9942	112.36	114.024	-1.66414	1.66414	CL1320	GA						2.76937
33.7258	-84.3881	301.405	298.299	3.10606	3.10606	DG0309	GA						9.64759
33.7523	-84.3685	318.085	315.547	2.53842	2.53842	DG0013	GA						6.4436
32.4332	-83.3999	85.9617	86.102	-0.140319	0.140319	CL0731	GA						0.0196895
32.3822	-81.6654	48.426	48.292	0.133975	0.133975	CK0083	GA						0.0179492
33.7454	-84.4	317.306	315.151	2.15544	2.15544	DG0220	GA						4.6459
31.7565	-84.4049	101.631	101.483	0.148255	0.148255	BT0191	GA						0.0219797
33.718	-84.3833	317.751	314.857	2.89427	2.89427	DG0159	GA						8.3768
33.2814	-82.9535	172.607	169.314	3.29258	3.29258	DF0295	GA						10.8411
32.4937	-82.3533	81.3315	68.391	12.9405	12.9405	CL0075	GA						167.456
32.309	-81.493	30.9957	31.115	-0.119339	0.119339	CK0513	GA						0.0142417
33.7502	-84.3848	309.397	308.929	0.46791	0.46791	DG0546	GA						0.218939
32.8287	-82.2336	69.116	68.07	1.04597	1.04597	CL1145	GA						1.09404
33.5489	-82.089	107.213	108.539	-1.32609	1.32609	DF1197	GA						1.75851
33.5532	-82.0923	106.538	107.164	-0.625674	0.625674	DF1196	GA						0.391468
33.6534	-84.41	306.55	304.144	2.40632	2.40632	DG0715	GA						5.79039
33.6576	-84.418	298.258	296.85	1.4078	1.4078	DG0716	GA						1.9819
33.8055	-84.4133	286.5	284.695	1.80492	1.80492	DG0683	GA						3.25775
33.4557	-82.5339	162.344	161.213	1.13139	1.13139	DF1104	GA						1.28004
34.0546	-85.2333	259.838	259.215	0.62284	0.62284	EE1450	GA						0.38793
33.987	-85.2939	268.843	270.508	-1.66524	1.66524	DG2480	GA						2.77303
31.8477	-84.4732	126.663	126.883	-0.219767	0.219767	BT0217	GA						0.0482976
31.6916	-84.3136	88.5225	86.314	2.20852	2.20852	BT0170	GA						4.87754
32.6187	-83.4927	112.6	112.862	-0.261532	0.261532	CL1222	GA						0.068399
32.5305	-82.579	76.3583	76.915	-0.556726	0.556726	CL0391	GA						0.309943
33.7597	-84.389	322.8	319.85	2.95047	2.95047	DG0239	GA						8.7053
33.0817	-83.2256	101.275	101.609	-0.334406	0.334406	DF1048	GA						0.111827
33.6468	-84.4497	333.916	322.537	11.3793	11.3793	DG0537	GA						129.488
32.4392	-82.2189	82.1185	82.24	-0.121508	0.121508	CL0106	GA						0.0147642
32.4321	-82.2223	72.7085	73.421	-0.71249	0.71249	CL0109	GA						0.507642
32.2792	-81.4749	26.5675	27.743	-1.17554	1.17554	CK0510	GA						1.3819
32.4261	-83.3719	97.2988	98.006	-0.707238	0.707238	CL0726	GA						0.500185
32.5222	-82.4682	86.3612	87.083	-0.721807	0.721807	CL0004	GA						0.521005
32.5742	-83.1991	122.412	123.062	-0.650117	0.650117	CL0570	GA						0.422653
33.7515	-84.3712	315.895	313.491	2.40373	2.40373	DG0011	GA						5.77793
31.9787	-81.2878	1.31397	1.453	-0.139033	0.139033	BR0516	GA						0.0193302
32.1055	-83.0645	90.1769	90.883	-0.706091	0.706091	CL0649	GA						0.498564
33.7908	-84.3892	273.504	270.798	2.70623	2.70623	DG0252	GA						7.32368
32.5943	-82.7953	74.6922	76.205	-1.51275	1.51275	CL1493	GA						2.28841
33.9195	-84.2576	326.919	321.446	5.47336	5.47336	DG0670	GA						29.9576
32.3226	-81.2415	21.0657	21.194	-0.128297	0.128297	CK0620	GA						0.0164602
33.8156	-84.3753	264.701	242.942	21.759	21.759	DG0063	GA						473.456
33.7622	-84.3335	314.226	311.647	2.57896	2.57896	DG0133	GA						6.65103
32.0028	-81.1425	12.3994	13.049	-0.649597	0.649597	CK0349	GA						0.421977
32.5309	-82.9275	79.116	78.907	0.208967	0.208967	CL1491	GA						0.0436673
30.9232	-81.7161	5.79468	5.824	-0.0293181	0.0293181	BC0741	GA						0.000859549
32.4284	-83.3889	91.6307	91.644	-0.013297	0.013297	CL0729	GA						0.00017681
33.8028	-84.393	276.455	274.444	2.01121	2.01121	DG0256	GA						4.04496
31.1504	-84.7126	54.1944	52.498	1.69636	1.69636	BT0326	GA						2.87763
31.0088	-84.6312	42.7878	41.908	0.87979	0.87979	BT0306	GA						0.77403
32.5427	-82.8377	71.0664	71.754	-0.687563	0.687563	CL0340	GA						0.472743
33.7274	-84.3645	313.419	291.161	22.2584	22.2584	DG0151	GA						495.439
32.3773	-81.8438	58.3699	58.351	0.0189481	0.0189481	CK0144	GA						0.00035903
33.722	-84.3684	273.902	271.967	1.9354	1.9354	DG0153	GA						3.74579
32.3939	-82.0095	62.7942	52.531	10.2632	10.2632	CL0150	GA						105.334
32.1428	-81.4235	8.52847	8.347	0.181474	0.181474	CK0461	GA						0.0329329
32.142	-81.4201	8.9215	8.473	0.448496	0.448496	CK0462	GA						0.201149
31.8819	-81.3524	5.90373	5.995	-0.0912687	0.0912687	BR0508	GA						0.00832998
32.1401	-81.1863	14.0483	13.3	0.748257	0.748257	CK0408	GA						0.559888
32.491	-82.4284	61.6507	59.657	1.99368	1.99368	CL0062	GA						3.97475
32.6015	-83.2394	137.183	138.821	-1.63815	1.63815	CL0563	GA						2.68352
33.7518	-84.3701	316.71	314.325	2.3852	2.3852	DG0012	GA						5.68917
31.3684	-81.4325	9.13512	9.579	-0.443883	0.443883	BR1463	GA						0.197032
32.8255	-83.579	100.82	93.329	7.49113	7.49113	CL0920	GA						56.117
33.7647	-84.3126	326.343	325.073	1.26972	1.26972	DG2163	GA						1.6122
33.765	-84.3122	327.537	326.015	1.5218	1.5218	DG0718	GA						2.31588
31.2234	-82.3904	42.9846	42.657	0.327588	0.327588	BS0072	GA						0.107314
32.5232	-83.5049	74.1727	75.716	-1.54331	1.54331	CL0870	GA						2.3818
31.3053	-81.4615	7.40526	7.426	-0.0207369	0.0207369	BR0103	GA						0.000430019
32.5395	-82.8986	60.9902	62.045	-1.05483	1.05483	CL0327	GA						1.11268
32.5394	-82.6446	96.618	97.003	-0.384977	0.384977	CL0381	GA						0.148207
33.7755	-84.3489	311.872	309.32	2.5524	2.5524	DG0033	GA						6.51475
32.6862	-83.7252	112.964	114.93	-1.9657	1.9657	CL0970	GA						3.86398
33.7544	-84.3864	312.695	310.904	1.79085	1.79085	DG0543	GA						3.20714
33.7556	-84.36	318.124	315.959	2.16515	2.16515	DG0019	GA						4.68788
33.7567	-84.3554	322.638	313.24	9.39772	9.39772	DG0021	GA						88.3172
33.7562	-84.3575	317.092	312.192	4.90038	4.90038	DG0020	GA						24.0138
33.755	-84.3568	314.536	313.317	1.21889	1.21889	DG0024	GA						1.48569
33.7553	-84.3559	317.132	313.545	3.58743	3.58743	DG0023	GA						12.8697
30.9407	-82.0234	23.94	22.964	0.975956	0.975956	BD1482	GA						0.95249
33.7563	-84.3546	315.276	313.557	1.71889	1.71889	DG0022	GA						2.9546
33.7582	-84.3521	328.764	313.795	14.9686	14.9686	DG0025	GA						224.06
33.7612	-84.3452	317.132	314.812	2.32041	2.32041	DG0139	GA						5.3843
33.7617	-84.3419	310.502	310.902	-0.400486	0.400486	DG0138	GA						0.160389
33.762	-84.3398	330.747	317.415	13.3318	13.3318	DG0137	GA						177.738
33.7626	-84.3357	314.439	311.546	2.89345	2.89345	DG0135	GA						8.37208
33.7602	-84.3281	318.989	318.916	0.0729464	0.0729464	DG0131	GA						0.00532117
33.7531	-84.3875	315.559	313.631	1.92788	1.92788	DG0544	GA						3.71674
33.7603	-84.3252	323.321	320.774	2.54686	2.54686	DG0130	GA						6.48649
33.7608	-84.3232	321.774	318.53	3.24372	3.24372	DG0128	GA						10.5217
33.7628	-84.3201	315.111	314.959	0.151569	0.151569	DG0127	GA						0.0229733
33.7639	-84.318	321.696	319.935	1.76094	1.76094	DG0126	GA						3.10091
33.7653	-84.3148	337.245	321.905	15.3397	15.3397	DG0123	GA						235.306
33.7657	-84.3081	325.935	323.627	2.30783	2.30783	DG0719	GA						5.32608
33.7674	-84.3063	321.391	319.687	1.70363	1.70363	DG0720	GA						2.90235
33.769	-84.3066	314.712	313.498	1.214	1.214	DG0721	GA						1.4738
33.7713	-84.3066	327.369	318.276	9.09265	9.09265	DG0722	GA						82.6762
33.7735	-84.3036	322.72	301.394	21.3255	21.3255	DG0723	GA						454.778
33.7516	-84.3854	308.747	306.874	1.8734	1.8734	DG0545	GA						3.50961
33.7737	-84.299	307.028	305.277	1.75122	1.75122	DG0724	GA						3.06678
33.7736	-84.2967	316.795	314.456	2.33884	2.33884	DG0725	GA						5.47019
33.7729	-84.2948	315.284	310.695	4.58857	4.58857	DG0726	GA						21.055
33.7755	-84.2918	330.663	316.185	14.4783	14.4783	DG0729	GA						209.62
33.774	-84.2897	328.451	317.752	10.6986	10.6986	DG0731	GA						114.46
33.7721	-84.2892	315.276	313.401	1.87496	1.87496	DG0732	GA						3.51549
33.7732	-84.2863	314.785	312.598	2.18742	2.18742	DG0734	GA						4.7848
33.7749	-84.2819	324.433	321.353	3.07961	3.07961	DG0735	GA						9.484
33.7748	-84.2785	327.706	325.544	2.16161	2.16161	DG0736	GA						4.67254
33.775	-84.2743	329.509	327.159	2.35017	2.35017	DG0737	GA						5.5233
33.7497	-84.383	303.88	310.033	-6.15326	6.15326	DG0547	GA						37.8626
33.7754	-84.2713	328.706	324.866	3.84026	3.84026	DG0738	GA						14.7476
33.7764	-84.2675	325.068	322.896	2.17188	2.17188	DG0743	GA						4.71705
33.7751	-84.2635	349.937	326.054	23.8827	23.8827	DG0744	GA						570.385
33.7748	-84.262	330.438	328.075	2.36252	2.36252	DG0745	GA						5.5815
33.7739	-84.2574	325.168	322.129	3.03923	3.03923	DG0746	GA						9.23693
33.7716	-84.2547	321.741	319.975	1.76649	1.76649	DG0747	GA						3.12048
33.7717	-84.251	320.727	320.232	0.494821	0.494821	DG0748	GA						0.244848
33.7701	-84.2525	327.868	325.934	1.93403	1.93403	DG0750	GA						3.74048
33.7685	-84.2514	324.128	324.857	-0.728983	0.728983	DG0751	GA						0.531416
33.7702	-84.2504	328.026	325.264	2.76156	2.76156	DG0752	GA						7.62622
33.7722	-84.2492	317.106	315.213	1.89307	1.89307	DG0749	GA						3.58372
33.7497	-84.3796	322.466	312.186	10.2805	10.2805	DG2356	GA						105.688
33.7721	-84.2471	315.585	313.554	2.03134	2.03134	DG0753	GA						4.12633
33.7713	-84.2441	296.83	295.708	1.12193	1.12193	DG0754	GA						1.25872
33.771	-84.2417	281.005	279.759	1.24566	1.24566	DG0755	GA						1.55166
33.7716	-84.2397	277.729	276.714	1.01508	1.01508	DG0756	GA						1.03039
33.7709	-84.2365	289.584	290.833	-1.24893	1.24893	DG0757	GA						1.55983
33.7708	-84.235	279.9	279.053	0.847353	0.847353	DG2362	GA						0.718007
33.771	-84.2331	276.996	280.717	-3.72087	3.72087	DG0759	GA						13.8449
33.7709	-84.2312	280.426	279.988	0.437565	0.437565	DG0758	GA						0.191463
33.7709	-84.2292	262.943	266.463	-3.51965	3.51965	DG0760	GA						12.3879
33.7716	-84.2271	275.344	274.556	0.788108	0.788108	DG0761	GA						0.621114
33.7717	-84.2261	277.204	276.679	0.524755	0.524755	DG0762	GA						0.275368
33.7503	-84.3766	309.087	306.991	2.09649	2.09649	DG0549	GA						4.39527
33.7707	-84.2253	272.731	271.956	0.775043	0.775043	DG0763	GA						0.600691
33.7668	-84.2244	272.784	271.842	0.942388	0.942388	DG0764	GA						0.888094
33.7508	-84.3734	317.355	315.03	2.32493	2.32493	DG0550	GA						5.4053
33.7528	-84.3667	312.685	310.364	2.32115	2.32115	DG0014	GA						5.38774
33.7543	-84.3655	316.398	314.764	1.63385	1.63385	DG0015	GA						2.66948
32.2351	-81.4484	19.3546	19.308	0.0466007	0.0466007	CK0505	GA						0.00217163
33.715	-84.3753	302.795	301.046	1.74932	1.74932	DG0157	GA						3.06012
31.4196	-81.6617	4.73163	4.089	0.642633	0.642633	BR0306	GA						0.412977
32.248	-81.2293	18.0485	18.445	-0.396548	0.396548	CK0385	GA						0.15725
32.1587	-81.423	17.4604	17.493	-0.0326149	0.0326149	CK0488	GA						0.00106373
32.6534	-83.7595	154.357	153.909	0.44798	0.44798	CL0958	GA						0.200686
32.5107	-82.5102	64.7662	70.199	-5.43278	5.43278	CL1306	GA						29.5152
33.7544	-84.3898	320.681	318.75	1.93053	1.93053	DG0003	GA						3.72695
32.408	-81.7199	65.074	65.151	-0.0769958	0.0769958	CK0091	GA						0.00592835
33.7867	-84.3892	279.383	277.093	2.29019	2.29019	DG0250	GA						5.24498
32.5427	-83.0961	100.232	99.853	0.379291	0.379291	CL0584	GA						0.143862
32.5894	-83.7977	123.578	122.703	0.874628	0.874628	CL0949	GA						0.764974
33.7214	-84.388	309.397	309.513	-0.116067	0.116067	DG0161	GA						0.0134716
31.5392	-81.7993	18.6809	19.908	-1.22714	1.22714	BR0752	GA						1.50588
32.1609	-81.424	19.9667	20.627	-0.660295	0.660295	CK0490	GA						0.435989
33.7328	-84.4128	327.653	326.763	0.889819	0.889819	DG0235	GA						0.791778
32.5828	-82.8045	83.0744	82.612	0.462385	0.462385	CL0345	GA						0.2138
33.7566	-84.3933	325.818	323.471	2.34739	2.34739	DG0237	GA						5.51026
31.366	-83.1321	72.3744	71.539	0.835356	0.835356	BS0670	GA						0.69782
33.1168	-83.14	178.396	174.582	3.81399	3.81399	DF1060	GA						14.5465
33.7388	-84.4332	315.658	313.126	2.53224	2.53224	DG0177	GA						6.41225
33.0157	-83.349	188.349	187.05	1.2995	1.2995	DF1030	GA						1.6887
33.7194	-84.3853	310.279	308.524	1.75525	1.75525	DG0160	GA						3.08089
33.7476	-84.442	314.809	312.455	2.35429	2.35429	DG0181	GA						5.5427
32.7809	-84.8916	344.911	343.82	1.09128	1.09128	CM0472	GA						1.19089
32.7388	-84.8692	220.492	221.249	-0.757336	0.757336	CM0463	GA						0.573558
32.0932	-81.2084	19.1408	5.824	13.3168	13.3168	CK0272	GA						177.338
33.2816	-82.9669	174.569	172.176	2.39277	2.39277	DF0292	GA						5.72536
31.3973	-83.2984	94.9887	94.502	0.4867	0.4867	BS0690	GA						0.236877
32.5859	-82.8028	79.1765	80.289	-1.11246	1.11246	CL0347	GA						1.23757
31.8626	-82.5926	76.9847	76.688	0.296665	0.296665	BS0441	GA						0.0880102
30.8232	-82.7214	45.7234	43.69	2.03343	2.03343	BD1636	GA						4.13484
32.3654	-81.879	51.6959	51.886	-0.190094	0.190094	CK0139	GA						0.0361358
32.0858	-82.931	85.4211	86.496	-1.07486	1.07486	CL1485	GA						1.15532
33.7816	-84.4041	298.258	296.216	2.04189	2.04189	DG0278	GA						4.16933
32.4954	-82.4046	85.9937	67.201	18.7927	18.7927	CL0070	GA						353.165
33.7545	-84.473	292.492	290.685	1.80689	1.80689	DG0335	GA						3.26484
33.7811	-84.3137	302.358	299.073	3.28521	3.28521	DG0113	GA						10.7926
33.8037	-84.3056	301.452	278.884	22.5685	22.5685	DG0077	GA						509.335
33.794	-84.389	282.062	278.283	3.77925	3.77925	DG0253	GA						14.2827
32.4411	-82.2212	89.3825	74.012	15.3705	15.3705	CL0104	GA						236.254
32.5126	-83.0023	69.0699	68.082	0.987942	0.987942	CL0604	GA						0.976029
33.0645	-83.2819	174.718	175.043	-0.325075	0.325075	DF1040	GA						0.105674
33.0608	-83.2812	169.226	169.575	-0.348921	0.348921	DF1038	GA						0.121746
33.7606	-84.3233	321.411	319.06	2.35137	2.35137	DG0129	GA						5.52895
33.7426	-84.4065	321.155	319.422	1.73288	1.73288	DG0223	GA						3.00287
33.7664	-84.3889	299.47	295.793	3.67712	3.67712	DG0241	GA						13.5212
32.0156	-82.7809	40.8466	40.574	0.27265	0.27265	CL0236	GA						0.0743378
32.7181	-83.4063	158.482	158.978	-0.496361	0.496361	CL0517	GA						0.246374
31.5135	-83.7541	121.961	123.129	-1.1681	1.1681	BS1073	GA						1.36446
33.7751	-84.4267	281.535	279.535	1.99955	1.99955	DG0204	GA						3.99822
33.3133	-82.8247	168.555	167.658	0.897103	0.897103	DF1081	GA						0.804793
32.3905	-81.8316	59.3651	59.522	-0.15694	0.15694	CK0147	GA						0.02463
32.4202	-83.3578	101.437	102.089	-0.651552	0.651552	CL0723	GA						0.42452
33.7964	-84.3067	286.248	284.006	2.24182	2.24182	DG0073	GA						5.02574
32.6401	-83.2929	114.957	113.467	1.49026	1.49026	CL0542	GA						2.22088
32.1451	-81.3974	8.85224	9.042	-0.189763	0.189763	CK0467	GA						0.0360099
33.8674	-84.3355	316.207	308.637	7.5698	7.5698	DG0640	GA						57.3018
31.3044	-84.7165	76.4972	74.424	2.0732	2.0732	BT0349	GA						4.29816
31.1932	-81.5032	7.83698	4.772	3.06498	3.06498	BR0176	GA						9.3941
32.374	-81.8499	52.212	52.112	0.099958	0.099958	CK0142	GA						0.0099916
30.8127	-81.693	9.83275	9.795	0.0377466	0.0377466	BC0754	GA						0.00142481
30.8129	-81.6932	9.71664	9.515	0.201641	0.201641	BC2286	GA						0.0406592
32.7784	-82.2466	72.1432	72.264	-0.120809	0.120809	CL1150	GA						0.0145948
32.7841	-82.245	65.156	65.014	0.141994	0.141994	CL1148	GA						0.0201623
32.5229	-82.9731	93.1076	94.792	-1.68439	1.68439	CL0314	GA						2.83716
32.495	-82.4129	71.5339	58.526	13.0079	13.0079	CL0067	GA						169.205
33.6929	-84.4325	319.525	316.299	3.22562	3.22562	DG0499	GA						10.4046
32.3881	-81.9397	82.2694	68.363	13.9064	13.9064	CK0121	GA						193.389
32.3186	-81.5268	32.8458	32.681	0.164786	0.164786	CK0059	GA						0.0271544
32.4586	-82.2796	59.3122	59.599	-0.286786	0.286786	CL0095	GA						0.082246
33.3605	-84.1177	268.879	270.091	-1.21216	1.21216	DG0839	GA						1.46933
33.3603	-84.1176	268.553	268.981	-0.428147	0.428147	DG0838	GA						0.18331
32.5797	-83.2069	127.599	128.535	-0.93569	0.93569	CL0568	GA						0.875516
33.7855	-84.4328	298.942	291.531	7.41089	7.41089	DG0211	GA						54.9212
32.4265	-83.3807	95.285	93.901	1.38403	1.38403	CL0728	GA						1.91553
32.4286	-81.2588	28.4827	28.529	-0.0463474	0.0463474	CK0563	GA						0.00214809
33.7702	-84.4257	284.953	283.319	1.63378	1.63378	DG0200	GA						2.66924
32.5437	-83.9558	152.782	151.671	1.11075	1.11075	CL1076	GA						1.23377
33.7678	-84.3491	312.729	310.571	2.15803	2.15803	DG0028	GA						4.65709
32.5016	-83.4931	73.1209	72.12	1.00086	1.00086	CL0591	GA						1.00172
31.4122	-83.3657	90.7797	87.578	3.2017	3.2017	BS0696	GA						10.2509
33.7621	-84.3393	330.867	316.922	13.9451	13.9451	DG0136	GA						194.465
31.4407	-81.5344	3.31909	3.776	-0.456907	0.456907	BR0279	GA						0.208764
32.5269	-82.8022	94.3223	96.62	-2.29771	2.29771	CL0441	GA						5.27945
33.7139	-84.3685	309.397	306.481	2.91589	2.91589	DG0154	GA						8.50239
33.7645	-84.3491	337.986	311.79	26.1958	26.1958	DG0027	GA						686.219
32.1244	-81.3123	7.13505	6.509	0.626051	0.626051	CK0351	GA						0.39194
33.085	-83.2482	125.514	124.696	0.817823	0.817823	DF1046	GA						0.668834
33.1486	-84.3838	296.285	294.904	1.38094	1.38094	DG0867	GA						1.90701
31.1706	-81.4078	3.0016	3.222	-0.220404	0.220404	BR1320	GA						0.048578
33.7172	-84.3791	313.296	310.702	2.59445	2.59445	DG0158	GA						6.73116
33.8118	-84.3851	257.459	252.328	5.13099	5.13099	DG0061	GA						26.3271
32.4143	-82.1215	70.904	71.218	-0.313982	0.313982	CL0127	GA						0.0985846
33.2173	-83.0776	196.95	192.963	3.98671	3.98671	DF1071	GA						15.8939
33.78	-84.3446	312.17	309.668	2.50152	2.50152	DG0035	GA						6.25761
33.7871	-84.3892	289.905	276.875	13.0304	13.0304	DG0251	GA						169.791
32.553	-83.1304	119.595	119.393	0.202241	0.202241	CL0577	GA						0.0409015
32.019	-82.7859	39.8755	40.07	-0.194517	0.194517	CL0237	GA						0.0378368
32.1696	-81.4301	19.5968	19.392	0.204772	0.204772	CK0492	GA						0.0419314
31.9739	-82.7104	36.8938	35.74	1.15382	1.15382	BS0486	GA						1.33129
31.4346	-81.6789	15.9742	16.441	-0.466789	0.466789	BR0303	GA						0.217892
32.3764	-81.9105	73.7333	73.786	-0.0526828	0.0526828	CK0128	GA						0.00277548
31.616	-81.8875	26.8843	26.301	0.583318	0.583318	BR0799	GA						0.34026
33.728	-84.4165	321.61	319.183	2.42665	2.42665	DG0171	GA						5.88861
32.5338	-82.9114	71.1317	72.014	-0.882315	0.882315	CL0321	GA						0.778479
33.7711	-84.3889	302.899	301.355	1.54411	1.54411	DG0586	GA						2.38427
33.7713	-84.3875	307.594	304.762	2.83153	2.83153	DG0587	GA						8.01757
33.7739	-84.3872	301.989	298.074	3.915	3.915	DG0588	GA						15.3272
33.7773	-84.3872	307.725	297.523	10.2024	10.2024	DG0589	GA						104.09
33.7795	-84.3872	292.07	289.81	2.25951	2.25951	DG0590	GA						5.1054
33.7814	-84.3877	296.424	294.667	1.75742	1.75742	DG0591	GA						3.08853
33.7825	-84.3879	303.607	301.17	2.4373	2.4373	DG0592	GA						5.94045
33.7845	-84.3877	297.189	295.043	2.14551	2.14551	DG0593	GA						4.60322
33.7866	-84.3877	284.401	282.731	1.67012	1.67012	DG0594	GA						2.78929
33.7887	-84.3877	282.477	280.504	1.97341	1.97341	DG0595	GA						3.89433
33.7905	-84.3879	281.549	279.826	1.72327	1.72327	DG0596	GA						2.96964
33.7576	-84.3919	323.011	320.73	2.28144	2.28144	DG0578	GA						5.20497
33.7919	-84.3879	279.659	278.267	1.3918	1.3918	DG0597	GA						1.93712
33.7926	-84.3863	286.172	283.633	2.53908	2.53908	DG0598	GA						6.44693
33.7947	-84.3879	289.594	287.283	2.31114	2.31114	DG0599	GA						5.34135
33.7969	-84.3878	284.88	282.958	1.92206	1.92206	DG0600	GA						3.69432
33.7976	-84.3897	286.214	280.468	5.74601	5.74601	DG0601	GA						33.0166
33.7991	-84.3919	275.361	272.859	2.50174	2.50174	DG0602	GA						6.25873
33.801	-84.3879	259.154	255.694	3.46006	3.46006	DG0603	GA						11.972
33.8021	-84.3881	261.342	259.223	2.11875	2.11875	DG0604	GA						4.48912
33.8032	-84.3866	259.758	257.557	2.20125	2.20125	DG0605	GA						4.84551
33.8053	-84.3838	259.679	257.7	1.97941	1.97941	DG0606	GA						3.91805
33.7559	-84.3902	324.694	323.188	1.50584	1.50584	DG0579	GA						2.26754
33.8068	-84.3853	264.934	253.408	11.526	11.526	DG0607	GA						132.849
33.8096	-84.3813	256.208	253.764	2.44381	2.44381	DG0608	GA						5.97221
33.8115	-84.3786	255.675	254.051	1.62373	1.62373	DG0609	GA						2.63651
33.8137	-84.3754	258.669	256.382	2.28724	2.28724	DG0610	GA						5.23147
33.8165	-84.3734	258.122	256.359	1.76303	1.76303	DG0611	GA						3.10828
33.8181	-84.3727	259.921	257.653	2.26786	2.26786	DG0612	GA						5.1432
33.8219	-84.3727	262.36	261.533	0.826785	0.826785	DG0613	GA						0.683573
33.8242	-84.3719	265.653	263.82	1.83334	1.83334	DG0615	GA						3.36114
33.8263	-84.3703	283.82	266.272	17.5476	17.5476	DG0616	GA						307.92
33.8287	-84.3672	272.267	269.291	2.97555	2.97555	DG0617	GA						8.85392
33.7577	-84.388	327.395	325.161	2.23426	2.23426	DG0580	GA						4.99192
33.831	-84.3641	275.955	273.151	2.80403	2.80403	DG0618	GA						7.8626
33.8335	-84.3611	278.706	276.499	2.20686	2.20686	DG0619	GA						4.87022
33.8351	-84.3602	277.67	277.398	0.271844	0.271844	DG0620	GA						0.0738992
33.837	-84.3602	284.087	278.126	5.96115	5.96115	DG0621	GA						35.5353
33.8402	-84.3615	285.065	278.178	6.88665	6.88665	DG0622	GA						47.4259
32.5269	-83.0536	91.1749	90.085	1.0899	1.0899	CL0593	GA						1.18788
33.8421	-84.3613	283.096	278.116	4.98036	4.98036	DG0623	GA						24.804
33.8453	-84.3572	282.002	279.294	2.70783	2.70783	DG0625	GA						7.33233
33.8463	-84.3554	295.173	279.835	15.3377	15.3377	DG0626	GA						235.246
33.8479	-84.3528	284.953	281.568	3.38476	3.38476	DG0627	GA						11.4566
33.8494	-84.3513	286.809	283.51	3.2993	3.2993	DG0628	GA						10.8854
33.7591	-84.3894	320.227	318.371	1.85567	1.85567	DG0581	GA						3.44351
33.8525	-84.3498	290.113	287.406	2.70699	2.70699	DG0629	GA						7.3278
33.8541	-84.3483	292.601	289.652	2.94913	2.94913	DG0630	GA						8.69736
33.8554	-84.3452	294.346	292.778	1.56843	1.56843	DG0631	GA						2.45997
33.8566	-84.3418	317.06	296.419	20.6414	20.6414	DG0632	GA						426.068
33.8572	-84.3406	305.845	297.451	8.3938	8.3938	DG0633	GA						70.4558
33.8592	-84.3406	300.114	297.895	2.21945	2.21945	DG0634	GA						4.92598
33.8607	-84.3399	302.525	299.984	2.54135	2.54135	DG0635	GA						6.45845
33.8632	-84.3377	306.303	301.112	5.19077	5.19077	DG0636	GA						26.944
33.8661	-84.3367	309.397	306.845	2.552	2.552	DG0639	GA						6.51272
33.8698	-84.3339	306.922	306.269	0.65258	0.65258	DG0641	GA						0.425861
33.7609	-84.3889	328.354	318.644	9.7097	9.7097	DG0582	GA						94.2784
33.8717	-84.3322	311.087	308.355	2.73203	2.73203	DG0642	GA						7.464
33.8739	-84.3305	311.429	309.12	2.30903	2.30903	DG0643	GA						5.33161
33.8751	-84.3286	312.718	310.27	2.44815	2.44815	DG0644	GA						5.99342
33.8761	-84.3264	307.565	308.219	-0.654171	0.654171	DG0645	GA						0.42794
33.8777	-84.324	312.598	312.029	0.569231	0.569231	DG0646	GA						0.324024
33.8788	-84.3223	311.913	309.411	2.50224	2.50224	DG0647	GA						6.2612
33.8796	-84.32	326.221	308.371	17.85	17.85	DG0648	GA						318.623
33.8808	-84.3189	328.049	306.961	21.0882	21.0882	DG0649	GA						444.712
33.8847	-84.3122	316.036	313.98	2.05558	2.05558	DG0651	GA						4.2254
33.7623	-84.3889	314.696	314.431	0.265108	0.265108	DG0583	GA						0.0702823
33.8859	-84.3099	316.483	313.367	3.11631	3.11631	DG0652	GA						9.71141
33.8875	-84.3066	314.08	311.289	2.79092	2.79092	DG0653	GA						7.78921
33.8895	-84.3031	315.338	313.675	1.66313	1.66313	DG0654	GA						2.76599
33.8918	-84.3008	318.491	316.043	2.44795	2.44795	DG0655	GA						5.99247
33.8927	-84.2997	317.751	315.585	2.16627	2.16627	DG0656	GA						4.69273
33.8939	-84.2972	317.438	315.237	2.20105	2.20105	DG0657	GA						4.8446
33.8948	-84.295	317.334	315.409	1.92523	1.92523	DG0658	GA						3.70652
33.8961	-84.2917	318.041	315.616	2.42464	2.42464	DG0659	GA						5.87889
33.8973	-84.2885	329.126	316.686	12.4404	12.4404	DG0660	GA						154.764
33.8994	-84.2855	320.284	317.867	2.41668	2.41668	DG0661	GA						5.84034
33.7653	-84.3889	302.7	300.902	1.79846	1.79846	DG0584	GA						3.23447
33.9017	-84.2824	323.758	319.039	4.71864	4.71864	DG0662	GA						22.2656
33.9036	-84.2797	323.435	320.429	3.00602	3.00602	DG0663	GA						9.03616
33.906	-84.2765	325.796	323.308	2.48817	2.48817	DG0664	GA						6.19097
33.9086	-84.273	326.583	323.999	2.58428	2.58428	DG0665	GA						6.67848
33.9106	-84.2701	328.5	326.222	2.27791	2.27791	DG0666	GA						5.18887
33.9121	-84.2681	327.095	324.26	2.83542	2.83542	DG0667	GA						8.03963
33.9138	-84.2656	334.24	322.81	11.4303	11.4303	DG0668	GA						130.651
33.9156	-84.2631	322.561	320.715	1.84641	1.84641	DG0669	GA						3.40922
33.7683	-84.389	305.258	303.045	2.21305	2.21305	DG0585	GA						4.89759
33.7516	-84.3962	332.449	322.342	10.1071	10.1071	DG0215	GA						102.153
33.7711	-84.3491	301.131	298.509	2.62165	2.62165	DG0031	GA						6.87306
33.8023	-84.4077	279.994	276.772	3.22226	3.22226	DG0680	GA						10.3829
33.8041	-84.411	276.598	273.444	3.15447	3.15447	DG0681	GA						9.95067
33.8027	-84.3884	280.525	260.862	19.6627	19.6627	DG0672	GA						386.621
33.8025	-84.3898	288.403	266.305	22.0983	22.0983	DG0673	GA						488.336
33.8025	-84.3916	278.764	277.107	1.6567	1.6567	DG0674	GA						2.74467
33.8026	-84.3935	284.873	274.832	10.0405	10.0405	DG0675	GA						100.813
33.8021	-84.3958	296.431	274.779	21.6523	21.6523	DG0676	GA						468.824
33.8017	-84.3976	280.668	262.704	17.9637	17.9637	DG0677	GA						322.695
33.8009	-84.3993	255.409	252.946	2.46342	2.46342	DG0678	GA						6.06845
33.8017	-84.4041	274.231	271.4	2.83087	2.83087	DG0679	GA						8.01384
32.6211	-83.7856	127.938	128.33	-0.391606	0.391606	CL0953	GA						0.153355
31.4076	-82.1102	31.402	31.479	-0.0770333	0.0770333	BS0235	GA						0.00593413
31.9409	-81.3014	4.80352	4.933	-0.129481	0.129481	BR0477	GA						0.0167653
31.9405	-81.3017	4.67319	4.804	-0.130814	0.130814	BR0489	GA						0.0171123
32.9762	-82.2447	113.733	112.659	1.0739	1.0739	CL1135	GA						1.15327
32.5312	-82.5765	74.0766	75.056	-0.979392	0.979392	CL1303	GA						0.959209
32.3435	-81.6019	38.0158	38.169	-0.153224	0.153224	CK0070	GA						0.0234777
32.6112	-83.2545	127.914	131.805	-3.89096	3.89096	CL0559	GA						15.1396
31.1778	-81.5044	6.48733	3.647	2.84033	2.84033	BR0173	GA						8.06749
32.4945	-82.4157	77.2106	54.527	22.6836	22.6836	CL0065	GA						514.547
32.3947	-81.9929	66.572	65.857	0.715036	0.715036	CK0112	GA						0.511276
32.7485	-83.4318	170.204	170.135	0.0686323	0.0686323	CL0513	GA						0.00471039
33.7567	-84.4251	294.341	293.136	1.20491	1.20491	DG0193	GA						1.4518
33.7793	-84.4289	279.693	278.115	1.57761	1.57761	DG0209	GA						2.48886
33.7784	-84.4313	275.342	273.076	2.26567	2.26567	DG0685	GA						5.13327
33.7806	-84.4318	294.003	291.972	2.0312	2.0312	DG0686	GA						4.12578
33.7804	-84.439	261.29	276.615	-15.325	15.325	DG0688	GA						234.856
33.781	-84.4415	279.076	257.926	21.1495	21.1495	DG0689	GA						447.303
33.7837	-84.4409	298.825	282.039	16.7855	16.7855	DG0690	GA						281.755
33.7856	-84.4433	276.908	275.358	1.54991	1.54991	DG0691	GA						2.40222
33.7852	-84.4457	274.864	272.791	2.07293	2.07293	DG0692	GA						4.29706
33.7596	-84.4243	316.476	290.629	25.8469	25.8469	DG0195	GA						668.063
33.786	-84.4473	271.428	269.662	1.7657	1.7657	DG0693	GA						3.1177
33.7895	-84.4454	267.037	265.813	1.22443	1.22443	DG0694	GA						1.49923
33.7917	-84.4432	284.953	269.728	15.2248	15.2248	DG0695	GA						231.794
33.7942	-84.4487	275.096	268.576	6.52043	6.52043	DG0696	GA						42.5161
33.7606	-84.4241	292.256	289.737	2.51932	2.51932	DG0196	GA						6.34699
33.7634	-84.4245	288.509	288.1	0.409163	0.409163	DG0197	GA						0.167415
33.7677	-84.4253	287.119	285.362	1.75672	1.75672	DG0199	GA						3.08605
33.7721	-84.4261	280.822	282.042	-1.21991	1.21991	DG0202	GA						1.48818
33.7744	-84.4265	282.362	280.272	2.09025	2.09025	DG0203	GA						4.36913
33.7765	-84.4269	280.875	278.882	1.99276	1.99276	DG0206	GA						3.9711
33.7778	-84.4276	280.163	278.147	2.01599	2.01599	DG0207	GA						4.06423
33.797	-84.3889	284.334	281.811	2.52294	2.52294	DG0254	GA						6.36524
32.6299	-83.7794	134.606	136.135	-1.52856	1.52856	CL0955	GA						2.3365
32.533	-82.5367	67.4035	68.45	-1.04648	1.04648	CL0401	GA						1.09512
32.5789	-84.5517	176.879	176.248	0.630765	0.630765	CM0421	GA						0.397865
32.7232	-83.5722	82.1005	81.743	0.357544	0.357544	CL0894	GA						0.127838
32.6165	-83.2571	119.054	120.621	-1.56741	1.56741	CL0555	GA						2.45678
32.7769	-83.483	137.756	137.918	-0.162054	0.162054	CL0498	GA						0.0262614
32.4373	-81.7794	66.8314	66.274	0.557376	0.557376	CK0164	GA						0.310668
32.5406	-82.6466	97.9382	99.568	-1.62979	1.62979	CL1130	GA						2.65623
32.4093	-81.7289	66.5103	66.24	0.270285	0.270285	CK0095	GA						0.0730541
31.7896	-82.386	62.0646	63.237	-1.17238	1.17238	BS0308	GA						1.37447
33.4491	-82.5664	181.852	181.493	0.359267	0.359267	DF0346	GA						0.129073
32.3913	-81.9646	73.2611	70.217	3.04411	3.04411	CK0117	GA						9.26663
32.8015	-83.5075	109.578	110.899	-1.32114	1.32114	CL0935	GA						1.74541
33.7512	-84.4266	318.152	297.079	21.0729	21.0729	DG0187	GA						444.065
32.529	-82.9336	83.5231	84.924	-1.40087	1.40087	CL1490	GA						1.96244
31.8674	-84.4848	127.328	122.368	4.96008	4.96008	BT0220	GA						24.6024
31.7016	-81.41	7.78104	8.046	-0.264957	0.264957	BR0410	GA						0.0702023
31.701	-81.4099	8.88834	8.41	0.478335	0.478335	BR0409	GA						0.228805
31.7325	-81.4347	9.09225	5.794	3.29825	3.29825	BR0424	GA						10.8785
32.0904	-84.6654	176.968	177.346	-0.377623	0.377623	CM0292	GA						0.142599
33.8129	-84.3826	246.968	245.833	1.13526	1.13526	DG0062	GA						1.28881
33.751	-84.3966	323.321	321.295	2.02579	2.02579	DG0216	GA						4.10382
33.73	-84.4147	321.036	319.097	1.93852	1.93852	DG0236	GA						3.75786
33.724	-84.4205	319.298	317.686	1.61239	1.61239	DG0483	GA						2.5998
33.7226	-84.4221	318.197	315.942	2.25506	2.25506	DG0484	GA						5.08528
33.721	-84.4233	314.657	313.066	1.59108	1.59108	DG0485	GA						2.53153
33.7171	-84.4246	318.627	318.335	0.291855	0.291855	DG0486	GA						0.0851795
33.7142	-84.4256	323.86	321.946	1.91399	1.91399	DG0488	GA						3.66337
33.7125	-84.4261	321.434	320.325	1.10948	1.10948	DG0489	GA						1.23095
33.7089	-84.4273	320.712	318.856	1.85551	1.85551	DG0490	GA						3.44291
33.7067	-84.4276	320.393	318.699	1.6936	1.6936	DG0492	GA						2.86827
33.7045	-84.428	319.694	317.597	2.09703	2.09703	DG0493	GA						4.39754
33.7463	-84.3983	313.419	311.466	1.95338	1.95338	DG0218	GA						3.81569
33.7031	-84.4282	317.866	316.257	1.60899	1.60899	DG0494	GA						2.58884
33.6987	-84.4287	319.518	317.637	1.88062	1.88062	DG0496	GA						3.53671
33.6964	-84.4292	319.878	317.587	2.29145	2.29145	DG0497	GA						5.25076
33.6942	-84.4303	318.924	316.515	2.40949	2.40949	DG0498	GA						5.80563
33.6918	-84.4346	320.011	317.587	2.42429	2.42429	DG0501	GA						5.8772
33.6895	-84.437	324.482	318.805	5.67745	5.67745	DG0502	GA						32.2335
33.6876	-84.4385	320.322	318.373	1.94897	1.94897	DG0503	GA						3.79847
33.6853	-84.4402	317.826	315.92	1.90647	1.90647	DG0505	GA						3.63464
33.6815	-84.4401	321.327	318.546	2.78054	2.78054	DG0506	GA						7.7314
33.68	-84.4402	323.889	321.084	2.8053	2.8053	DG0507	GA						7.86971
33.7426	-84.4071	321.699	320.024	1.67549	1.67549	DG0224	GA						2.80727
33.6788	-84.4397	321.97	320.856	1.11439	1.11439	DG0700	GA						1.24187
33.6758	-84.4391	340.616	317.1	23.5163	23.5163	DG0701	GA						553.018
33.6717	-84.4381	318.146	315.399	2.74729	2.74729	DG0702	GA						7.54759
33.6705	-84.4373	316.16	314.145	2.01516	2.01516	DG0703	GA						4.06086
33.6687	-84.4343	310.332	308.719	1.61336	1.61336	DG0704	GA						2.60293
33.6682	-84.4327	310.016	308.168	1.84786	1.84786	DG0705	GA						3.4146
33.6676	-84.4306	307.15	305.09	2.06039	2.06039	DG0706	GA						4.24521
33.6668	-84.4282	307.04	302.494	4.54559	4.54559	DG0707	GA						20.6624
33.6659	-84.4249	304.137	302.813	1.32379	1.32379	DG0708	GA						1.75241
33.6645	-84.4211	305.391	303.84	1.55126	1.55126	DG0709	GA						2.40641
33.7411	-84.4119	330.128	319.588	10.5401	10.5401	DG0225	GA						111.094
33.6635	-84.417	304.137	302.467	1.6699	1.6699	DG0710	GA						2.78857
33.6622	-84.4146	305.389	303.766	1.62278	1.62278	DG0711	GA						2.63341
33.6609	-84.4122	306.922	304.591	2.33058	2.33058	DG0712	GA						5.4316
33.6588	-84.4096	313.968	305.806	8.16159	8.16159	DG0713	GA						66.6115
33.655	-84.4131	303.274	301.853	1.42082	1.42082	DG0714	GA						2.01874
33.7391	-84.4128	320.425	318.565	1.86024	1.86024	DG0227	GA						3.46051
33.7388	-84.4142	321.962	319.683	2.27901	2.27901	DG0228	GA						5.19391
33.737	-84.414	325.771	323.929	1.84227	1.84227	DG0229	GA						3.39395
33.7345	-84.4141	326.697	324.685	2.01188	2.01188	DG0233	GA						4.04766
33.7326	-84.4141	326.761	325.258	1.50255	1.50255	DG0234	GA						2.25766
32.4882	-82.3428	74.3973	74.032	0.365251	0.365251	CL0079	GA						0.133409
31.4288	-83.4417	100.49	99.31	1.1804	1.1804	BS0711	GA						1.39333
32.6463	-83.3052	130.305	129.847	0.457818	0.457818	CL0535	GA						0.209597
31.6221	-81.9024	32.1465	32.237	-0.090464	0.090464	BR0801	GA						0.00818373
32.047	-82.809	42.3247	42.208	0.116706	0.116706	CL0242	GA						0.0136202
33.7637	-84.3182	332.399	319.402	12.9973	12.9973	DG0125	GA						168.929
33.7202	-84.4034	325.025	304.262	20.7626	20.7626	DG0168	GA						431.084
32.51	-83.0247	80.2133	83.165	-2.95168	2.95168	CL0597	GA						8.71241
33.8442	-84.3599	286.885	282.577	4.30787	4.30787	DG0624	GA						18.5577
32.9607	-83.4311	183.48	181.656	1.82393	1.82393	CL1254	GA						3.3267
33.7263	-84.3685	288.256	285.564	2.69183	2.69183	DG0152	GA						7.24593
32.8029	-83.6316	96.8124	88.52	8.29239	8.29239	CL0910	GA						68.7637
32.173	-81.4311	21.2985	21.274	0.024469	0.024469	CK0495	GA						0.000598734
33.7491	-84.3982	316.329	313.324	3.00547	3.00547	DG0217	GA						9.03287
32.4391	-82.2174	97.4206	78.088	19.3326	19.3326	CL0111	GA						373.748
33.7825	-84.3434	313.108	303.877	9.23083	9.23083	DG0036	GA						85.2082
32.5561	-82.6811	111.507	111.806	-0.298581	0.298581	CL1496	GA						0.0891504
33.6829	-84.4413	323.011	320.629	2.38237	2.38237	DG0508	GA						5.67569
33.6581	-84.4482	319.862	317.904	1.95837	1.95837	DG0529	GA						3.83523
33.6545	-84.4489	318.081	316.29	1.79141	1.79141	DG0530	GA						3.20915
33.6523	-84.4491	321.155	320.435	0.719903	0.719903	DG0535	GA						0.51826
33.6498	-84.4498	324.559	322.756	1.80261	1.80261	DG0536	GA						3.24939
33.6787	-84.442	323.321	321.22	2.10084	2.10084	DG0509	GA						4.41351
33.6784	-84.4406	323.94	321.823	2.11665	2.11665	DG0510	GA						4.48021
33.6758	-84.4416	323.182	321.816	1.36587	1.36587	DG0512	GA						1.8656
33.6722	-84.443	318.325	315.967	2.35793	2.35793	DG0514	GA						5.55984
33.6688	-84.4442	318.576	316.735	1.84116	1.84116	DG0516	GA						3.38985
33.6662	-84.4452	323.522	321.647	1.87501	1.87501	DG0517	GA						3.51567
33.6628	-84.4465	321.933	320.078	1.85459	1.85459	DG0519	GA						3.43951
33.6598	-84.4476	320.536	318.682	1.85404	1.85404	DG0520	GA						3.43747
34.4443	-83.6073	424.822	424.251	0.571256	0.571256	ED0634	GA						0.326334
33.4474	-84.1481	264.171	260.346	3.82494	3.82494	DG0929	GA						14.6301
32.4992	-82.3934	82.7849	79.163	3.62192	3.62192	CL0071	GA						13.1183
32.453	-82.2605	78.1807	79.172	-0.991257	0.991257	CL0098	GA						0.98259
32.3671	-81.8885	63.3359	63.844	-0.508102	0.508102	CK0133	GA						0.258168
33.7724	-84.3889	305.726	296.294	9.43204	9.43204	DG0245	GA						88.9634
30.8243	-82.8234	48.8647	47.545	1.31969	1.31969	BD1629	GA						1.74159
32.5277	-82.9409	81.8692	82.01	-0.140818	0.140818	CL1489	GA						0.0198298
33.7821	-84.4314	280.61	277.913	2.69715	2.69715	DG0210	GA						7.27461
32.3372	-81.5862	36.6666	36.928	-0.261414	0.261414	CK0069	GA						0.0683372
32.6411	-83.2978	118.353	118.286	0.0671098	0.0671098	CL0539	GA						0.00450373
32.5725	-82.1094	74.2558	74.864	-0.608197	0.608197	CL1178	GA						0.369904
31.4316	-83.4496	99.2846	97.242	2.04255	2.04255	BS0708	GA						4.17203
33.7778	-84.3465	315.585	314.591	0.994267	0.994267	DG0034	GA						0.988567
32.821	-83.6342	109.696	107.343	2.35269	2.35269	CL0912	GA						5.53514
31.2328	-81.5178	11.5502	8.749	2.80116	2.80116	BR0182	GA						7.84648
33.7546	-84.3884	319.917	317.879	2.03818	2.03818	DG0540	GA						4.15418
33.7548	-84.4139	317.442	305.994	11.4479	11.4479	DG0557	GA						131.054
33.7548	-84.4147	312.111	304.431	7.67984	7.67984	DG0558	GA						58.98
33.7548	-84.4158	309.271	302.504	6.76705	6.76705	DG0559	GA						45.793
33.7548	-84.4176	297.33	295.827	1.50271	1.50271	DG0560	GA						2.25813
33.7566	-84.4176	298.877	297.527	1.34969	1.34969	DG0189	GA						1.82165
33.7567	-84.4189	296.668	295.219	1.44931	1.44931	DG0190	GA						2.10051
33.7567	-84.4202	298.95	298.494	0.45631	0.45631	DG0191	GA						0.208219
33.7567	-84.4214	294.545	293.659	0.885772	0.885772	DG0192	GA						0.784592
33.7547	-84.4204	296.51	289.503	7.00679	7.00679	DG0561	GA						49.0951
33.7547	-84.4213	289.594	288.598	0.996114	0.996114	DG0562	GA						0.992243
33.7548	-84.423	288.087	286.857	1.23004	1.23004	DG0563	GA						1.51301
33.7535	-84.4257	316.516	290.62	25.8963	25.8963	DG0564	GA						670.619
33.7535	-84.4287	298.71	286.079	12.6308	12.6308	DG0565	GA						159.538
33.7537	-84.4304	305.469	290.636	14.8332	14.8332	DG0566	GA						220.025
33.7539	-84.4333	302.379	300.289	2.08979	2.08979	DG0567	GA						4.36724
33.7524	-84.3901	320.992	319.106	1.88557	1.88557	DG2125	GA						3.55539
33.7559	-84.4336	293.886	292.513	1.37254	1.37254	DG0568	GA						1.88386
33.7554	-84.4366	296.862	295.287	1.57534	1.57534	DG0569	GA						2.4817
33.7549	-84.4393	299.205	297.742	1.46329	1.46329	DG0571	GA						2.14123
33.7545	-84.4416	301.313	299.922	1.39122	1.39122	DG0573	GA						1.93549
33.7539	-84.4443	311.691	310.222	1.46916	1.46916	DG0575	GA						2.15843
33.7534	-84.4461	315.337	313.941	1.3958	1.3958	DG0576	GA						1.94827
33.752	-84.446	322.413	320.357	2.05584	2.05584	DG0577	GA						4.22646
33.7517	-84.4482	326.741	324.771	1.9698	1.9698	DG0326	GA						3.88013
33.7509	-84.4527	320.765	311.353	9.41199	9.41199	DG0327	GA						88.5856
33.7517	-84.4576	315.865	303.968	11.8972	11.8972	DG0329	GA						141.543
33.7534	-84.3919	323.32	321.757	1.56275	1.56275	DG0542	GA						2.44217
33.7525	-84.4602	307.601	307.057	0.544212	0.544212	DG0330	GA						0.296166
33.7532	-84.4628	309.67	308.096	1.57411	1.57411	DG0331	GA						2.47782
33.7553	-84.467	307.85	306.314	1.53586	1.53586	DG0332	GA						2.35887
33.7546	-84.4707	294.899	292.553	2.34574	2.34574	DG0334	GA						5.50251
33.7545	-84.4769	288.047	286.765	1.28195	1.28195	DG0336	GA						1.64339
33.755	-84.4826	283.368	281.334	2.03438	2.03438	DG0337	GA						4.13868
33.7543	-84.4844	281.761	280.047	1.71441	1.71441	DG0338	GA						2.93922
33.7515	-84.4879	276.289	273.605	2.68403	2.68403	DG0339	GA						7.20399
33.751	-84.4895	273.467	272.211	1.25606	1.25606	DG0342	GA						1.57768
33.7523	-84.4923	272.741	270.754	1.98667	1.98667	DG0343	GA						3.94687
33.7548	-84.394	328.064	326.697	1.36657	1.36657	DG0551	GA						1.86751
33.7543	-84.4973	273.961	271.961	1.99974	1.99974	DG0344	GA						3.99895
33.7556	-84.5001	281.908	280.591	1.31678	1.31678	DG0345	GA						1.73392
33.7576	-84.5022	289.904	288.202	1.70156	1.70156	DG1144	GA						2.89529
33.7582	-84.5034	291.76	289.825	1.93514	1.93514	DG1145	GA						3.74477
33.7593	-84.505	289.768	287.625	2.14286	2.14286	DG1146	GA						4.59186
33.7582	-84.5054	287.738	286.343	1.39469	1.39469	DG1147	GA						1.94517
33.7553	-84.5056	285.027	284.668	0.358639	0.358639	DG1148	GA						0.128622
33.7541	-84.5055	284.878	282.233	2.64476	2.64476	DG1149	GA						6.99478
33.7524	-84.5063	287.886	287.404	0.482218	0.482218	DG1150	GA						0.232534
33.7499	-84.5077	276.855	277.224	-0.368553	0.368553	DG1151	GA						0.135832
33.7488	-84.5077	280.356	280.013	0.342745	0.342745	DG1152	GA						0.117474
33.7546	-84.3991	327.787	326.078	1.70875	1.70875	DG0552	GA						2.91983
33.7496	-84.5061	281.593	281.306	0.287236	0.287236	DG1153	GA						0.0825044
33.75	-84.5038	303.184	276.927	26.2569	26.2569	DG1154	GA						689.427
33.7498	-84.5012	269.476	267.521	1.95456	1.95456	DG1155	GA						3.82032
33.7504	-84.5002	269.241	266.904	2.33723	2.33723	DG1156	GA						5.46265
33.7506	-84.4989	289.151	269.357	19.7942	19.7942	DG0346	GA						391.811
33.7508	-84.4939	270.523	267.527	2.99565	2.99565	DG0349	GA						8.9739
33.7514	-84.4909	269.172	267.978	1.19448	1.19448	DG0348	GA						1.42678
33.7547	-84.403	310.341	308.093	2.24801	2.24801	DG0553	GA						5.05357
33.7545	-84.4055	311.872	310.64	1.23226	1.23226	DG0554	GA						1.51847
33.7548	-84.4079	318.897	317.798	1.09874	1.09874	DG0555	GA						1.20722
33.7546	-84.4117	302.387	300.863	1.52401	1.52401	DG0556	GA						2.3226
32.7017	-83.67	107.191	108.771	-1.58041	1.58041	CL0976	GA						2.4977
32.5298	-83.0599	92.9179	93.406	-0.488052	0.488052	CL0590	GA						0.238195
33.7442	-84.4386	314.038	312.169	1.8692	1.8692	DG0180	GA						3.49389
32.803	-83.5434	99.9046	100.396	-0.491424	0.491424	CL1589	GA						0.241497
32.5109	-83.0054	64.5606	65.651	-1.09039	1.09039	CL0601	GA						1.18895
32.5567	-83.5185	75.4133	74.01	1.40331	1.40331	CL0874	GA						1.96928
33.7434	-84.4041	324.432	322.876	1.55638	1.55638	DG0222	GA						2.42231
33.7769	-84.3887	298.206	296.218	1.98766	1.98766	DG0247	GA						3.9508
33.7201	-84.3983	308.699	300.651	8.04813	8.04813	DG0167	GA						64.7724
31.4431	-83.9908	95.8811	83.344	12.5371	12.5371	BS1042	GA						157.18
32.493	-81.8145	75.5657	75.519	0.046665	0.046665	CK1700	GA						0.00217762

## Sheet: NY
latitude	longitude	GE ELEVATION	True elevation	error	Aerror	GSID	STATE						E2	sumE2
43.2405	-77.4194	108.089	107.619	0.470099	0.470099	OF0848	NY			stdv	2.43114		0.220993	1406.26
43.2829	-77.7498	83.3359	82.982	0.353941	0.353941	OF0668	NY			MAE	1.67303		0.125274
43.1152	-77.6646	164.338	163.793	0.545337	0.545337	OF1047	NY			LE95	4.76503		0.297393
43.254	-77.7509	103.855	103.704	0.151035	0.151035	OF1112	NY			MaxAE	13.3309		0.0228116
43.2787	-77.7499	85.3918	84.915	0.47675	0.47675	OF0999	NY			MinAE	0.00135232		0.227291
41.3768	-74.6901	142.345	143.303	-0.958405	0.958405	LY2082	NY			SampleSize	214		0.91854
42.8217	-74.5473	395.296	394.952	0.343906	0.343906	NA0840	NY			RMSE	2.56947		0.118271
42.9559	-74.1857	191.262	191.227	0.0347969	0.0347969	NA0075	NY						0.00121082
42.9557	-74.1854	193.95	192.22	1.73047	1.73047	NA0078	NY						2.99453
41.1883	-72.1649	23.2657	25.124	-1.85832	1.85832	LX0278	NY						3.45335
41.1882	-72.1651	23.1373	26.221	-3.08369	3.08369	LX0276	NY						9.50912
41.0705	-71.8571	11.821	22.299	-10.478	10.478	LW0892	NY						109.789
42.1353	-73.897	3.57393	3.159	0.414928	0.414928	MZ0586	NY						0.172166
41.2849	-71.9337	21.4099	26.968	-5.55812	5.55812	LW0801	NY						30.8927
42.3451	-79.5961	174.345	176.87	-2.52518	2.52518	NC0861	NY						6.37651
42.3429	-79.5937	174.345	175.336	-0.991176	0.991176	NC0865	NY						0.98243
40.5262	-74.1684	8.8029	9.075	-0.272104	0.272104	KV0369	NY						0.0740407
41.8046	-73.945	0.147332	1.659	-1.51167	1.51167	LX1436	NY						2.28514
41.2546	-72.0341	8.02861	8.757	-0.728392	0.728392	LX0338	NY						0.530554
41.0627	-71.8775	32.6535	33.622	-0.96851	0.96851	LW0881	NY						0.938012
41.2507	-72.0362	3.32686	8.422	-5.09514	5.09514	LX0339	NY						25.9604
41.2921	-71.9226	0.246052	3.614	-3.36795	3.36795	LW0805	NY						11.3431
41.0644	-71.8711	33.0253	35.461	-2.4357	2.4357	LW0883	NY						5.93262
41.0662	-71.8614	25.2804	31.147	-5.86663	5.86663	LW0886	NY						34.4173
41.189	-72.164	21.0629	23.108	-2.04508	2.04508	LX0279	NY						4.18234
41.9773	-73.9371	0.494147	1.921	-1.42685	1.42685	LX1468	NY						2.03591
41.2337	-73.9437	3.17006	6.868	-3.69794	3.69794	LX1845	NY						13.6747
40.5478	-74.1892	45.1263	44.042	1.08433	1.08433	KV0307	NY						1.17578
44.004	-74.4833	528.63	525.508	3.12211	3.12211	PH0311	NY						9.74755
40.6021	-74.1157	107.731	118.652	-10.9205	10.9205	KV3473	NY						119.258
41.1529	-72.2933	34.6936	36.064	-1.3704	1.3704	LX0255	NY						1.87801
42.9809	-77.1883	178.593	179.642	-1.04884	1.04884	NB0806	NY						1.10007
43.2649	-77.6962	83.7115	83.158	0.553472	0.553472	OF1002	NY						0.306332
41.1857	-72.1866	29.9732	33.474	-3.50082	3.50082	LX0274	NY						12.2558
41.6314	-73.9476	0.0581309	0.634	-0.575869	0.575869	LX1394	NY						0.331625
43.0696	-75.7665	158.898	155.19	3.70766	3.70766	OE0999	NY						13.7467
43.0247	-74.174	269.693	271.179	-1.4856	1.4856	OE0281	NY						2.20701
41.3686	-74.5054	160.874	161.442	-0.568205	0.568205	LY0866	NY						0.322857
41.0129	-72.5586	0.642073	1.788	-1.14593	1.14593	LX0486	NY						1.31315
41.28	-71.9629	43.1672	42.531	0.636156	0.636156	LW0794	NY						0.404695
43.2342	-75.8863	124.339	124.054	0.285086	0.285086	OE1656	NY						0.0812742
40.9477	-72.4283	5.98683	6.104	-0.117174	0.117174	KU0061	NY						0.0137298
42.9359	-73.6837	85.2103	83.297	1.91333	1.91333	MZ0820	NY						3.66084
41.2733	-72.0241	13.8836	16.859	-2.97544	2.97544	LX0341	NY						8.85324
41.4962	-73.9835	1.50812	0.912	0.596124	0.596124	LX1137	NY						0.355364
41.0715	-71.9566	15.3458	15.941	-0.595238	0.595238	LW0840	NY						0.354308
41.2154	-73.9114	1.54644	5.131	-3.58456	3.58456	LX1056	NY						12.8491
43.0247	-74.1741	269.607	270.756	-1.14938	1.14938	OE0279	NY						1.32108
44.0502	-73.4506	28.8462	30.138	-1.29176	1.29176	PG0655	NY						1.66865
41.3488	-73.9569	13.373	14.142	-0.769015	0.769015	LX1103	NY						0.591384
41.0369	-71.9294	20.739	22.871	-2.13203	2.13203	LW0862	NY						4.54555
41.3629	-73.9568	3.20664	4.435	-1.22836	1.22836	LX1107	NY						1.50887
41.0702	-71.8678	24.3532	26.454	-2.10075	2.10075	LW0888	NY						4.41317
41.1895	-72.1636	20.3111	20.051	0.260062	0.260062	LX0280	NY						0.0676321
44.9328	-74.8538	60.9482	61.894	-0.945769	0.945769	PH0689	NY						0.894478
43.0324	-78.8828	173.442	175.318	-1.87589	1.87589	OG0368	NY						3.51895
43.0239	-75.9193	381.349	381.337	0.0115903	0.0115903	OE1158	NY						0.000134334
41.2851	-71.9338	23.9668	27.028	-3.06122	3.06122	LW0798	NY						9.37104
41.2908	-71.9258	11.4502	15.429	-3.97877	3.97877	LW0802	NY						15.8306
41.3969	-74.5553	277.88	276.658	1.22207	1.22207	LY0858	NY						1.49345
44.2141	-73.5952	186.181	180.7	5.48118	5.48118	PG0995	NY						30.0433
42.0916	-76.803	259.511	261.698	-2.18749	2.18749	NB0349	NY						4.78512
44.9978	-73.4653	52.6389	54	-1.36107	1.36107	PG0580	NY						1.85252
42.0781	-76.0982	253.231	252.469	0.762308	0.762308	NB0295	NY						0.581114
44.0867	-75.8443	163.232	163.265	-0.0326705	0.0326705	PH1387	NY						0.00106736
40.9905	-72.5217	5.89529	6.712	-0.816709	0.816709	KU0379	NY						0.667013
43.0554	-73.7225	63.6738	64.33	-0.656172	0.656172	OD0770	NY						0.430562
43.7411	-75.5908	604.038	605.71	-1.672	1.672	OE1383	NY						2.79559
42.8172	-74.3802	391.167	392.318	-1.15149	1.15149	NA0241	NY						1.32592
42.9657	-74.6615	214.699	214.619	0.0795783	0.0795783	NA0821	NY						0.00633271
41.0761	-71.9018	22.6347	24.511	-1.87634	1.87634	LW0870	NY						3.52067
40.9903	-72.522	5.969	6.659	-0.689998	0.689998	KU0380	NY						0.476097
43.192	-73.6569	75.2882	74.658	0.630174	0.630174	OD0814	NY						0.397119
43.3211	-78.8145	76.3833	80.564	-4.1807	4.1807	OG0302	NY						17.4783
44.344	-73.3624	60.0914	62.298	-2.20656	2.20656	PG0735	NY						4.86893
40.5914	-73.581	2.26137	2.027	0.234366	0.234366	KU1530	NY						0.0549275
41.5362	-74.1975	118.059	120.026	-1.96718	1.96718	LY2047	NY						3.8698
42.7799	-78.8584	183.06	179.867	3.19301	3.19301	NC0708	NY						10.1953
43.1111	-76.1357	125.817	126.688	-0.871046	0.871046	OF0304	NY						0.758721
43.4196	-76.0044	210.545	211.011	-0.466364	0.466364	OF0486	NY						0.217495
43.3474	-77.8748	77.5936	77.165	0.428578	0.428578	OF1068	NY						0.183679
41.3735	-73.9535	0.0959588	2.901	-2.80504	2.80504	LX1112	NY						7.86826
40.9343	-72.7026	15.9372	17.495	-1.55781	1.55781	KU0424	NY						2.42678
40.8616	-72.4166	1.54009	2.101	-0.560907	0.560907	KU0091	NY						0.314616
42.7836	-77.6082	281.107	280.007	1.10033	1.10033	NB1402	NY						1.21073
43.0279	-74.9547	147.006	150.727	-3.72138	3.72138	OE1615	NY						13.8487
41.0148	-71.9965	35.2854	38.26	-2.97459	2.97459	LW1581	NY						8.84816
44.647	-73.4412	83.909	84.517	-0.607984	0.607984	PG0455	NY						0.369645
41.4409	-73.9914	0.579015	1.423	-0.843985	0.843985	LX1302	NY						0.712311
44.9057	-73.8377	305.522	306.629	-1.10731	1.10731	PG1087	NY						1.22614
41.7887	-73.9471	0.0118192	2.184	-2.17218	2.17218	LX1431	NY						4.71837
43.3277	-78.2369	100.315	102.722	-2.40706	2.40706	OG0009	NY						5.79393
40.5757	-73.9315	4.29503	2.971	1.32403	1.32403	KU1273	NY						1.75306
41.6207	-74.2555	135.918	135.763	0.155006	0.155006	LY0159	NY						0.024027
41.0774	-72.3605	55.4509	55.169	0.281927	0.281927	LX0294	NY						0.0794828
41.0343	-71.9446	4.80162	5.334	-0.532378	0.532378	LW0828	NY						0.283426
40.9618	-72.2494	11.9582	12.005	-0.0468465	0.0468465	KU0028	NY						0.00219459
40.9648	-73.0772	1.72226	1.823	-0.100735	0.100735	KU0509	NY						0.0101476
44.2525	-73.9712	567.334	566.09	1.24406	1.24406	PG0932	NY						1.54767
44.2595	-73.9649	536.668	533.573	3.09537	3.09537	PG0935	NY						9.58129
41.2935	-73.9379	-4.52927e-07	1.766	-1.766	1.766	LX1328	NY						3.11876
43.2128	-74.8126	497.4	495.922	1.47801	1.47801	OE0389	NY						2.18453
43.0917	-75.1331	129.869	128.714	1.15492	1.15492	OE1632	NY						1.33383
41.0607	-71.9486	46.573	45.257	1.31603	1.31603	LW0838	NY						1.73194
40.5845	-73.6459	3.1854	2.513	0.6724	0.6724	KU1525	NY						0.452122
40.5926	-73.7404	4.37885	1.966	2.41285	2.41285	KU1333	NY						5.82187
43.6704	-75.9152	426.891	427.271	-0.380381	0.380381	OE1360	NY						0.14469
44.9245	-74.9134	85.8637	77.516	8.3477	8.3477	PH0634	NY						69.6842
42.5359	-75.5978	538.457	540.741	-2.28355	2.28355	NA1746	NY						5.2146
41.0625	-71.8735	30.4656	33.025	-2.55943	2.55943	LW0882	NY						6.55066
41.101	-73.8695	1.71309	1.612	0.101094	0.101094	LX1010	NY						0.0102199
41.6804	-73.939	12.0571	25.388	-13.3309	13.3309	LX1405	NY						177.714
44.9358	-73.6584	161.708	161.989	-0.280667	0.280667	PG1101	NY						0.0787737
41.2559	-72.0096	30.0982	30.82	-0.721811	0.721811	LX0345	NY						0.52101
41.2561	-72.0097	29.8075	30.2	-0.392516	0.392516	LX0346	NY						0.154069
41.2558	-72.0097	21.6756	29.619	-7.94343	7.94343	LX0347	NY						63.0981
42.9742	-73.9777	179.241	178.461	0.78	0.78	MZ0989	NY						0.608401
42.932	-73.7673	59.3818	59.183	0.198813	0.198813	MZ1087	NY						0.0395267
41.32	-73.9806	2.89437	1.42	1.47437	1.47437	LX1080	NY						2.17378
42.6867	-79.0413	196.286	199.365	-3.07942	3.07942	NC0725	NY						9.48282
41.273	-72.0237	19.6969	22.266	-2.56905	2.56905	LX0342	NY						6.60002
44.7453	-75.0091	128.905	130.306	-1.40053	1.40053	PH0643	NY						1.96148
43.3408	-78.7195	74.4026	76.351	-1.94835	1.94835	OG0296	NY						3.79608
41.5804	-73.9472	4.35066	2.144	2.20666	2.20666	LX1381	NY						4.86935
41.9019	-73.9544	0.411391	1.971	-1.55961	1.55961	LX1451	NY						2.43238
41.0575	-71.896	31.7105	31.885	-0.174522	0.174522	LW0875	NY						0.030458
42.6737	-76.8196	304.51	304.551	-0.0408231	0.0408231	NB0748	NY						0.00166652
42.3886	-75.4044	310.889	311.308	-0.419382	0.419382	NA1942	NY						0.175881
43.6439	-75.6601	563.681	565.886	-2.20483	2.20483	OE1399	NY						4.86127
43.2091	-75.4119	161.867	164.606	-2.73877	2.73877	OE0846	NY						7.50085
43.0465	-74.8452	206.356	206.941	-0.584763	0.584763	OE1606	NY						0.341948
41.4997	-74.0072	14.7494	13.972	0.777427	0.777427	LY2136	NY						0.604393
41.0102	-72.0071	14.4948	17.172	-2.67724	2.67724	LX0356	NY						7.16762
43.1373	-77.6596	163.116	162.996	0.119975	0.119975	OF1040	NY						0.0143941
41.0385	-71.9274	17.6532	19.794	-2.1408	2.1408	LW0865	NY						4.58302
42.9206	-78.9045	175.688	174.818	0.870076	0.870076	NC0697	NY						0.757033
41.042	-73.8735	2.60692	2.578	0.0289213	0.0289213	LX0986	NY						0.00083644
44.8645	-74.8618	92.9315	97.948	-5.01645	5.01645	PH0664	NY						25.1648
41.9706	-73.9407	0.0255361	3.161	-3.13546	3.13546	LX1466	NY						9.83113
41.2549	-72.0324	6.63986	11.7	-5.06014	5.06014	LX0337	NY						25.605
40.9802	-72.0914	7.30593	7.78	-0.474065	0.474065	KU0043	NY						0.224738
43.9576	-74.1043	512.722	515.455	-2.73332	2.73332	OE0043	NY						7.47106
43.5538	-76.1349	136.839	136.869	-0.0300687	0.0300687	OF0188	NY						0.000904126
43.0286	-73.3809	149.334	151.061	-1.72715	1.72715	OD0625	NY						2.98306
42.7605	-76.5568	333.149	333.748	-0.598776	0.598776	NB0630	NY						0.358532
43.0934	-77.6913	158.504	159.101	-0.596888	0.596888	OF1052	NY						0.356276
43.1763	-77.6604	162.084	164.003	-1.91862	1.91862	OF1036	NY						3.6811
40.9112	-72.9394	32.7446	32.158	0.586598	0.586598	KU0271	NY						0.344098
41.1825	-72.1962	30.6631	31.815	-1.15192	1.15192	LX0273	NY						1.32692
41.2588	-72.0293	16.3453	19.727	-3.38169	3.38169	LX0333	NY						11.4358
41.9192	-73.9532	0.148678	2.703	-2.55432	2.55432	LX1456	NY						6.52456
40.8971	-73.9167	2.49438	1.708	0.786379	0.786379	KU0927	NY						0.618391
41.3288	-73.9755	12.4196	11.951	0.468562	0.468562	LX1095	NY						0.219551
41.7692	-73.9474	0.210684	2.298	-2.08732	2.08732	LX1422	NY						4.35689
41.7396	-73.9372	1.57553	3.997	-2.42147	2.42147	LX1415	NY						5.86349
43.1333	-77.6568	165.331	163.679	1.65152	1.65152	OF1041	NY						2.72752
44.5179	-73.3855	28.985	33.046	-4.06096	4.06096	PG0425	NY						16.4914
42.7217	-78.9384	214.136	214.236	-0.10027	0.10027	NC0715	NY						0.010054
43.4261	-73.7123	105.384	107.417	-2.03315	2.03315	OD0901	NY						4.13372
43.4892	-73.7643	210.487	209.517	0.969697	0.969697	OD0895	NY						0.940312
43.3209	-73.66	101.57	103.3	-1.73005	1.73005	OD0914	NY						2.99307
42.732	-76.2255	587.005	585.512	1.49299	1.49299	NB0126	NY						2.22901
40.5557	-73.9364	0.131647	1.683	-1.55135	1.55135	KU1953	NY						2.4067
41.3402	-73.9634	0.620666	0.606	0.0146665	0.0146665	LX1774	NY						0.000215105
45.0011	-73.4728	56.8548	56.537	0.31781	0.31781	PG0584	NY						0.101003
44.3328	-73.5542	221.654	231.755	-10.1012	10.1012	PG0980	NY						102.034
44.5477	-73.9751	507.741	508.03	-0.289194	0.289194	PG1162	NY						0.0836332
44.8437	-73.987	512.474	512.218	0.255537	0.255537	PG1220	NY						0.0652991
44.3435	-73.3686	57.1993	56.276	0.923266	0.923266	PG0740	NY						0.852421
44.4599	-73.6418	212.049	209.414	2.63487	2.63487	PG0899	NY						6.94256
44.6005	-73.8567	418.602	418.877	-0.274774	0.274774	PG1177	NY						0.0755009
44.7704	-73.8218	507.147	507.026	0.120981	0.120981	PG1134	NY						0.0146365
44.9675	-73.6329	107.549	107.36	0.18899	0.18899	PG1038	NY						0.0357173
43.6429	-75.9509	390.358	391.245	-0.887315	0.887315	OE1351	NY						0.787328
41.0666	-71.9325	1.72177	1.983	-0.261234	0.261234	LW0850	NY						0.0682429
41.2817	-73.937	1.03421	3.441	-2.40679	2.40679	LX1065	NY						5.79261
40.8759	-73.9278	6.38812	5.99	0.398122	0.398122	KU0913	NY						0.158501
43.3451	-75.2494	545.516	546.469	-0.953082	0.953082	OE0872	NY						0.908366
41.0716	-71.8575	15.713	13.951	1.76201	1.76201	LW0889	NY						3.10469
41.1857	-72.1817	25.3658	26.226	-0.860167	0.860167	LX0275	NY						0.739888
41.1882	-72.1651	22.4222	25.157	-2.73483	2.73483	LX0277	NY						7.47932
43.8466	-76.2905	82.5706	82.572	-0.00135232	0.00135232	OF0204	NY						1.82877e-06
42.6903	-79.0478	182.728	182.927	-0.199449	0.199449	NC0729	NY						0.03978
42.6905	-79.0469	183.377	183.288	0.0893077	0.0893077	NC0727	NY						0.00797586
41.0569	-71.9279	1.30266	2.268	-0.965339	0.965339	LW0856	NY						0.93188
40.782	-72.8652	10.7422	10.726	0.0161646	0.0161646	KU0240	NY						0.000261296
43.1407	-73.4163	128.757	128.678	0.0792933	0.0792933	OD0676	NY						0.00628743
43.254	-77.751	103.817	103.646	0.170738	0.170738	OF1111	NY						0.0291513
43.2882	-77.7497	82.2915	82.177	0.114521	0.114521	OF0670	NY						0.013115
44.2268	-74.4441	520.642	517.787	2.85487	2.85487	PH0263	NY						8.15031
42.2641	-77.566	340.811	340.436	0.375145	0.375145	NB1240	NY						0.140734
40.7121	-72.9292	-0.0666864	2.448	-2.51469	2.51469	KU0206	NY						6.32365
42.8182	-73.9309	85.5372	83.553	1.98425	1.98425	MZ1441	NY						3.93724
43.7846	-74.2394	487.455	487.117	0.337658	0.337658	OE0088	NY						0.114013
41.874	-73.9287	0.228082	2.8	-2.57192	2.57192	LX1445	NY						6.61476
41.5163	-73.9848	14.8211	14.991	-0.169892	0.169892	LX1367	NY						0.0288631
43.247	-75.6793	173.877	172.349	1.5282	1.5282	OE1099	NY						2.33541
43.1924	-73.6575	76.1737	75.863	0.310673	0.310673	OD0816	NY						0.0965176
40.7681	-72.7551	2.19786	4.3	-2.10214	2.10214	KU0220	NY						4.419
43.1562	-77.3331	198.803	198.221	0.582071	0.582071	OF0905	NY						0.338807
42.7893	-73.6753	12.1689	10.721	1.44785	1.44785	MZ0795	NY						2.09628
42.7892	-73.6752	12.8154	10.855	1.96038	1.96038	MZ0796	NY						3.84311
40.9208	-72.8228	24.1111	23.819	0.292118	0.292118	KU0295	NY						0.0853329
41.4352	-73.9716	2.62645	2.121	0.505453	0.505453	LX1126	NY						0.255483
41.7542	-73.937	1.03202e-06	3.979	-3.979	3.979	LX1418	NY						15.8324
43.1413	-77.6627	164.605	164.379	0.22583	0.22583	OF1039	NY						0.0509991
43.3196	-78.8368	74.5488	76.31	-1.76119	1.76119	OG0311	NY						3.10179
41.2606	-72.0016	19.8695	22.21	-2.34055	2.34055	LX0351	NY						5.47816
44.9596	-73.4593	88.386	88.298	0.0880087	0.0880087	PG0606	NY						0.00774553
44.9597	-73.4592	88.5134	87.838	0.675413	0.675413	PG0604	NY						0.456183
43.0052	-77.7407	165.185	164.918	0.266918	0.266918	OF1062	NY						0.0712452
44.2141	-73.5954	186.208	180.735	5.47323	5.47323	PG0965	NY						29.9563
42.9949	-77.7371	164.686	164.543	0.143471	0.143471	NB1255	NY						0.020584
43.0454	-73.8605	130.893	130.62	0.273271	0.273271	OD0968	NY						0.074677
													0
													0
													0
													0
													0
													0
													0
													0
													0
													0
													0
													0
													0
													0
													0
													0
													0
													0
													0
													0
													0
													0
													0
													0
													0
													0
													0
													0
													0
													0
													0
													0
													0
													0
													0
													0
													0
													0
													0
													0
													0
													0
													0
													0
													0
													0
													0
													0
													0
													0
													0
													0
													0
													0
													0
													0
													0
													0
													0
													0
													0
													0
													0
													0
													0
													0
													0
													0
													0
													0
													0
													0
													0
													0
													0
													0
													0
													0
													0
													0
													0
													0
													0
													0
													0
													0
													0
													0
													0
													0
													0
													0
													0
													0
													0
													0
													0
													0
													0
													0
													0
													0
													0
													0
													0
													0
													0
													0
													0
													0
													0
													0
													0
													0
													0
													0
													0
													0
													0
													0
													0
													0
													0
													0
													0
													0
													0
													0
													0
													0
													0
													0
													0
													0
													0
													0
													0
													0
													0
													0
													0
													0
													0
													0
													0
													0
													0
													0
													0
													0
													0
													0
													0
													0
													0
													0
													0
													0
													0
													0
													0
													0
													0
													0
													0
													0
													0
													0
													0
													0
													0
													0
													0
													0
													0
													0
													0
													0
													0
													0
													0
													0
													0
													0
													0
													0
													0
													0
													0
													0
													0
													0
													0
													0
													0
													0
													0
													0
													0
													0
													0
													0
													0
													0
													0
													0
													0
													0
													0
													0
													0
													0
													0
													0
													0
													0
													0
													0
													0
													0
													0
													0
													0
													0
													0
													0
													0
													0
													0

## Sheet: WY
latitude	longitude	GE ELEVATION	True elevation	error	Aerror	GSID	STATE						E2	sumE2
41.5537	-109.589	1968.45	1968.26	0.185866	0.185866	MQ0251	WY			stdv	2.87992		0.0345461	1072.98
41.4859	-105.645	2179.74	2180.2	-0.461808	0.461808	MO0979	WY			MAE	2.21696		0.213267
42.4774	-107.797	1932.12	1931.44	0.677267	0.677267	NR0199	WY			LE95	5.64465		0.45869
42.6544	-106.601	1634.61	1633.7	0.907325	0.907325	NR0146	WY			MaxAE	19.106		0.823239
44.5118	-108.986	1541.05	1540.97	0.0827305	0.0827305	PX0151	WY			MinAE	0.0827305		0.00684434
41.3669	-104.976	2011.04	2017.05	-6.01165	6.01165	MO0244	WY			SampleSize	117		36.14
41.3668	-104.975	2010.77	2017.05	-6.28201	6.28201	MO0245	WY			RMSE	3.04136		39.4637
41.3669	-104.976	2011.14	2009.82	1.32194	1.32194	MO0243	WY						1.74754
41.3668	-104.975	2010.62	2009.81	0.812754	0.812754	MO0246	WY						0.660569
41.368	-104.971	2005.98	2004.81	1.17044	1.17044	MO0248	WY						1.36992
41.368	-104.969	2001.35	2003.69	-2.34757	2.34757	MO0249	WY						5.5111
41.368	-104.969	1999.09	2003.69	-4.59817	4.59817	MO0250	WY						21.1432
41.3681	-104.971	2005.91	2005.39	0.522809	0.522809	MO0247	WY						0.273329
41.37	-104.977	2004.46	2004.8	-0.341702	0.341702	MO0241	WY						0.11676
41.3719	-104.978	2011.14	2014.83	-3.69142	3.69142	MO0239	WY						13.6265
41.3719	-104.977	2010.18	2014.14	-3.95504	3.95504	MO0240	WY						15.6424
41.3701	-104.977	2004.83	2005.4	-0.566433	0.566433	MO0242	WY						0.320847
41.3063	-105.663	2217.88	2215.58	2.29645	2.29645	MO0625	WY						5.27368
44.5277	-108.155	1276.75	1280.48	-3.72276	3.72276	PX0286	WY						13.8589
42.3939	-107.382	1881.88	1880.21	1.6707	1.6707	NR0181	WY						2.79124
43.625	-110.631	2033.38	2031.22	2.16013	2.16013	OX0192	WY						4.66618
42.6771	-106.588	1636.94	1635.14	1.79432	1.79432	NR0148	WY						3.21958
41.2464	-105.602	2199.95	2198.53	1.41621	1.41621	MO0576	WY						2.00564
41.4355	-110.427	1982.69	1979.76	2.93226	2.93226	MR0063	WY						8.59817
42.4272	-106.204	2327.63	2325.03	2.60328	2.60328	NR0115	WY						6.77707
41.0877	-106.488	2359.1	2355.73	3.36935	3.36935	MP0539	WY						11.3525
41.7493	-106.816	2034.42	2031.52	2.89751	2.89751	MP0224	WY						8.39555
44.9254	-104.199	1086.44	1085.51	0.928773	0.928773	PV0005	WY						0.862619
42.4153	-104.951	1369.05	1368.68	0.366918	0.366918	NQ0107	WY						0.134629
41.1161	-104.887	1918.99	1916.17	2.82242	2.82242	MO0139	WY						7.96607
43.5928	-108.205	1346.95	1344.16	2.78811	2.78811	OW0208	WY						7.77358
41.1015	-105.043	2108.57	2106.03	2.53952	2.53952	MO0445	WY						6.44914
44.9179	-108.451	1249.26	1248.63	0.623992	0.623992	PX0255	WY						0.389366
42.7918	-104.443	1544.77	1542.83	1.94274	1.94274	NQ0053	WY						3.77424
44.9102	-108.606	1266.05	1264.25	1.79837	1.79837	PX0244	WY						3.23415
42.7579	-105.377	1507.39	1488.29	19.106	19.106	NQ0448	WY						365.04
44.801	-108.346	1206.94	1203.51	3.43047	3.43047	PX0020	WY						11.7681
42.4368	-107.281	1844.6	1843.44	1.16117	1.16117	NR0184	WY						1.34832
41.9191	-110.966	1893.23	1890.51	2.71327	2.71327	MR0240	WY						7.36182
41.2193	-104.064	1557.41	1556.05	1.35358	1.35358	MO0089	WY						1.83217
41.7793	-106.999	2009.25	2007.62	1.62339	1.62339	MP0213	WY						2.6354
41.6675	-104.778	1721.96	1720.92	1.03487	1.03487	MO0315	WY						1.07096
42.2285	-106.143	2128.63	2127.59	1.03802	1.03802	NR0084	WY						1.07748
44.5094	-108.082	1192.73	1194.75	-2.01705	2.01705	PX0004	WY						4.06849
41.8136	-110.705	2041.02	2041.37	-0.350151	0.350151	MR0203	WY						0.122606
44.2348	-106.706	1619.21	1615.18	4.02548	4.02548	PW0099	WY						16.2045
41.5558	-104.299	1546.38	1545.5	0.877796	0.877796	MO0036	WY						0.770527
44.1616	-104.744	1319.97	1318.49	1.47782	1.47782	PV0105	WY						2.18394
41.5597	-104.294	1545.03	1545.36	-0.321802	0.321802	MO0033	WY						0.103556
41.5407	-109.833	1942.93	1943.83	-0.900147	0.900147	MQ0345	WY						0.810264
41.1028	-105.47	2456.48	2463.48	-6.99983	6.99983	MO0488	WY						48.9976
41.3985	-110.389	2122.87	2120.07	2.79357	2.79357	MR0067	WY						7.80404
42.5659	-108.041	2052.73	2051.32	1.41377	1.41377	NS0007	WY						1.99876
44.4753	-108.698	1512.38	1508.68	3.70442	3.70442	PX0116	WY						13.7227
41.3978	-110.397	2137.92	2135.47	2.45154	2.45154	MR0068	WY						6.01003
42.4959	-107.133	1799.93	1796.96	2.96674	2.96674	NR0159	WY						8.80153
42.7567	-104.782	1637.61	1639.06	-1.44325	1.44325	NQ0216	WY						2.08298
44.8887	-104.187	1078.17	1079.25	-1.08541	1.08541	PV0452	WY						1.17811
42.5924	-110.085	2096.37	2095.21	1.15577	1.15577	NT0477	WY						1.33581
44.4578	-108.627	1469.64	1468.07	1.56841	1.56841	PX0118	WY						2.45991
44.6374	-108.266	1379.36	1378.87	0.490895	0.490895	PX0275	WY						0.240978
44.5855	-108.185	1242.81	1244.55	-1.7388	1.7388	PX0280	WY						3.02341
41.6694	-104.777	1716.64	1714.44	2.19561	2.19561	MO0317	WY						4.82071
44.7632	-109.198	1481.89	1479.22	2.67064	2.67064	PX0175	WY						7.13234
41.2465	-105.602	2199.93	2198.39	1.54091	1.54091	MO0577	WY						2.37441
41.3969	-104.955	2010.12	2010.73	-0.612442	0.612442	MO0257	WY						0.375086
42.4151	-104.951	1368.96	1368.49	0.471723	0.471723	NQ0109	WY						0.222523
41.3058	-105.864	2302.37	2301.56	0.81552	0.81552	MO0639	WY						0.665072
44.9105	-108.606	1264.05	1263.16	0.891633	0.891633	PX0147	WY						0.79501
42.5651	-107.015	1803.17	1801.29	1.88162	1.88162	NR0163	WY						3.5405
43.206	-105.26	1438.93	1443.36	-4.43111	4.43111	OU0233	WY						19.6347
44.8121	-109.163	1389.7	1386.65	3.05099	3.05099	PX0177	WY						9.30857
44.4648	-108.513	1434.9	1433.04	1.86167	1.86167	PX0121	WY						3.46583
44.5206	-107.941	1216.25	1216.37	-0.122554	0.122554	PW0347	WY						0.0150194
41.1129	-105.261	2356.95	2353.94	3.00932	3.00932	MO0460	WY						9.056
44.5071	-109.266	1654.4	1650.91	3.48955	3.48955	PX0162	WY						12.177
43.6061	-110.416	2155.75	2153.03	2.71984	2.71984	OX0024	WY						7.39753
41.3573	-106.733	2119.87	2117.49	2.38223	2.38223	MP0130	WY						5.67503
41.2976	-106.068	2389.07	2386.11	2.95206	2.95206	MP0054	WY						8.71463
41.1824	-105.594	2234.85	2233.83	1.02044	1.02044	MO0569	WY						1.0413
42.561	-106.875	1925.51	1924.76	0.752357	0.752357	NR0136	WY						0.566041
44.8786	-109.179	1307.57	1306.6	0.967613	0.967613	PX0181	WY						0.936276
42.7374	-105.021	1574.82	1579.08	-4.26127	4.26127	NQ0238	WY						18.1584
42.864	-110.7	2093.07	2095.63	-2.56	2.56	NT0087	WY						6.55359
41.7786	-107.064	2003.14	2001.31	1.83542	1.83542	MP0474	WY						3.36877
42.7469	-105.375	1477.51	1478.83	-1.31786	1.31786	NQ0303	WY						1.73676
41.5452	-109.743	1933.21	1927.26	5.95093	5.95093	MQ0347	WY						35.4135
42.1478	-109.41	2029.17	2025.74	3.4317	3.4317	NS0082	WY						11.7765
42.5689	-108.275	2042.89	2041.93	0.963622	0.963622	NS0016	WY						0.928567
41.0111	-104.876	1886.8	1884.14	2.65725	2.65725	MO0219	WY						7.06098
41.0294	-107.497	1977.55	1976.08	1.46966	1.46966	MP0354	WY						2.1599
44.9051	-109.179	1307.52	1305.95	1.5666	1.5666	PX0182	WY						2.45422
41.7942	-105.984	2126.4	2124.37	2.03148	2.03148	MO0730	WY						4.1269
44.9297	-109.174	1308.83	1307.11	1.72471	1.72471	PX0183	WY						2.97462
41.3049	-110.989	2040.33	2038.56	1.76794	1.76794	MR0173	WY						3.12561
41.4531	-109.499	2187.94	2185.93	2.01076	2.01076	MQ0240	WY						4.04316
44.5856	-108.185	1240.97	1238.75	2.2166	2.2166	PX0011	WY						4.91331
42.9596	-110.724	1991.22	1988.77	2.44558	2.44558	NT0078	WY						5.98086
41.3063	-105.663	2217.96	2215.49	2.46586	2.46586	MO0626	WY						6.08045
41.315	-106.003	2326.66	2328.09	-1.42084	1.42084	MP0048	WY						2.01879
41.0539	-105.866	2326.9	2326.33	0.565864	0.565864	MO0673	WY						0.320202
41.0369	-105.959	2398.45	2397.05	1.40665	1.40665	MO0680	WY						1.97865
41.1158	-105.403	2531.58	2529.18	2.39901	2.39901	MO0476	WY						5.75525
42.0209	-110.157	2102.14	2099.2	2.93874	2.93874	NT0046	WY						8.63618
42.7886	-105.364	1491.2	1491.7	-0.499049	0.499049	NQ0326	WY						0.24905
41.7363	-106.8	2030.35	2028.23	2.11958	2.11958	MP0223	WY						4.49262
44.4789	-108.777	1568.94	1570.56	-1.62527	1.62527	PX0114	WY						2.6415
41.5849	-109.946	1930.46	1932.88	-2.42065	2.42065	MQ0341	WY						5.85955
41.0848	-105.145	2224.83	2221.79	3.04227	3.04227	MO0541	WY						9.2554
43.2932	-110.656	1862.14	1859.97	2.16992	2.16992	OX0068	WY						4.70857
41.794	-105.984	2125.79	2124.1	1.69259	1.69259	MO0969	WY						2.86485
41.1262	-104.877	1909.03	1905.54	3.49203	3.49203	MO0142	WY						12.1942
42.8571	-106.237	1562.95	1559.95	2.99177	2.99177	NR0006	WY						8.95066
44.7009	-105.374	1124.32	1123.71	0.612751	0.612751	PV0171	WY						0.375464
41.7494	-106.839	2052.05	2053.98	-1.92407	1.92407	MP0479	WY						3.70204
41.7776	-107.088	2010.79	2007.81	2.9813	2.9813	MP0236	WY						8.88818
41.0403	-111.01	2306.02	2310.73	-4.71114	4.71114	MR0181	WY						22.1949
													0
													0
													0
													0
													0
													0
													0
													0
													0
													0
													0
													0
													0
													0
													0
													0
													0
													0
													0
													0
													0
													0
													0
													0
													0
													0
													0
													0
													0
													0
													0
													0
													0
													0
													0
													0
													0
													0
													0
													0
													0
													0
													0
													0
													0
													0
													0
													0
													0
													0
													0
													0
													0
													0
													0
													0
													0
													0
													0
													0
													0
													0
													0
													0
													0
													0
													0
													0
													0
													0
													0
													0
													0
													0
													0
													0
													0
													0
													0
													0
													0
													0
													0
													0
													0
													0
													0
													0
													0
													0
													0
													0
													0
													0
													0
													0
													0
													0
													0
													0
													0
													0
													0
													0
													0
													0
													0
													0
													0
													0
													0
													0
													0
													0
													0
													0
													0
													0
													0
													0
													0
													0
													0
													0
													0
													0
													0
													0
													0
													0
													0
													0
													0
													0
													0
													0
													0
													0
													0
													0
													0
													0
													0
													0
													0
													0
													0
													0
													0
													0
													0
													0
													0
													0
													0
													0
													0
													0
													0
													0
													0
													0
													0
													0
													0
													0
													0
													0
													0
													0
													0
													0
													0
													0
													0
													0
													0
													0
													0
													0
													0
													0
													0
													0
													0
													0
													0
													0
													0
													0
													0
													0
													0
													0
													0
													0
													0
													0
													0
													0
													0
													0
													0
													0
													0
													0
													0
													0
													0
													0
													0
													0
													0
													0
													0
													0
													0
													0
													0
													0
													0
													0
													0
													0
													0
													0
													0
													0
													0
													0
													0
													0
													0
													0
													0
													0
													0
													0
													0
													0
													0
													0
													0
													0
													0
													0
													0
													0
													0
													0
													0
													0
													0
													0
													0
													0
													0
													0
													0
													0
													0
													0
													0
													0
													0
													0
													0
													0
													0
													0
													0
													0
													0
													0
													0
													0
													0
													0
													0
													0
													0
													0
													0
													0
													0
													0
													0
													0
													0
													0
													0
													0
													0
													0
													0
													0
													0
													0
													0
													0
													0
													0
													0
													0
													0
													0
													0
													0
													0
													0
													0
													0
													0
													0
													0
													0
													0
													0
													0
													0
													0
													0
													0
													0
													0

## Sheet: CA
latitude	longitude	GE ELEVATION	True elevation	error	Aerror	GSID	STATE						E2	sumE2
35.7492	-117.779	680.703	680.172	0.530595	0.530595	FT0958	CA			stdv	2.32731		0.281531	2364.74
34.5665	-118.115	824.277	823.336	0.940652	0.940652	EW0299	CA			MAE	1.45506		0.884827
34.9371	-119.503	765.449	764.978	0.471119	0.471119	EW3936	CA			LE95	4.56153		0.221953
32.7286	-115.144	36.2791	36.315	-0.0358866	0.0358866	DB0396	CA			MaxAE	19.9813		0.00128785
40.4409	-120.629	1356.8	1354.85	1.9581	1.9581	LT0172	CA			MinAE	0.000546686		3.83414
37.7316	-118.441	1481.51	1479.53	1.98035	1.98035	HR0281	CA			SampleSize	431		3.92179
35.5159	-117.267	724.589	723.536	1.05296	1.05296	FT0623	CA			RMSE	2.34508		1.10872
37.808	-122.306	0.126907	3.614	-3.48709	3.48709	HT0664	CA						12.1598
40.6747	-124.22	7.43677	7.455	-0.0182279	0.0182279	LV0658	CA						0.000332258
33.8469	-115.354	256.939	256.705	0.234162	0.234162	DW1045	CA						0.054832
34.818	-118.894	1193.62	1192.3	1.32738	1.32738	EW6913	CA						1.76193
35.6021	-117.902	973.178	971.845	1.33278	1.33278	FT1224	CA						1.77629
34.1217	-117.743	411.452	410.909	0.542734	0.542734	EV3096	CA						0.29456
34.5319	-118.1	882.638	881.815	0.823259	0.823259	EW0204	CA						0.677755
32.5762	-117.016	163.048	163.219	-0.17064	0.17064	DC1414	CA						0.0291179
32.5642	-117.019	165.114	164.05	1.06365	1.06365	DC1413	CA						1.13135
34.3559	-119.442	7.66092	5.487	2.17392	2.17392	EW6481	CA						4.72591
34.3033	-115.708	465.866	466.939	-1.07328	1.07328	EU0397	CA						1.15192
33.8177	-118.069	12.9926	12.618	0.374595	0.374595	DY0807	CA						0.140321
34.4108	-115.346	273.596	272.131	1.46502	1.46502	EU0354	CA						2.14629
34.0781	-119.026	4.50933	5.145	-0.635671	0.635671	EW6361	CA						0.404078
34.0655	-115.196	434.813	437.177	-2.36442	2.36442	EU0363	CA						5.59047
35.5296	-117.199	683.536	681.929	1.60726	1.60726	FT0362	CA						2.58327
35.5359	-117.175	677.642	677.536	0.106468	0.106468	FT0366	CA						0.0113353
32.6649	-115.496	2.15175	2.115	0.0367536	0.0367536	DB1172	CA						0.00135083
33.8265	-117.192	456.088	456.089	-0.000546686	0.000546686	DX2103	CA						2.98866e-07
32.6943	-115.29	12.5669	13.266	-0.69905	0.69905	DB0417	CA						0.488672
32.709	-115.23	20.0015	20.624	-0.622486	0.622486	DB0406	CA						0.387489
39.399	-121.132	692.618	689.147	3.4714	3.4714	KS0873	CA						12.0506
35.3171	-116.909	949.751	948.988	0.763308	0.763308	FT0072	CA						0.582639
37.806	-122.454	0.426196	3.387	-2.9608	2.9608	HT0710	CA						8.76636
41.7461	-124.201	7.644	8.974	-1.33	1.33	LV0122	CA						1.76889
35.8154	-117.597	773.093	775.859	-2.76553	2.76553	FT0441	CA						7.64813
35.7625	-117.602	667.861	671.319	-3.45779	3.45779	FT0433	CA						11.9563
35.7214	-117.607	658.322	661.996	-3.67437	3.67437	FT0752	CA						13.501
35.7121	-117.642	658.513	662.039	-3.52589	3.52589	FT0912	CA						12.4319
35.7274	-117.656	661.925	665.183	-3.25842	3.25842	FT0909	CA						10.6173
35.7593	-117.685	667.247	670.744	-3.49732	3.49732	FT0447	CA						12.2312
34.9383	-119.491	794.826	800.057	-5.23101	5.23101	EW5606	CA						27.3634
35.6521	-121.226	3.11931	7.665	-4.54569	4.54569	FV0988	CA						20.6633
35.6985	-116.304	163.491	163.544	-0.0529395	0.0529395	FT1171	CA						0.0028026
39.0063	-120.978	714.593	713.14	1.45316	1.45316	KS0327	CA						2.11167
34.5781	-120.648	18.2226	19.525	-1.30237	1.30237	DZ1774	CA						1.69617
34.1052	-119.108	-0.813115	1.89	-2.70311	2.70311	EW6513	CA						7.30683
36.3906	-118.026	1150.53	1149.96	0.568672	0.568672	GT1783	CA						0.323388
37.78	-122.282	4.89947	4.29	0.609472	0.609472	HT0877	CA						0.371456
37.7801	-122.285	4.79748	4.03	0.767476	0.767476	HT0878	CA						0.58902
37.7798	-122.279	4.48941	3.649	0.840407	0.840407	HT0875	CA						0.706285
33.6422	-115.178	189.183	189.778	-0.594833	0.594833	DW1126	CA						0.353827
35.6673	-121.281	7.85239	10.576	-2.72361	2.72361	FV1014	CA						7.41803
37.4866	-117.878	1543.15	1542.09	1.06201	1.06201	HQ0303	CA						1.12786
35.0615	-116.986	1209.12	1207.88	1.24225	1.24225	FT0038	CA						1.54319
41.1136	-120.928	1337.17	1336.54	0.62562	0.62562	MW0192	CA						0.391401
35.8127	-117.33	512.12	510.648	1.47201	1.47201	FT0382	CA						2.16681
35.3808	-116.852	1045.46	1039	6.46052	6.46052	FT0103	CA						41.7383
34.5812	-115.879	224.686	225.503	-0.817484	0.817484	EU0473	CA						0.66828
41.2565	-121.833	1215.61	1214.66	0.948134	0.948134	MW0411	CA						0.898958
35.1519	-120.658	39.7032	37.314	2.38919	2.38919	FV1169	CA						5.70821
41.1448	-121.122	1271.28	1272.08	-0.797396	0.797396	MW0341	CA						0.63584
40.4984	-122.372	147.323	145.939	1.38425	1.38425	LU1996	CA						1.91614
35.6661	-121.283	14.3123	16.975	-2.6627	2.6627	FV1007	CA						7.08995
32.6939	-115.337	9.81855	10.681	-0.862448	0.862448	DB0420	CA						0.743817
34.277	-119.307	2.1809	6.039	-3.8581	3.8581	EW5890	CA						14.8849
35.0379	-120.595	34.1532	35.626	-1.47278	1.47278	FV0410	CA						2.16909
33.0892	-115.769	-48.3626	-47.818	-0.544551	0.544551	DW1451	CA						0.296535
32.6864	-115.465	3.96477	6.211	-2.24623	2.24623	DB0450	CA						5.04553
39.6934	-121.777	69.1554	67.639	1.51644	1.51644	KS1900	CA						2.29959
35.0051	-119.42	611.972	610.799	1.17326	1.17326	FU2224	CA						1.37654
32.6459	-116.423	868.699	869.476	-0.777029	0.777029	DC0236	CA						0.603774
35.8001	-116.533	0.924424	1.509	-0.584576	0.584576	FT0249	CA						0.341729
35.8122	-117.329	511.662	510.022	1.63978	1.63978	FT0383	CA						2.68889
40.4637	-120.576	1641.7	1639.01	2.68768	2.68768	LT0177	CA						7.22364
36.8099	-118.205	1192.01	1189.49	2.51993	2.51993	GT1753	CA						6.35003
36.7364	-118.147	1170.39	1168.97	1.4168	1.4168	GT1760	CA						2.00732
34.4069	-118.758	223.359	223.477	-0.11789	0.11789	EW6987	CA						0.0138982
32.7097	-114.958	48.7187	48.825	-0.106258	0.106258	DB0280	CA						0.0112907
37.771	-122.263	9.07481	8.047	1.02781	1.02781	HT0864	CA						1.05639
37.7715	-122.277	7.83703	7.002	0.835032	0.835032	HT0866	CA						0.697279
40.4711	-122.332	137.888	136.906	0.981661	0.981661	LU1998	CA						0.963659
39.7337	-121.836	82.6373	62.656	19.9813	19.9813	KS1894	CA						399.251
35.6625	-117.619	720.808	720.843	-0.0353806	0.0353806	FT0701	CA						0.00125179
35.7266	-121.317	21.262	28.711	-7.44904	7.44904	FV1130	CA						55.4881
35.8911	-117.639	837.091	837.283	-0.191503	0.191503	FT0393	CA						0.0366735
35.6966	-117.626	661.057	660.238	0.819375	0.819375	FT0702	CA						0.671375
36.0121	-120.126	281.863	280.915	0.947698	0.947698	GU3478	CA						0.898132
35.6998	-117.626	659.192	658.621	0.571043	0.571043	FT0834	CA						0.32609
35.8326	-117.635	695.434	694.301	1.13277	1.13277	FT0410	CA						1.28317
35.7025	-117.626	658.703	657.94	0.762634	0.762634	FT0846	CA						0.581611
35.8461	-117.636	718.099	717.008	1.09093	1.09093	FT0407	CA						1.19013
35.7052	-117.626	658.314	657.086	1.22835	1.22835	FT0848	CA						1.50883
35.8596	-117.637	743.749	742.75	0.999087	0.999087	FT0403	CA						0.998174
35.708	-117.627	658.291	657.097	1.19368	1.19368	FT0854	CA						1.42487
35.8731	-117.638	778.308	776.967	1.34133	1.34133	FT0400	CA						1.79916
35.7107	-117.627	658.021	656.835	1.18568	1.18568	FT0857	CA						1.40584
35.8875	-117.639	825.407	824.562	0.84485	0.84485	FT0396	CA						0.713771
35.7134	-117.627	658.283	657.91	0.37279	0.37279	FT0859	CA						0.138972
35.7161	-117.627	658.032	656.76	1.27196	1.27196	FT0863	CA						1.61788
35.7188	-117.627	658.217	656.662	1.55522	1.55522	FT0867	CA						2.4187
35.7215	-117.628	658.069	656.605	1.46409	1.46409	FT0869	CA						2.14355
35.7242	-117.628	658.099	656.7	1.3986	1.3986	FT0875	CA						1.95608
35.7269	-117.628	658.108	656.694	1.41448	1.41448	FT0878	CA						2.00077
35.7296	-117.628	658.111	657.006	1.10476	1.10476	FT0871	CA						1.22049
35.7323	-117.628	658.205	656.948	1.25664	1.25664	FT0881	CA						1.57914
35.735	-117.628	658.309	657.473	0.835638	0.835638	FT0884	CA						0.698291
35.7379	-117.629	660.605	660.312	0.292767	0.292767	FT0887	CA						0.0857123
35.7406	-117.629	659.91	659.641	0.269424	0.269424	FT0890	CA						0.0725894
35.7435	-117.629	659.91	659.909	0.00142429	0.00142429	FT0893	CA						2.0286e-06
35.7462	-117.629	659.91	659.194	0.716424	0.716424	FT0896	CA						0.513264
35.7489	-117.629	659.874	659.262	0.612459	0.612459	FT0899	CA						0.375106
35.7516	-117.63	659.911	659.235	0.67612	0.67612	FT0430	CA						0.457139
35.7651	-117.63	661.076	659.694	1.38217	1.38217	FT0426	CA						1.91039
35.7786	-117.631	662.215	660.302	1.91337	1.91337	FT0423	CA						3.66098
35.7921	-117.632	664.174	661.551	2.62335	2.62335	FT0420	CA						6.88197
35.8056	-117.633	662.805	662.048	0.7566	0.7566	FT0417	CA						0.572444
35.8191	-117.634	671.458	670.521	0.936799	0.936799	FT0413	CA						0.877593
37.8086	-122.471	4.43343	4.249	0.184427	0.184427	HT0698	CA						0.0340135
32.9166	-115.458	-37.3671	-36.315	-1.05214	1.05214	DB1119	CA						1.107
38.0266	-120.414	632.215	631.807	0.408343	0.408343	JS4613	CA						0.166744
38.0335	-120.412	645.054	641.209	3.84458	3.84458	JS4614	CA						14.7808
37.6149	-118.811	2151.85	2152.3	-0.459006	0.459006	HR0404	CA						0.210686
39.6768	-121.759	69.5142	69.114	0.40022	0.40022	KS1901	CA						0.160176
34.0498	-115.215	444.164	448.067	-3.90321	3.90321	EU0665	CA						15.2351
34.7226	-116.12	548.639	547.66	0.978973	0.978973	EV0839	CA						0.958389
34.4458	-115.74	185.463	185.673	-0.210206	0.210206	EU0380	CA						0.0441864
34.2678	-117.459	818.635	815.904	2.73085	2.73085	EV3574	CA						7.45756
37.5727	-118.76	2116.77	2114.1	2.66594	2.66594	HR0413	CA						7.10725
35.0063	-119.42	598.881	599.845	-0.963799	0.963799	FU2223	CA						0.928908
35.6121	-116.685	624.486	614.239	10.2468	10.2468	FT0186	CA						104.997
37.703	-118.951	2313.27	2313.55	-0.281289	0.281289	HR0388	CA						0.0791236
40.3089	-122.075	183.183	183.665	-0.481859	0.481859	LU1660	CA						0.232189
33.809	-115.286	167.645	168.065	-0.419974	0.419974	DW1039	CA						0.176378
36.2069	-116.87	-76.8525	-77.527	0.674514	0.674514	GS0206	CA						0.454969
34.1219	-115.865	441.19	441.03	0.160396	0.160396	EU0431	CA						0.0257269
37.895	-119.093	2095.74	2094.5	1.2465	1.2465	HR0103	CA						1.55377
32.791	-115.796	-1.40966	-1.339	-0.0706632	0.0706632	DB0790	CA						0.00499328
39.5998	-121.653	80.9124	81.247	-0.334598	0.334598	KS1884	CA						0.111956
35.0213	-114.832	559.025	560.385	-1.36022	1.36022	FS0635	CA						1.8502
34.5672	-118.115	823.293	822.708	0.585472	0.585472	EW0300	CA						0.342778
34.937	-119.505	762.238	761.747	0.491261	0.491261	EW3937	CA						0.241338
34.7924	-118.834	1113.52	1112.37	1.15313	1.15313	EW3393	CA						1.32971
35.0029	-119.421	627.679	634.185	-6.50632	6.50632	FU2226	CA						42.3322
35.2995	-116.806	979.511	978.102	1.40895	1.40895	FT0088	CA						1.98513
35.2972	-116.815	1018.14	1018.99	-0.851407	0.851407	FT0080	CA						0.724895
34.9701	-119.437	894.287	894.452	-0.164735	0.164735	EW5669	CA						0.0271376
35.7505	-117.469	1008.14	1004.27	3.86267	3.86267	FT0387	CA						14.9203
32.8869	-115.56	-23.7444	-26.004	2.2596	2.2596	DB0908	CA						5.10578
33.6103	-114.673	102.923	103.145	-0.222143	0.222143	DW0735	CA						0.0493477
40.2708	-120.476	1250.71	1249.19	1.52437	1.52437	LT0034	CA						2.3237
35.8117	-117.802	709.457	711.438	-1.98104	1.98104	FT0538	CA						3.9245
37.7669	-122.259	8.76539	7.962	0.803388	0.803388	HT0862	CA						0.645432
36.4306	-121.917	51.8363	51.992	-0.155678	0.155678	GU2773	CA						0.0242357
32.7084	-114.94	48.43	48.956	-0.526037	0.526037	DB0272	CA						0.276715
39.3597	-121.692	28.6324	28.893	-0.26056	0.26056	KS0900	CA						0.0678915
39.5967	-120.401	1504.93	1506.79	-1.85607	1.85607	KS0030	CA						3.44498
36.1044	-120.982	124.838	124.299	0.538788	0.538788	GU2317	CA						0.290293
33.6902	-115.802	635.908	634.154	1.75358	1.75358	DW0376	CA						3.07505
41.4278	-120.526	1331.28	1329.23	2.05813	2.05813	MW0123	CA						4.23592
40.5173	-121.699	1304.27	1301.66	2.61051	2.61051	LT0429	CA						6.81479
40.017	-121.094	873.187	858.5	14.6875	14.6875	LT0307	CA						215.722
34.5527	-118.114	857.488	858.876	-1.38758	1.38758	EW0261	CA						1.92538
36.5911	-118.057	1132.25	1130.74	1.50985	1.50985	GT0162	CA						2.27964
34.373	-115.692	221.386	221.44	-0.0539793	0.0539793	EU0388	CA						0.00291376
37.7763	-122.277	5.9805	5.125	0.855497	0.855497	HT0867	CA						0.731875
32.7438	-115.965	86.1493	89.475	-3.32573	3.32573	DB0511	CA						11.0605
34.9837	-119.435	813.997	817.372	-3.37507	3.37507	EW5762	CA						11.3911
36.5911	-118.057	1132.41	1130.93	1.47249	1.47249	GT1771	CA						2.16822
35.7716	-117.787	687.687	687.968	-0.28054	0.28054	FT0522	CA						0.0787024
40.8226	-122.854	987.117	982.707	4.41006	4.41006	LU0812	CA						19.4487
35.8001	-117.778	687.526	687.756	-0.22999	0.22999	FT0541	CA						0.0528953
40.5176	-121.756	1211.71	1210.93	0.786477	0.786477	LT0433	CA						0.618546
35.7445	-117.841	709.278	709.284	-0.00616723	0.00616723	FT0919	CA						3.80347e-05
34.1221	-115.852	421.905	421.273	0.631645	0.631645	EU0429	CA						0.398975
40.4627	-122.319	135.966	134.359	1.60729	1.60729	LU1993	CA						2.58339
37.426	-121.904	6.59931	6.1	0.499313	0.499313	HS2849	CA						0.249314
35.6327	-116.291	144.974	145.605	-0.631028	0.631028	FT0164	CA						0.398196
34.7639	-114.62	277.982	279.013	-1.03095	1.03095	EU0282	CA						1.06286
34.1068	-117.219	356.398	353.435	2.96267	2.96267	EV9087	CA						8.77744
34.9244	-117.332	701.767	701.533	0.234408	0.234408	EV0251	CA						0.0549469
33.6904	-115.607	410.893	410.493	0.400132	0.400132	DW1072	CA						0.160106
35.602	-117.916	1026.09	1025.78	0.312442	0.312442	FT1050	CA						0.0976198
33.6106	-114.574	82.0595	81.866	0.193509	0.193509	DW1284	CA						0.0374456
41.907	-124.056	719.976	719.902	0.0743762	0.0743762	LV0135	CA						0.00553182
32.8084	-115.382	-3.47503	-3.818	0.342972	0.342972	DB0650	CA						0.11763
32.8083	-115.382	-4.57066	-4.776	0.20534	0.20534	DB0649	CA						0.0421647
33.6062	-115.018	118.794	118.443	0.350571	0.350571	DW1137	CA						0.1229
33.9407	-117.877	141.685	140.393	1.2921	1.2921	DX3200	CA						1.66953
37.7644	-122.254	8.14641	7.537	0.609415	0.609415	HT0860	CA						0.371387
32.6175	-116.181	853.705	853.233	0.47213	0.47213	DC0168	CA						0.222907
40.6195	-122.371	223.702	215.674	8.02848	8.02848	LU0129	CA						64.4564
35.7936	-116.339	645.225	645.95	-0.724949	0.724949	FT1181	CA						0.525552
34.114	-115.152	351.969	354.708	-2.73856	2.73856	EU0656	CA						7.49969
32.8098	-115.38	-3.50524	-3.437	-0.0682424	0.0682424	DB0654	CA						0.00465703
40.7337	-122.986	960.992	957.7	3.29212	3.29212	LU0847	CA						10.838
34.5531	-118.114	856.168	857.59	-1.42242	1.42242	EW0260	CA						2.02328
32.6067	-116.632	670.395	669.892	0.50331	0.50331	DC0041	CA						0.253321
37.2535	-121.799	72.3177	59.64	12.6777	12.6777	HS4926	CA						160.723
35.6983	-116.304	163.417	163.363	0.0542036	0.0542036	FT1172	CA						0.00293803
35.0118	-117.912	726.69	724.971	1.71853	1.71853	FT1015	CA						2.95334
33.9862	-117.362	269.482	269.277	0.204922	0.204922	DX2755	CA						0.0419931
35.5256	-116.178	207.679	208.512	-0.833324	0.833324	FT0140	CA						0.694429
41.2797	-124.092	79.4955	79.444	0.0515015	0.0515015	LV0180	CA						0.00265241
36.3268	-116.423	630.9	630.502	0.398492	0.398492	GS0415	CA						0.158796
37.2518	-118.368	1274.7	1273.97	0.722484	0.722484	HR2479	CA						0.521983
34.1225	-115.773	401.433	400.846	0.587425	0.587425	EU0423	CA						0.345068
34.9343	-119.584	699.928	701.308	-1.37994	1.37994	EW6847	CA						1.90422
40.3235	-121.948	523.615	523.262	0.353082	0.353082	LT0456	CA						0.124667
34.5319	-118.101	881.693	880.812	0.881318	0.881318	EW0201	CA						0.776722
35.7437	-117.554	698.948	700.826	-1.87815	1.87815	FT0779	CA						3.52743
41.9023	-120.36	1441.71	1442.22	-0.51269	0.51269	MW0005	CA						0.262851
33.9526	-117.865	178.401	178.658	-0.257339	0.257339	DX3483	CA						0.0662232
34.1129	-119.082	2.58628	4.256	-1.66972	1.66972	EW6444	CA						2.78796
32.7893	-115.782	-5.27896	-6.378	1.09904	1.09904	DB1212	CA						1.20789
32.7892	-115.782	-5.39267	-6.282	0.889334	0.889334	DB1213	CA						0.790916
32.7893	-115.782	-5.16085	-6.045	0.884152	0.884152	DB1211	CA						0.781725
40.3469	-121.879	671.444	671.264	0.179691	0.179691	LT0459	CA						0.032289
35.6999	-117.614	660.526	659.75	0.776107	0.776107	FT0721	CA						0.602342
35.6983	-117.614	660.826	659.079	1.74694	1.74694	FT0719	CA						3.05181
40.3159	-122.055	225.197	225.767	-0.569823	0.569823	LU1657	CA						0.324698
37.4049	-118.35	1253.7	1253.96	-0.265967	0.265967	HR0014	CA						0.0707383
36.1698	-121.058	111.797	111.643	0.153675	0.153675	GU2441	CA						0.0236159
37.9508	-119.114	2085.36	2085.38	-0.0182693	0.0182693	HR0092	CA						0.000333766
37.619	-122.1	2.93702	2.97	-0.032985	0.032985	HT2350	CA						0.00108801
34.5168	-118.103	938.911	938.1	0.810712	0.810712	EW0169	CA						0.657254
37.057	-120.849	36.3472	36.204	0.143242	0.143242	HS1381	CA						0.0205182
41.2331	-123.94	765.603	771.769	-6.16623	6.16623	MX0720	CA						38.0224
35.0044	-119.421	620.424	623.627	-3.20258	3.20258	FU2225	CA						10.2565
37.1834	-121.992	229.436	229.038	0.398044	0.398044	HS3160	CA						0.158439
34.5161	-118.105	942.061	941.205	0.856009	0.856009	EW0168	CA						0.732751
37.7801	-122.291	3.81457	2.863	0.951574	0.951574	HT0880	CA						0.905493
34.9816	-116.594	538.235	538.091	0.143558	0.143558	EV3569	CA						0.0206088
35.4277	-116.889	1018.6	1017.14	1.45896	1.45896	FT0114	CA						2.12856
39.146	-121.587	19.4719	18.446	1.02587	1.02587	KS0923	CA						1.0524
39.2942	-123.794	52.6378	58.216	-5.57815	5.57815	KT2117	CA						31.1158
40.1282	-123.978	517.932	519.338	-1.40644	1.40644	LU2205	CA						1.97806
39.4978	-121.575	56.1366	54.895	1.2416	1.2416	KS1786	CA						1.54156
35.0386	-118.962	208.721	208.201	0.52021	0.52021	FU0256	CA						0.270619
37.805	-122.333	1.76649	4.148	-2.38151	2.38151	HT3754	CA						5.67161
37.4253	-121.905	8.3794	6.164	2.2154	2.2154	HS2969	CA						4.90801
36.4398	-121.922	21.9808	22.09	-0.109217	0.109217	GU2777	CA						0.0119283
35.2483	-116.792	1070.68	1069.99	0.695476	0.695476	FT1091	CA						0.483687
35.2484	-116.792	1070.25	1070.11	0.144312	0.144312	FT1093	CA						0.020826
35.2481	-116.792	1072.45	1072.15	0.300037	0.300037	FT1092	CA						0.090022
37.4628	-118.349	1291.86	1290.8	1.0618	1.0618	HR0006	CA						1.12743
41.2666	-122.275	994.288	993.183	1.10451	1.10451	MX0121	CA						1.21994
35.804	-117.68	665.691	668.506	-2.81525	2.81525	FT0455	CA						7.92564
35.8562	-117.623	760.486	757.327	3.15921	3.15921	FT0405	CA						9.9806
35.8151	-117.62	683.993	682.926	1.06709	1.06709	FT0415	CA						1.13868
35.7574	-117.617	659.895	659.206	0.68911	0.68911	FT0428	CA						0.474873
35.7492	-117.616	659.996	658.78	1.21558	1.21558	FT0756	CA						1.47764
35.741	-117.615	659.53	657.895	1.6353	1.6353	FT0757	CA						2.67422
35.7329	-117.615	658.322	657.011	1.31063	1.31063	FT0758	CA						1.71776
35.7447	-117.645	661.454	661.353	0.100877	0.100877	FT0901	CA						0.0101761
35.715	-117.628	658.3	658.074	0.226378	0.226378	FT0861	CA						0.0512469
35.936	-117.602	1087.12	1084.92	2.19895	2.19895	FT0389	CA						4.83537
34.8542	-116.83	603.841	603.344	0.496677	0.496677	EV0721	CA						0.246688
34.8629	-114.664	227.948	226.258	1.69007	1.69007	EU0255	CA						2.85634
34.4461	-115.74	184.672	185.548	-0.876434	0.876434	EU0379	CA						0.768137
33.7388	-118.09	11.55	10.345	1.20503	1.20503	DY0927	CA						1.4521
34.5166	-118.104	936.84	935.903	0.937122	0.937122	EW0167	CA						0.878198
35.2587	-116.775	982.381	978.214	4.16694	4.16694	FT0082	CA						17.3634
34.8709	-116.933	617.347	616.41	0.936894	0.936894	EV0706	CA						0.877769
34.7638	-114.62	278.624	279.265	-0.641166	0.641166	EU0754	CA						0.411094
40.3686	-124.361	9.83816	11.029	-1.19084	1.19084	LV0371	CA						1.41811
35.0097	-116.532	591.661	596.89	-5.22923	5.22923	FT1095	CA						27.3448
35.6953	-117.626	662.6	660.791	1.80913	1.80913	FT0706	CA						3.27295
35.6954	-117.622	661.425	660.763	0.662151	0.662151	FT0709	CA						0.438443
35.6956	-117.619	661.726	660.859	0.866822	0.866822	FT0711	CA						0.75138
35.6957	-117.616	661.321	660.427	0.893735	0.893735	FT0714	CA						0.798762
35.6958	-117.614	661.161	659.781	1.38033	1.38033	FT0716	CA						1.9053
35.696	-117.609	662.384	661.327	1.05673	1.05673	FT0725	CA						1.11669
35.6951	-117.629	661.448	660.652	0.795797	0.795797	FT0831	CA						0.633293
33.8673	-115.356	308.67	309.101	-0.430709	0.430709	DW1050	CA						0.18551
33.2404	-117.412	19.2915	17.684	1.60752	1.60752	DX3654	CA						2.58411
32.6649	-115.497	1.61879	1.737	-0.118213	0.118213	DB1173	CA						0.0139743
39.4836	-121.627	53.6001	56.672	-3.07191	3.07191	KS1953	CA						9.43666
35.8539	-117.599	830.807	827.49	3.31742	3.31742	FT0445	CA						11.0053
35.7288	-117.569	667.315	667.235	0.080227	0.080227	FT0775	CA						0.00643636
41.7461	-124.201	5.43169	8.888	-3.45631	3.45631	LV0120	CA						11.9461
35.7421	-117.648	663.14	663.465	-0.324737	0.324737	FT0907	CA						0.105454
35.6443	-117.881	918.798	918.772	0.0256157	0.0256157	FT0962	CA						0.000656163
35.7922	-117.716	672.304	672.524	-0.220432	0.220432	FT0451	CA						0.0485904
35.785	-117.597	686.87	688.51	-1.64046	1.64046	FT0436	CA						2.69112
35.7358	-117.664	664.615	664.181	0.434218	0.434218	FT0903	CA						0.188545
41.5579	-122.853	831.956	831.767	0.188628	0.188628	MX0363	CA						0.0355804
34.517	-118.103	931.904	933.172	-1.26783	1.26783	EW0170	CA						1.60738
34.5869	-118.119	806.903	806.082	0.82115	0.82115	EW0330	CA						0.674287
37.7655	-122.242	10.2519	9.41	0.841879	0.841879	HT0031	CA						0.708761
37.761	-122.246	8.45585	7.929	0.526852	0.526852	HT0037	CA						0.277573
34.2382	-115.721	740.964	741.447	-0.483265	0.483265	EU0406	CA						0.233545
40.1861	-122.213	84.9386	84.832	0.106614	0.106614	LU1959	CA						0.0113666
39.1708	-121.636	28.8909	25.827	3.0639	3.0639	KS1833	CA						9.38746
39.6602	-121.739	69.5775	70.966	-1.38846	1.38846	KS1889	CA						1.92782
35.5866	-116.226	201.558	202.224	-0.66558	0.66558	FT1159	CA						0.442996
35.6646	-121.284	6.17483	10.679	-4.50417	4.50417	FV1009	CA						20.2876
35.6646	-121.284	6.25088	10.83	-4.57912	4.57912	FV1010	CA						20.9683
37.2137	-122.408	17.1923	16.975	0.217348	0.217348	HT1519	CA						0.0472402
40.3533	-121.817	898.622	900.206	-1.58422	1.58422	LT0462	CA						2.50976
35.3891	-116.848	1028.6	1025.33	3.26914	3.26914	FT0106	CA						10.6873
34.5549	-120.616	18.4128	23.895	-5.48218	5.48218	DZ1175	CA						30.0543
38.0925	-122.944	33.45	32.969	0.481041	0.481041	JT2606	CA						0.2314
40.3758	-120.581	1266.58	1265.86	0.726623	0.726623	LT0134	CA						0.527981
38.2037	-122.923	39.1352	40.535	-1.39981	1.39981	JT9477	CA						1.95947
37.3378	-122.393	134.371	134.647	-0.276263	0.276263	HT1483	CA						0.0763211
40.1113	-120.895	1068.49	1071.03	-2.54588	2.54588	LT0148	CA						6.48149
34.3916	-118.536	370.731	371.546	-0.815414	0.815414	EW4942	CA						0.6649
41.9856	-121.506	1233.87	1232.94	0.936846	0.936846	MW0571	CA						0.877681
34.5029	-115.744	183.688	184.246	-0.558426	0.558426	EU0514	CA						0.31184
39.9424	-120.953	1041.58	1041.99	-0.412236	0.412236	KS0531	CA						0.169939
39.9749	-120.945	1127.83	1130.66	-2.82133	2.82133	KS1341	CA						7.95989
39.9749	-120.945	1127.84	1130.66	-2.82294	2.82294	KS1343	CA						7.96902
39.9732	-120.94	1081.61	1084.44	-2.82552	2.82552	KS1558	CA						7.98356
41.0894	-121.191	1256.61	1256.33	0.274869	0.274869	MW0334	CA						0.0755532
40.8306	-121.513	1010.97	1006.32	4.64942	4.64942	LT0400	CA						21.6171
36.7366	-118.145	1168.17	1165.43	2.7421	2.7421	GT1761	CA						7.5191
40.194	-122.249	116.864	120.39	-3.52556	3.52556	LU0232	CA						12.4296
33.8276	-118.39	23.447	21.711	1.73598	1.73598	DY1212	CA						3.01362
34.7233	-114.493	148.129	150.105	-1.976	1.976	EU0763	CA						3.90457
35.5236	-116.178	208.621	208.607	0.0142031	0.0142031	FT1155	CA						0.000201727
33.9574	-117.02	761.582	760.223	1.35916	1.35916	DX3694	CA						1.84731
34.1266	-117.409	437.845	436.534	1.31054	1.31054	EV9076	CA						1.71752
34.1042	-117.323	339.824	337.274	2.55046	2.55046	EV1042	CA						6.50485
34.1045	-117.329	345.537	342.107	3.42973	3.42973	EV1036	CA						11.763
40.3109	-122.017	285.403	285.162	0.241417	0.241417	LU1656	CA						0.0582824
35.455	-116.163	229.081	228.908	0.173308	0.173308	FT1150	CA						0.0300358
37.4253	-121.917	13.1751	13.996	-0.820864	0.820864	HS2975	CA						0.673818
37.0439	-121.588	69.9136	70.044	-0.130384	0.130384	HS2733	CA						0.0169999
35.7	-117.631	658.984	658.11	0.873954	0.873954	FT0840	CA						0.763795
35.8134	-117.736	675.284	674.142	1.1416	1.1416	FT0460	CA						1.30324
41.5616	-120.269	1944.13	1943.01	1.12154	1.12154	MW0695	CA						1.25785
35.7291	-117.606	658.422	658.193	0.228779	0.228779	FT0753	CA						0.0523397
35.7374	-117.604	659.859	658.433	1.42568	1.42568	FT0754	CA						2.03256
35.7498	-117.604	660.295	659.321	0.974046	0.974046	FT0755	CA						0.948766
35.7054	-117.636	658.339	657.764	0.574803	0.574803	FT0914	CA						0.330398
35.7748	-117.599	679.854	680.843	-0.989051	0.989051	FT0434	CA						0.978221
35.7998	-117.594	717.823	716.072	1.75146	1.75146	FT0438	CA						3.06761
35.7865	-117.776	687.399	686.949	0.450087	0.450087	FT0532	CA						0.202578
35.8054	-117.794	698.064	697.758	0.305985	0.305985	FT0540	CA						0.093627
35.8085	-117.765	685.349	684.891	0.458102	0.458102	FT0542	CA						0.209857
35.7192	-117.649	658.332	657.734	0.59812	0.59812	FT0910	CA						0.357748
35.8996	-116.656	9.13378	9.87	-0.736221	0.736221	FT0239	CA						0.542021
35.4566	-120.957	15.0613	13.213	1.84831	1.84831	FV1040	CA						3.41624
35.7466	-117.674	665.237	664.536	0.701026	0.701026	FT0902	CA						0.491438
34.1367	-115.949	563.056	562.86	0.196439	0.196439	EU0442	CA						0.0385882
32.622	-116.475	791.421	790.934	0.487292	0.487292	DC0012	CA						0.237453
35.7744	-117.7	669.861	668.936	0.924793	0.924793	FT0449	CA						0.855242
34.5028	-115.744	183.587	184.138	-0.55106	0.55106	EU0515	CA						0.303667
34.2202	-115.05	191.161	191.234	-0.0729993	0.0729993	EU0615	CA						0.00532889
35.6326	-116.291	144.982	145.504	-0.521675	0.521675	FT1165	CA						0.272144
37.7634	-122.211	3.81466	3.506	0.308663	0.308663	HT0003	CA						0.0952726
40.1808	-122.225	86.3951	90.005	-3.60994	3.60994	LU1963	CA						13.0317
34.3879	-118.998	216.057	216.039	0.0180521	0.0180521	EW7537	CA						0.000325877
34.3876	-118.999	216.514	217.267	-0.752978	0.752978	EW7539	CA						0.566975
34.388	-118.999	221.063	221.866	-0.802555	0.802555	EW7540	CA						0.644094
34.4164	-118.54	378.148	378.868	-0.719803	0.719803	EW5001	CA						0.518116
41.5579	-122.853	831.956	831.79	0.165628	0.165628	MX1109	CA						0.0274326
37.8049	-122.455	2.31074	3.001	-0.690256	0.690256	HT3126	CA						0.476453
37.8055	-122.456	4.99683	4.084	0.912833	0.912833	HT3127	CA						0.833263
35.9726	-116.271	480.917	481.523	-0.605519	0.605519	FT1203	CA						0.366653
34.1173	-119.098	2.97241	2.874	0.0984145	0.0984145	EW6435	CA						0.00968542
33.6775	-115.239	215.16	215.425	-0.265344	0.265344	DW1119	CA						0.0704076
33.9769	-115.256	279.636	279.805	-0.168912	0.168912	DW1021	CA						0.0285313
35.8002	-117.747	676.014	676.095	-0.0814665	0.0814665	FT0475	CA						0.00663679
35.7209	-117.743	680.93	680.552	0.377619	0.377619	FT0805	CA						0.142596
35.7392	-117.744	672.124	672.569	-0.444795	0.444795	FT0801	CA						0.197843
35.8242	-117.748	701.286	701.127	0.159491	0.159491	FT0470	CA						0.0254375
35.6543	-117.739	723.652	723.019	0.633418	0.633418	FT0818	CA						0.401219
33.108	-115.837	-46.143	-42.261	-3.882	3.882	DW1457	CA						15.0699
36.7365	-118.147	1170.45	1168.77	1.67795	1.67795	GT0211	CA						2.81552
36.7971	-118.198	1207.6	1205.71	1.89832	1.89832	GT1754	CA						3.60361
37.5725	-121.971	26.7117	26.451	0.260693	0.260693	HS3565	CA						0.0679606
37.5726	-121.971	29.9442	26.607	3.33724	3.33724	HS3566	CA						11.1372
40.5301	-121.66	1403.37	1402.76	0.616091	0.616091	LT0419	CA						0.379568
37.9039	-118.439	1812.58	1809.79	2.7905	2.7905	HR0261	CA						7.78688
35.6467	-116.398	80.268	79.936	0.332028	0.332028	FT0156	CA						0.110243
35.7039	-117.808	696.496	695.862	0.633612	0.633612	FT0941	CA						0.401465
34.1366	-115.931	537.938	536.958	0.97997	0.97997	EU0439	CA						0.960341
37.6391	-121.002	32.9001	27.143	5.75707	5.75707	HS0238	CA						33.1439
35.7168	-117.757	683.227	682.515	0.711582	0.711582	FT0956	CA						0.506349
34.5165	-118.633	489.217	487.721	1.49601	1.49601	EW2763	CA						2.23805
35.7982	-117.848	729.246	729.018	0.227907	0.227907	FT0509	CA						0.0519417
34.238	-115.721	741.479	741.275	0.203761	0.203761	EU0408	CA						0.0415185
35.4041	-116.128	284.169	283.552	0.617036	0.617036	FT1143	CA						0.380734
39.8162	-121.852	99.9326	98.552	1.38062	1.38062	KS1114	CA						1.90611
34.3726	-115.693	223.438	223.033	0.405048	0.405048	EU0390	CA						0.164064
40.4414	-122.288	148.252	146.898	1.35352	1.35352	LU1997	CA						1.83201
35.211	-116.114	349.858	351.984	-2.12592	2.12592	FT1131	CA						4.51952
33.9438	-117.045	688.59	686.91	1.68012	1.68012	DX3710	CA						2.82282
39.8199	-121.852	97.247	98.705	-1.45801	1.45801	KS1115	CA						2.1258
33.1048	-115.814	-57.2211	-55.31	-1.91112	1.91112	DW1455	CA						3.65239
37.806	-122.454	0.411019	3.383	-2.97198	2.97198	HT2258	CA						8.83267
37.8059	-122.454	0.720403	3.692	-2.9716	2.9716	HT2257	CA						8.83039
33.6061	-115.111	152.841	152.971	-0.1295	0.1295	DW1131	CA						0.0167703
35.4237	-117.728	761.419	759.799	1.61971	1.61971	FT0605	CA						2.62347
33.6058	-115.018	118.999	118.515	0.484282	0.484282	DW0579	CA						0.234529
34.4974	-118.122	976.976	976.032	0.943729	0.943729	EW2607	CA						0.890624
36.6271	-118.015	1125.31	1124.62	0.685488	0.685488	GT2154	CA						0.469894
33.9823	-117.156	552.089	550.866	1.2226	1.2226	DX2668	CA						1.49474
34.8047	-116.469	558.143	558.043	0.099535	0.099535	EV0862	CA						0.00990721
35.2472	-116.794	1085.69	1084.95	0.739838	0.739838	FT0033	CA						0.54736
35.247	-116.794	1085.58	1084.63	0.95309	0.95309	FT1615	CA						0.90838
35.247	-116.794	1085.2	1083.93	1.27051	1.27051	FT1616	CA						1.6142
35.2469	-116.794	1085.98	1084.88	1.0969	1.0969	FT1617	CA						1.20319
35.2493	-116.788	1058.31	1054.93	3.38756	3.38756	FT0081	CA						11.4756
35.2472	-116.794	1085.33	1084.47	0.857492	0.857492	FT0034	CA						0.735292
35.2471	-116.794	1086.06	1085.17	0.888062	0.888062	FT0035	CA						0.788653
32.8729	-117.251	79.9251	86.37	-6.4449	6.4449	DC0981	CA						41.5368
41.9512	-124.182	262.945	265.966	-3.02084	3.02084	LV0015	CA						9.12545
35.9014	-116.26	424.566	424.019	0.546718	0.546718	FT1196	CA						0.298901
34.9598	-119.449	904.351	905.019	-0.668458	0.668458	EW5680	CA						0.446836
37.0933	-118.254	1186.72	1183.87	2.84341	2.84341	HR0211	CA						8.08498
37.9043	-118.439	1812.42	1810.55	1.87389	1.87389	HR0259	CA						3.51146
34.5157	-118.106	944.9	943.673	1.22747	1.22747	EW0166	CA						1.50668
35.3131	-117.609	1000.54	998.664	1.87473	1.87473	FT0559	CA						3.5146
34.9365	-119.511	751.379	751.062	0.316824	0.316824	EW3931	CA						0.100378
37.1735	-118.285	1204.92	1206.71	-1.79665	1.79665	HR0205	CA						3.22795
37.1734	-118.289	1207.83	1208.78	-0.950815	0.950815	HR0201	CA						0.904048
37.4693	-117.839	1580.07	1577.27	2.80393	2.80393	HQ0310	CA						7.86201
37.7403	-118.974	2284.05	2282.01	2.0426	2.0426	HR0382	CA						4.17222
35.0017	-119.421	638.623	642.566	-3.94314	3.94314	FU2227	CA						15.5484
36.8066	-118.118	1149.92	1148.06	1.86532	1.86532	GT0265	CA						3.47941
37.8413	-118.479	1666.87	1665.85	1.0257	1.0257	HR0268	CA						1.05205
34.9345	-119.585	699.111	701.124	-2.01303	2.01303	EW3943	CA						4.05227
35.8614	-117.712	816.419	816.99	-0.570805	0.570805	FT0467	CA						0.325818
35.8716	-117.724	844.111	843.335	0.775749	0.775749	FT0469	CA						0.601787
35.8692	-117.713	834.173	835.232	-1.05914	1.05914	FT0468	CA						1.12177
39.9384	-121.313	603.164	603.58	-0.416402	0.416402	KS0596	CA						0.173391
41.1118	-120.478	1695.92	1693.54	2.38684	2.38684	MW0098	CA						5.69702
34.5174	-118.102	930.936	930.11	0.825845	0.825845	EW0171	CA						0.68202
39.5239	-121.3	1010.25	1012.94	-2.69108	2.69108	KS0677	CA						7.24193
34.951	-119.451	916.296	915.7	0.596183	0.596183	EW6557	CA						0.355434
41.6051	-121.92	1441.74	1445.5	-3.75575	3.75575	MW0491	CA						14.1057
													0
													0
													0
													0
													0
													0
													0
													0
													0
													0
													0
													0

## Sheet: ALL
latitude	longitude	GE ELEVATION	True elevation	error	Aerror	GSID	STATE						E2	sumE2				Bin	Frequency
31.1268	-99.3401	534.448	533.233	1.21502	1.21502	CA0765	TX			stdv	2.27204		1.47627	19937		-20		-20	0
31.1313	-99.3402	528.92	528.467	0.452873	0.452873	CA0764	TX			MAE	1.32424		0.205094			-19.8		-19.8	0
32.1702	-97.6018	217.759	217.829	-0.0697139	0.0697139	CS2218	TX			LE95	4.45319		0.00486003			-19.6		-19.6	0
32.1283	-96.4664	143.986	140.98	3.00631	3.00631	CS0559	TX			MaxAE	19.9813		9.03792			-19.4		-19.4	0
31.3567	-94.0037	125.892	126.611	-0.719308	0.719308	BY0399	TX			MinAE	0.000146224		0.517403			-19.2		-19.2	0
31.8895	-100.291	547.963	547.932	0.0311936	0.0311936	CB0011	TX			SampleSize	3862		0.000973043			-19		-19	0
29.3552	-98.4205	200.742	198.92	1.82231	1.82231	AY0408	TX			RMSE	2.27238		3.3208			-18.8		-18.8	2
32.7362	-97.157	175.869	174.04	1.82873	1.82873	CS2561	TX						3.34424			-18.6		-18.6	0
25.8989	-97.4914	9.95728	10.087	-0.129719	0.129719	AB0003	TX						0.0168269			-18.4		-18.4	0
31.2735	-95.4704	131.243	132.445	-1.20169	1.20169	BY1374	TX						1.44406			-18.2		-18.2	0
31.8443	-102.034	858.716	857.785	0.931349	0.931349	CC0112	TX						0.867412			-18		-18	0
29.3207	-94.8067	2.93448	2.765	0.169483	0.169483	AW0445	TX						0.0287244			-17.8		-17.8	0
32.2441	-97.662	254.537	254.932	-0.395215	0.395215	CS2230	TX						0.156195			-17.6		-17.6	0
32.4204	-99.5439	611.605	611.332	0.273181	0.273181	CT0963	TX						0.0746276			-17.4		-17.4	0
29.459	-98.5208	225.347	219.662	5.68451	5.68451	AY1654	TX						32.3137			-17.2		-17.2	0
29.6059	-95.4472	18.3246	18.362	-0.0374213	0.0374213	AW2101	TX						0.00140035			-17		-17	0
32.0154	-99.2005	526.171	525.209	0.962043	0.962043	CT0458	TX						0.925528			-16.8		-16.8	0
31.6005	-96.1027	184.519	185.32	-0.80094	0.80094	BZ0181	TX						0.641504			-16.6		-16.6	0
31.9352	-99.0466	464.857	463.489	1.36793	1.36793	CA0905	TX						1.87123			-16.4		-16.4	0
33.1514	-96.2684	180.291	179.767	0.523542	0.523542	DN0201	TX						0.274097			-16.2		-16.2	0
32.5739	-96.3096	133.213	133.539	-0.326084	0.326084	CS0100	TX						0.106331			-16		-16	0
31.365	-105.349	1397.3	1394.86	2.43921	2.43921	CD0505	TX						5.94976			-15.8		-15.8	0
32.1185	-96.0011	109.835	109.794	0.0414428	0.0414428	CS0588	TX						0.0017175			-15.6		-15.6	0
27.8634	-97.621	13.0786	24.52	-11.4414	11.4414	AH0032	TX						130.905			-15.4		-15.4	0
32.483	-95.7344	196.277	197.233	-0.956422	0.956422	CR0748	TX						0.914743			-15.2		-15.2	0
27.7113	-97.3134	2.05836	2.704	-0.645636	0.645636	AH1262	TX						0.416845			-15		-15	0
31.6314	-96.2822	161.096	160.609	0.486981	0.486981	BZ0093	TX						0.23715			-14.8		-14.8	0
28.626	-100.097	229.897	230.554	-0.65674	0.65674	AP0127	TX						0.431307			-14.6		-14.6	0
32.5489	-95.8655	153.744	154.451	-0.707359	0.707359	CR0960	TX						0.500356			-14.4		-14.4	0
32.6797	-95.5605	118.498	116.911	1.58693	1.58693	CR0806	TX						2.51836			-14.2		-14.2	0
29.737	-104.054	1051.86	1050.54	1.32009	1.32009	BB0158	TX						1.74264			-14		-14	0
32.8023	-95.649	150.29	151.677	-1.38715	1.38715	CR0823	TX						1.92417			-13.8		-13.8	0
29.2493	-98.4958	170.547	169.482	1.06514	1.06514	AY0461	TX						1.13452			-13.6		-13.6	0
32.4263	-95.7011	189.85	190.08	-0.230196	0.230196	CR0738	TX						0.0529901			-13.4		-13.4	1
31.9546	-95.9711	95.0586	95.49	-0.431382	0.431382	BY2262	TX						0.18609			-13.2		-13.2	1
32.3081	-99.7615	579.628	580.983	-1.3552	1.3552	CT0837	TX						1.83658			-13		-13	0
31.9927	-96.215	101.52	101.265	0.254693	0.254693	BZ0287	TX						0.0648684			-12.8		-12.8	1
27.5863	-97.4542	7.49937	7.465	0.0343672	0.0343672	AH0373	TX						0.0011811			-12.6		-12.6	0
31.7723	-103.864	876.772	875.537	1.23522	1.23522	CC0545	TX						1.52577			-12.4		-12.4	0
32.697	-102.258	949.78	949.245	0.535266	0.535266	CV0007	TX						0.286509			-12.2		-12.2	0
30.9788	-98.7082	461.649	462.21	-0.560543	0.560543	BN0177	TX						0.314208			-12		-12	0
34.4414	-100.225	598.929	599.516	-0.587139	0.587139	EN0580	TX						0.344732			-11.8		-11.8	0
27.5375	-97.5972	10.2607	10.412	-0.151252	0.151252	AH0886	TX						0.0228772			-11.6		-11.6	0
31.9233	-106.582	1203.85	1202.78	1.07559	1.07559	CE0444	TX						1.15688			-11.4		-11.4	2
32.36	-95.8552	166.68	165.936	0.743527	0.743527	CR0672	TX						0.552832			-11.2		-11.2	1
33.2243	-97.128	206.21	205.013	1.19685	1.19685	DN0670	TX						1.43244			-11		-11	0
29.5636	-95.1192	5.95605	10.21	-4.25395	4.25395	DN8112	TX						18.0961			-10.8		-10.8	1
29.5095	-94.9707	4.17481	3.927	0.247813	0.247813	AW3028	TX						0.0614112			-10.6		-10.6	0
36.3287	-101.614	1023.93	1022.1	1.8295	1.8295	GK0471	TX						3.34708			-10.4		-10.4	2
32.7125	-96.0789	160.824	160.738	0.0855249	0.0855249	CS0157	TX						0.0073145			-10.2		-10.2	1
26.2535	-97.7317	11.3955	11.416	-0.0204856	0.0204856	AB0436	TX						0.000419661			-10		-10	1
29.9902	-98.9042	474.63	475.65	-1.01961	1.01961	AY1700	TX						1.0396			-9.8		-9.8	1
32.8612	-99.8924	499.904	499.884	0.019768	0.019768	CT0752	TX						0.000390775			-9.6		-9.6	0
32.0949	-96.4527	128.101	128.001	0.0995987	0.0995987	CS0549	TX						0.0099199			-9.4		-9.4	1
28.4354	-99.2364	137.234	137.255	-0.0206806	0.0206806	AO0260	TX						0.000427686			-9.2		-9.2	2
27.2416	-97.5918	3.40362	3.856	-0.452382	0.452382	AH0624	TX						0.20465			-9		-9	2
29.2727	-94.8153	4.39305	4.435	-0.0419522	0.0419522	AW0597	TX						0.00175999			-8.8		-8.8	3
31.3274	-95.4603	122.985	124.477	-1.49205	1.49205	BY1584	TX						2.22621			-8.6		-8.6	2
29.2727	-94.8149	3.30391	4.265	-0.96109	0.96109	AW0599	TX						0.923693			-8.4		-8.4	2
29.2725	-94.8153	3.12197	4.259	-1.13703	1.13703	AW0598	TX						1.29283			-8.2		-8.2	1
32.0517	-95.9746	128.645	131.168	-2.52278	2.52278	CR0614	TX						6.36442			-8		-8	2
29.7675	-95.2123	9.38422	7.811	1.57322	1.57322	AW0917	TX						2.47503			-7.8		-7.8	5
32.4251	-99.6889	536.91	536.183	0.727286	0.727286	CT0522	TX						0.528945			-7.6		-7.6	3
29.5619	-95.0892	4.69937	4.625	0.0743735	0.0743735	AW1021	TX						0.00553142			-7.4		-7.4	6
31.8964	-96.7183	154.429	153.562	0.866853	0.866853	BZ0652	TX						0.751434			-7.2		-7.2	3
31.6848	-100.006	521.905	520.613	1.29156	1.29156	CB0051	TX						1.66814			-7		-7	7
32.0709	-96.839	162.366	161.326	1.04008	1.04008	CS0935	TX						1.08177			-6.8		-6.8	4
32.7761	-96.8162	131.695	130.408	1.28681	1.28681	CS1233	TX						1.65589			-6.6		-6.6	7
30.8124	-104.749	1234.45	1233.19	1.25997	1.25997	BQ0252	TX						1.58753			-6.4		-6.4	3
30.5756	-103.879	1512.3	1510.24	2.06191	2.06191	BP0446	TX						4.25147			-6.2		-6.2	3
29.8179	-95.2404	12.7877	11.009	1.77875	1.77875	AW0363	TX						3.16394			-6		-6	7
29.818	-95.2403	13.0867	11.085	2.0017	2.0017	AW0362	TX						4.00681			-5.8		-5.8	14
32.8644	-99.913	496.032	495.709	0.322563	0.322563	CT0756	TX						0.104047			-5.6		-5.6	12
26.0119	-97.1534	5.2857	4.888	0.397696	0.397696	AB0376	TX						0.158162			-5.4		-5.4	9
25.9954	-97.1669	0.582793	1.193	-0.610207	0.610207	AB0090	TX						0.372352			-5.2		-5.2	9
33.7476	-96.52	241.792	226.641	15.1514	15.1514	DN0445	TX						229.565			-5		-5	6
30.0282	-94.5999	18.0178	18.141	-0.123208	0.123208	BL0421	TX						0.0151803			-4.8		-4.8	7
29.5312	-104.353	780.718	780.034	0.684247	0.684247	BB0049	TX						0.468194			-4.6		-4.6	7
29.8798	-95.7301	42.6258	42.695	-0.0692229	0.0692229	AW1889	TX						0.0047918			-4.4		-4.4	16
29.4334	-94.8941	6.5474	6.469	0.0784048	0.0784048	AW5712	TX						0.00614731			-4.2		-4.2	15
35.0778	-100.892	894.844	895.319	-0.474572	0.474572	FL1567	TX						0.225218			-4		-4	11
32.8641	-96.724	169.292	167.785	1.50695	1.50695	CS1036	TX						2.27091			-3.8		-3.8	17
32.1276	-99.8438	610.843	609.951	0.891852	0.891852	CT0669	TX						0.7954			-3.6		-3.6	18
27.8909	-97.1112	1.2172	1.47	-0.252799	0.252799	AH0170	TX						0.0639074			-3.4		-3.4	22
36.125	-101.626	1030.25	1028.33	1.92451	1.92451	GK0598	TX						3.70375			-3.2		-3.2	15
30.193	-98.0435	388.379	387.89	0.489445	0.489445	BN0618	TX						0.239556			-3		-3	14
30.0446	-102.099	646.148	645.711	0.436809	0.436809	BP0079	TX						0.190802			-2.8		-2.8	21
32.008	-99.6319	601.803	601.837	-0.0344747	0.0344747	CT0806	TX						0.00118851			-2.6		-2.6	24
33.0671	-98.5953	321.045	321.761	-0.716476	0.716476	DO0281	TX						0.513338			-2.4		-2.4	27
29.3783	-100.768	330.421	330.963	-0.542464	0.542464	AZ0140	TX						0.294268			-2.2		-2.2	30
30.0712	-98.4108	443.707	444.475	-0.768181	0.768181	BN0110	TX						0.590102			-2		-2	33
32.7274	-96.2061	165.143	166.742	-1.59886	1.59886	CS0174	TX						2.55635			-1.8		-1.8	38
31.1076	-105.129	1361.71	1360.67	1.04773	1.04773	CD0535	TX						1.09773			-1.6		-1.6	43
31.1071	-105.127	1361.8	1361.12	0.677713	0.677713	CD0536	TX						0.459295			-1.4		-1.4	47
31.1078	-105.127	1362.23	1361.38	0.857856	0.857856	CD0532	TX						0.735917			-1.2		-1.2	58
30.8596	-100.6	743.628	744.308	-0.680036	0.680036	BO0144	TX						0.462448			-1		-1	65
34.0376	-98.9125	372.432	372.559	-0.126876	0.126876	EM0524	TX						0.0160975			-0.8		-0.8	82
31.1476	-95.4561	101.18	101.451	-0.270543	0.270543	BY1389	TX						0.0731934			-0.6		-0.6	90
29.2472	-98.3234	164.046	162.568	1.47797	1.47797	AY1500	TX						2.1844			-0.4		-0.4	174
32.7184	-96.1412	165.637	166.379	-0.742193	0.742193	CS0166	TX						0.550851			-0.2		-0.2	217
29.1765	-96.322	30.847	30.484	0.362976	0.362976	AX2562	TX						0.131752			0		0	335
29.1716	-96.3218	31.7479	30.913	0.834891	0.834891	AX2563	TX						0.697043			0.2		0.2	352
32.3279	-96.6265	165.901	164.864	1.03653	1.03653	CS0770	TX						1.07439			0.4		0.4	336
31.027	-99.4825	626.672	623.751	2.92134	2.92134	CA0777	TX						8.53426			0.6		0.6	290
31.0272	-99.4828	625.672	623.854	1.81795	1.81795	CA0778	TX						3.30494			0.8		0.8	234
32.3853	-99.4724	601.272	600.556	0.715814	0.715814	CT0425	TX						0.51239			1		1	213
29.083	-96.7212	28.9226	29.126	-0.203406	0.203406	AX0645	TX						0.0413739			1.2		1.2	147
29.0955	-96.7369	30.322	30.487	-0.164983	0.164983	AX0642	TX						0.0272195			1.4		1.4	144
32.0099	-96.286	118.627	118.789	-0.161532	0.161532	CS0649	TX						0.0260925			1.6		1.6	112
32.0083	-96.2785	116.767	117.109	-0.341828	0.341828	CS0647	TX						0.116846			1.8		1.8	88
27.5375	-97.5132	8.26949	8.473	-0.203508	0.203508	AH0912	TX						0.0414154			2		2	89
36.273	-102.048	1115.73	1113.86	1.87291	1.87291	GL0214	TX						3.50778			2.2		2.2	52
33.0909	-96.6689	199.498	198.871	0.627063	0.627063	DN0403	TX						0.393208			2.4		2.4	39
33.151	-96.9726	177.058	175.716	1.34191	1.34191	DN0334	TX						1.80072			2.6		2.6	41
29.9131	-95.6174	37.6791	38.12	-0.440861	0.440861	AW4607	TX						0.194359			2.8		2.8	29
31.5726	-96.393	173.607	172.755	0.852091	0.852091	BZ1147	TX						0.726059			3		3	24
34.3614	-99.3242	415.26	415.181	0.0790359	0.0790359	EM0517	TX						0.00624668			3.2		3.2	15
29.7096	-95.0119	2.83927	3.006	-0.16673	0.16673	AW1540	TX						0.027799			3.4		3.4	11
31.4445	-96.2701	143.644	144.021	-0.377205	0.377205	BZ1142	TX						0.142283			3.6		3.6	11
30.4644	-104.342	1439.06	1438.02	1.04594	1.04594	BQ0079	TX						1.094			3.8		3.8	6
26.9757	-99.3582	137.628	138.894	-1.26638	1.26638	AE1058	TX						1.60372			4		4	8
29.7182	-95.2837	22.9986	10.417	12.5816	12.5816	AW1128	TX						158.297			4.2		4.2	5
32.1762	-95.3438	168.516	166.932	1.58387	1.58387	CR0394	TX						2.50863			4.4		4.4	2
27.9484	-97.341	11.0942	10.924	0.170206	0.170206	AH0207	TX						0.02897			4.6		4.6	5
29.4605	-94.9428	1.66707	1.751	-0.083934	0.083934	AW1315	TX						0.00704492			4.8		4.8	3
33.1593	-96.7053	227.914	228.085	-0.170968	0.170968	DN0368	TX						0.0292302			5		5	4
26.2969	-98.5793	72.0774	72.292	-0.214614	0.214614	AE0655	TX						0.0460592			5.2		5.2	4
31.8136	-106.213	1229.59	1226.31	3.27971	3.27971	CE0155	TX						10.7565			5.4		5.4	0
30.8822	-102.88	901.61	902.331	-0.720794	0.720794	BP0170	TX						0.519545			5.6		5.6	4
30.8822	-102.879	901.337	901.618	-0.280761	0.280761	BP0590	TX						0.0788266			5.8		5.8	5
32.905	-97.402	252.289	249.959	2.33027	2.33027	CS1543	TX						5.43015			6		6	1
32.8375	-97.3427	211.829	209.906	1.92281	1.92281	CS2497	TX						3.69721			6.2		6.2	0
29.8382	-95.5294	27.7862	27.954	-0.167796	0.167796	AW1798	TX						0.0281553			6.4		6.4	0
33.1499	-96.8138	225.453	225.249	0.204182	0.204182	DN0359	TX						0.0416901			6.6		6.6	2
29.1435	-95.0371	2.84306	2.667	0.17606	0.17606	AW0637	TX						0.030997			6.8		6.8	2
29.8183	-95.4141	29.5312	21.969	7.5622	7.5622	AW1754	TX						57.1869			7		7	1
32.9125	-96.6355	166.121	166.719	-0.597762	0.597762	CS1342	TX						0.357319			7.2		7.2	1
27.7056	-97.2803	-2.22241	3.59	-5.81241	5.81241	AH1632	TX						33.7841			7.4		7.4	1
29.4853	-95.6224	21.468	21.242	0.22599	0.22599	AW4251	TX						0.0510713			7.6		7.6	4
32.0581	-99.6847	611.685	610.324	1.361	1.361	CT0814	TX						1.85232			7.8		7.8	1
32.7455	-97.0072	164.282	162.432	1.84989	1.84989	CS1843	TX						3.42211			8		8	0
32.2554	-96.3922	130.298	129.577	0.720648	0.720648	CS0489	TX						0.519333			8.2		8.2	1
31.866	-95.9667	88.9153	89.805	-0.889748	0.889748	BY2306	TX						0.791651			8.4		8.4	1
31.7972	-96.2314	125.502	125.588	-0.0861616	0.0861616	BZ0209	TX						0.00742383			8.6		8.6	0
35.207	-101.161	1013.82	1012.53	1.29254	1.29254	FL1607	TX						1.67066			8.8		8.8	0
31.8906	-99.108	491.59	490.645	0.944851	0.944851	CA0466	TX						0.892744			9		9	0
32.7313	-96.6838	166.276	151.848	14.4277	14.4277	CS1433	TX						208.159			9.2		9.2	0
36.2692	-101.407	970.366	968.996	1.37006	1.37006	GK0786	TX						1.87708			9.4		9.4	0
31.7467	-105.211	1228.58	1228.94	-0.368034	0.368034	CD0414	TX						0.135449			9.6		9.6	1
27.8348	-97.0536	3.70346	9.755	-6.05154	6.05154	AH1149	TX						36.6211			9.8		9.8	1
32.5256	-100.667	729.718	730.057	-0.338715	0.338715	CU0867	TX						0.114728			10		10	0
29.2665	-94.8259	4.06476	4.129	-0.0642437	0.0642437	AW0602	TX						0.00412725			10.2		10.2	1
26.4003	-98.9879	56.7201	57.009	-0.288927	0.288927	AE1291	TX						0.0834789			10.4		10.4	3
29.4525	-96.9424	74.2095	75.848	-1.63852	1.63852	AX0584	TX						2.68474			10.6		10.6	1
32.1437	-96.1532	117.242	116.893	0.3488	0.3488	CS0686	TX						0.121661			10.8		10.8	0
32.737	-97.2313	197.416	195.386	2.02982	2.02982	CS1667	TX						4.12019			11		11	2
34.366	-99.9967	503.702	504.919	-1.21695	1.21695	EM0573	TX						1.48098			11.2		11.2	0
27.5626	-97.3247	2.40788	2.295	0.112879	0.112879	AH0418	TX						0.0127418			11.4		11.4	0
29.7121	-95.0047	3.6585	3.536	0.122504	0.122504	AW1538	TX						0.0150071			11.6		11.6	1
30.6364	-103.947	1607.64	1603.9	3.74022	3.74022	BP0531	TX						13.9892			11.8		11.8	0
31.4238	-105.35	1390.38	1388.59	1.79064	1.79064	CD0511	TX						3.2064			12		12	0
31.9156	-95.386	204.381	204.576	-0.19545	0.19545	BY1254	TX						0.0382009			12.2		12.2	1
31.4987	-103.333	853.494	853.341	0.152792	0.152792	CC0318	TX						0.0233454			12.4		12.4	0
33.1688	-96.4878	180.005	179.749	0.256174	0.256174	DN0261	TX						0.065625			12.6		12.6	1
32.7426	-96.9658	147.867	146.95	0.91657	0.91657	CS1139	TX						0.840101			12.8		12.8	1
32.2105	-100.051	747.709	749.083	-1.37381	1.37381	CU0235	TX						1.88736			13		13	0
32.2193	-100.044	746.653	747.354	-0.701363	0.701363	CU0270	TX						0.49191			13.2		13.2	0
32.7151	-99.9211	545.752	546.083	-0.331149	0.331149	CT0727	TX						0.10966			13.4		13.4	0
29.9774	-95.7112	46.5965	45.999	0.597507	0.597507	AW5524	TX						0.357015			13.6		13.6	0
29.9406	-95.4157	36.9134	26.813	10.1004	10.1004	AW5631	TX						102.019			13.8		13.8	0
29.9343	-95.2339	16.4262	16.566	-0.139824	0.139824	AW5642	TX						0.0195507			14		14	0
29.702	-95.2744	11.2406	9.203	2.03761	2.03761	AW5592	TX						4.15186			14.2		14.2	0
29.6643	-95.4634	16.8542	16.689	0.165189	0.165189	AW5418	TX						0.0272873			14.4		14.4	0
29.552	-95.0963	4.94736	4.976	-0.0286435	0.0286435	AW5599	TX						0.000820448			14.6		14.6	1
26.1001	-98.2606	31.7417	31.614	0.127727	0.127727	AE1234	TX						0.0163143			14.8		14.8	1
32.0191	-97.1246	185.159	184.643	0.515875	0.515875	CS2051	TX						0.266127			15		15	0
30.5645	-99.774	635.774	634.815	0.958511	0.958511	BN0447	TX						0.918744			15.2		15.2	1
32.831	-97.2809	199.527	197.957	1.57032	1.57032	CS1942	TX						2.46591			15.4		15.4	0
31.9129	-98.9889	483.683	481.857	1.82583	1.82583	CA0315	TX						3.33366			15.6		15.6	0
32.1435	-95.8892	151.167	150.74	0.427075	0.427075	CR0590	TX						0.182393			15.8		15.8	0
30.0641	-95.5526	47.1333	45.802	1.33135	1.33135	BL1981	TX						1.77249			16		16	0
31.8446	-99.548	592.031	591.563	0.467684	0.467684	CA0637	TX						0.218729			16.2		16.2	0
31.9852	-96.1338	94.6251	94.631	-0.0059107	0.0059107	BZ0278	TX						3.49364e-05			16.4		16.4	0
29.6948	-95.3274	12.9966	11.269	1.72758	1.72758	AW0193	TX						2.98454			16.6		16.6	0
30.0043	-95.0935	23.1304	20.707	2.42335	2.42335	BL1246	TX						5.87265			16.8		16.8	0
29.4119	-96.0571	32.7953	31.741	1.05427	1.05427	AX0295	TX						1.11148			17		17	0
29.1383	-100.4	298.182	298.652	-0.470214	0.470214	AZ0105	TX						0.221101			17.2		17.2	0
32.5478	-100.692	726.875	726.794	0.0812956	0.0812956	CU0865	TX						0.00660897			17.4		17.4	0
31.8435	-99.1616	490.476	490.273	0.202896	0.202896	CA0454	TX						0.0411669			17.6		17.6	0
27.8527	-97.358	1.50992	0.511	0.998918	0.998918	AH0128	TX						0.997837			17.8		17.8	0
29.4461	-98.6122	268.342	257.479	10.8634	10.8634	AY0682	TX						118.013			18		18	0
32.1608	-97.1497	216.059	215.009	1.05049	1.05049	CS2457	TX						1.10353			18.2		18.2	0
26.0181	-97.2523	2.45027e-07	1.186	-1.186	1.186	AB0345	TX						1.4066			18.4		18.4	3
33.5776	-98.4538	308.314	307.851	0.462653	0.462653	DO0089	TX						0.214048			18.6		18.6	0
33.5712	-97.8733	325.448	325.024	0.424368	0.424368	DN0945	TX						0.180088			18.8		18.8	0
30.775	-95.3966	104.182	103.46	0.722019	0.722019	BL2008	TX						0.521312			19		19	0
34.1881	-102.223	1106.66	1104.83	1.82814	1.82814	EO0114	TX						3.3421			19.2		19.2	1
27.7249	-98.2506	100.741	100.814	-0.0734933	0.0734933	AJ0186	TX						0.00540126			19.4		19.4	0
33.4747	-101.696	959.804	958.516	1.28782	1.28782	DP0297	TX						1.65848			19.6		19.6	0
29.9149	-95.1463	16.6327	16.471	0.161722	0.161722	AW1981	TX						0.0261542			19.8		19.8	0
33.2179	-98.1574	332.104	329.987	2.11658	2.11658	DO0169	TX						4.47991			20		20	1
31.9818	-95.265	210.807	200.44	10.3673	10.3673	BY1272	TX						107.48					More	#N/A
29.2891	-98.7064	214.137	213.268	0.868635	0.868635	AY0606	TX						0.754527
32.2551	-100.805	675.1	676.952	-1.85227	1.85227	CU0357	TX						3.4309
35.1652	-100.922	978.976	978.2	0.776244	0.776244	FL0375	TX						0.602555
29.6274	-95.2501	31.5858	13.365	18.2208	18.2208	AW5692	TX						331.999
31.8736	-99.1788	478.784	477.575	1.20947	1.20947	CA0459	TX						1.46283
31.7476	-95.78	89.6068	91.156	-1.54917	1.54917	BY2352	TX						2.39994
29.3776	-100.77	331.046	330.882	0.164172	0.164172	AZ0138	TX						0.0269526
29.5635	-95.0886	4.89615	4.905	-0.0088493	0.0088493	AW1022	TX						7.83101e-05
33.0697	-101.23	716.62	718.748	-2.12834	2.12834	DP0477	TX						4.52983
29.5292	-104.298	778.294	777.663	0.630942	0.630942	BB0063	TX						0.398088
36.4398	-100.803	894.577	893.517	1.06031	1.06031	GK0068	TX						1.12426
33.1825	-98.8656	348.705	348.707	-0.00189862	0.00189862	DO0276	TX						3.60477e-06
26.1354	-97.5363	8.98206	9.239	-0.256938	0.256938	AB0649	TX						0.0660169
29.7874	-95.8229	43.0232	42.896	0.12719	0.12719	AW2170	TX						0.0161772
32.5671	-96.3194	138.095	139.395	-1.29964	1.29964	CS0102	TX						1.68907
32.9184	-97.2786	256.261	254.428	1.83299	1.83299	CS1923	TX						3.35986
28.5333	-99.2115	180.537	180.594	-0.057071	0.057071	AO0224	TX						0.0032571
28.5233	-99.2135	174.577	174.702	-0.125268	0.125268	AO0226	TX						0.0156922
32.4225	-96.2054	123.494	123.843	-0.348847	0.348847	CS0348	TX						0.121694
27.4915	-97.8674	18.6747	18.821	-0.146306	0.146306	AH0461	TX						0.0214055
31.7201	-96.3286	161.889	162.364	-0.474923	0.474923	BZ0107	TX						0.225552
32.6098	-99.654	523.239	522.57	0.669278	0.669278	CT0778	TX						0.447933
32.6027	-99.6499	510.386	512.758	-2.37236	2.37236	CT0776	TX						5.62811
27.7925	-97.0875	10.2843	10.566	-0.28168	0.28168	AH1137	TX						0.0793437
27.7925	-97.0875	10.2491	10.471	-0.221852	0.221852	AH1638	TX						0.0492181
27.7924	-97.0872	7.21521	7.848	-0.632785	0.632785	AC8080	TX						0.400417
35.2486	-100.077	683.879	684.856	-0.976981	0.976981	FL0123	TX						0.954492
32.4595	-96.5681	155.516	154.262	1.25448	1.25448	CS0806	TX						1.57373
26.527	-97.5555	6.46349	7.015	-0.551512	0.551512	AB1055	TX						0.304165
31.0617	-98.1364	315.15	315.517	-0.36666	0.36666	CA0081	TX						0.134439
31.0177	-98.1723	381.07	381.692	-0.621991	0.621991	CA0082	TX						0.386873
27.5411	-97.5119	9.97488	9.88	0.0948842	0.0948842	AH0911	TX						0.009003
26.5588	-97.4275	4.75299	5.114	-0.36101	0.36101	AB0197	TX						0.130328
32.8586	-96.8816	131.492	131.688	-0.195892	0.195892	CS1008	TX						0.0383738
25.994	-97.4229	11.5009	12.041	-0.54006	0.54006	AB0204	TX						0.291664
33.0167	-95.9684	168.073	168.375	-0.301916	0.301916	DM0491	TX						0.0911531
32.6639	-100.375	634.952	632.377	2.57515	2.57515	CU0109	TX						6.63141
26.0651	-97.3828	3.25166	3.141	0.110659	0.110659	AB0213	TX						0.0122453
32.0981	-97.1291	202.374	201.705	0.669094	0.669094	CS2454	TX						0.447687
27.3395	-97.8274	12.9562	12.752	0.204154	0.204154	AH0481	TX						0.0416788
27.6172	-97.6355	11.6515	11.515	0.136459	0.136459	AH0836	TX						0.0186212
26.2609	-97.3283	9.07021	9.502	-0.43179	0.43179	AB0328	TX						0.186443
26.4187	-97.7887	11.7141	11.75	-0.0358541	0.0358541	AB0400	TX						0.00128551
31.817	-94.8513	137.2	135.999	1.20141	1.20141	BY2505	TX						1.44338
33.1589	-97.5233	286.146	284.9	1.24619	1.24619	DN0925	TX						1.55298
32.5344	-96.3196	127.859	127.177	0.682224	0.682224	CS0096	TX						0.46543
33.7147	-98.9452	366.609	366.026	0.582735	0.582735	DO0350	TX						0.33958
32.5203	-94.9107	98.3555	95.549	2.80653	2.80653	CR0262	TX						7.87662
31.474	-99.9117	527.041	526.668	0.37299	0.37299	CA0608	TX						0.139122
32.5728	-96.3103	133.544	132.969	0.575123	0.575123	CS0106	TX						0.330767
32.3598	-96.0888	125.098	125.028	0.0695053	0.0695053	CS0337	TX						0.00483099
33.0686	-96.0702	161.837	162.16	-0.323479	0.323479	DN0088	TX						0.104638
32.1679	-96.0302	110.19	110.594	-0.403601	0.403601	CS0580	TX						0.162894
31.9169	-96.8957	148.231	146.717	1.51388	1.51388	BZ0558	TX						2.29182
26.2178	-98.3781	42.8522	42.882	-0.0297854	0.0297854	AE0382	TX						0.000887171
26.2179	-98.378	42.8277	42.899	-0.0713261	0.0713261	AE1250	TX						0.00508741
26.2176	-98.3781	42.8347	42.952	-0.11729	0.11729	AE0380	TX						0.0137568
26.2181	-98.3782	42.7239	42.703	0.0208527	0.0208527	AE1252	TX						0.000434834
29.7743	-103.169	874.582	875.661	-1.0791	1.0791	BA0052	TX						1.16445
30.3106	-104.014	1443.59	1443.84	-0.245129	0.245129	BQ0130	TX						0.0600882
26.0859	-97.8661	20.4646	20.991	-0.526392	0.526392	AB0917	TX						0.277088
29.7243	-100.813	577.352	578.482	-1.12977	1.12977	AZ0467	TX						1.27639
35.855	-101.75	1060.79	1058.65	2.14683	2.14683	FL1398	TX						4.60889
32.2921	-100.082	757.721	757.178	0.543323	0.543323	CU0250	TX						0.2952
25.9719	-97.5162	6.84791	6.85	-0.00209433	0.00209433	AB0149	TX						4.38623e-06
31.1322	-102.234	747.307	744.453	2.8543	2.8543	CC0661	TX						8.14704
30.6713	-104.023	2069.6	2067.16	2.43677	2.43677	BQ0295	TX						5.93784
30.6713	-104.023	2068.5	2066.12	2.37436	2.37436	BQ0296	TX						5.63761
30.6714	-104.023	2069.44	2066.62	2.81931	2.81931	BQ0297	TX						7.94853
30.6715	-104.023	2070.21	2067.24	2.96159	2.96159	BQ0298	TX						8.771
30.6715	-104.023	2070.08	2066.57	3.50476	3.50476	BQ0293	TX						12.2834
27.8271	-97.2219	10.3934	14.047	-3.65358	3.65358	AH1179	TX						13.3486
32.4685	-99.9981	571.583	571.037	0.546086	0.546086	CT0859	TX						0.29821
31.9196	-99.1221	514.313	513.086	1.22721	1.22721	CA0471	TX						1.50603
32.7408	-96.7581	127.892	125.55	2.34232	2.34232	CS1067	TX						5.48648
26.8401	-97.7832	9.8473	10.502	-0.654704	0.654704	AB0952	TX						0.428637
32.0454	-96.4145	136.763	137.063	-0.30049	0.30049	CS0666	TX						0.0902939
31.5915	-100.193	557.01	555.346	1.66448	1.66448	CB0052	TX						2.7705
32.2054	-95.8713	164.21	163.45	0.760323	0.760323	CR0691	TX						0.578092
29.5482	-98.3553	314.28	312.754	1.52565	1.52565	AY0121	TX						2.32761
29.5482	-98.3552	314.179	312.937	1.24234	1.24234	AY1540	TX						1.54341
29.7148	-98.1648	297.016	296.162	0.85411	0.85411	AY1564	TX						0.729504
26.355	-98.7675	67.2845	75.262	-7.97751	7.97751	AE1274	TX						63.6407
29.6813	-94.9855	3.07707	4.373	-1.29593	1.29593	AW1555	TX						1.67942
29.6814	-94.9854	0.371366	4.376	-4.00463	4.00463	AW1554	TX						16.0371
32.1985	-101.613	752.014	752.597	-0.582724	0.582724	CU0808	TX						0.339567
31.7491	-105.059	1110.32	1108.34	1.98007	1.98007	CD0432	TX						3.92068
32.1016	-95.8087	119.895	119.502	0.393193	0.393193	CR0579	TX						0.154601
29.4252	-94.9622	0.81718	1.047	-0.22982	0.22982	AW1623	TX						0.0528173
29.0959	-95.1112	0.884936	1.03	-0.145064	0.145064	AW0646	TX						0.0210436
28.5222	-99.8258	180.392	180.597	-0.204699	0.204699	AO0409	TX						0.0419015
32.3408	-97.1918	219.675	219.227	0.448317	0.448317	CS2464	TX						0.200988
28.0369	-97.4951	15.6021	15.128	0.474087	0.474087	AN1198	TX						0.224759
35.2073	-101.235	1029.84	1028.66	1.18322	1.18322	FL1524	TX						1.40002
31.6389	-97.0787	143.569	143.844	-0.275071	0.275071	BZ0713	TX						0.0756641
29.5614	-95.0895	4.95197	4.976	-0.0240307	0.0240307	AW1020	TX						0.000577473
29.2431	-94.8813	1.05131	1.199	-0.147691	0.147691	AW0616	TX						0.0218127
29.212	-98.8321	248.839	250.721	-1.88207	1.88207	AY0839	TX						3.5422
33.1614	-96.6564	212.302	212.744	-0.441534	0.441534	DN0376	TX						0.194952
36.361	-102.536	1267.78	1267.78	-0.000961125	0.000961125	GL1301	TX						9.23761e-07
31.0518	-99.3754	589.441	589.353	0.0878921	0.0878921	CA0795	TX						0.00772503
29.7719	-95.1397	7.56079	8.287	-0.726205	0.726205	AW0925	TX						0.527374
29.7714	-95.1398	5.73373	5.863	-0.129265	0.129265	AW0929	TX						0.0167095
32.2927	-100.151	759.778	759.187	0.590805	0.590805	CU0238	TX						0.349051
32.2983	-100.151	759.907	758.923	0.984142	0.984142	CU0232	TX						0.968535
30.0332	-94.4489	20.7707	13.485	7.28566	7.28566	BL0173	TX						53.0808
27.5297	-97.6997	10.8095	10.542	0.267462	0.267462	AH0899	TX						0.071536
26.7418	-97.7673	11.3551	11.259	0.0960525	0.0960525	AB1271	TX						0.00922608
28.5332	-97.7735	98.3095	97.773	0.536473	0.536473	AN1932	TX						0.287803
26.053	-97.528	8.23572	8.498	-0.262275	0.262275	AB0481	TX						0.0687884
26.2109	-98.3287	37.4742	37.294	0.180179	0.180179	AE0372	TX						0.0324645
30.0893	-93.737	2.08431	2.134	-0.0496887	0.0496887	BK1751	TX						0.00246897
33.2153	-101.426	895.566	893.895	1.67143	1.67143	DP0453	TX						2.79368
31.882	-98.979	479.642	478.612	1.0298	1.0298	CA0321	TX						1.06048
31.747	-105.252	1232.08	1232.93	-0.848331	0.848331	CD0405	TX						0.719666
30.5687	-98.2764	237.021	237.858	-0.83663	0.83663	BN0064	TX						0.69995
27.5297	-97.6998	10.763	10.743	0.0199579	0.0199579	AH0901	TX						0.000398318
26.2943	-98.5797	71.7187	71.913	-0.194254	0.194254	AE0654	TX						0.0377345
31.7585	-95.6461	159.504	160.264	-0.759503	0.759503	BY2085	TX						0.576845
30.4197	-95.478	115.123	113.559	1.56377	1.56377	BL1271	TX						2.44538
34.2686	-99.6264	455.048	454.312	0.736378	0.736378	EM0558	TX						0.542253
28.714	-100.458	275.134	275.17	-0.0355359	0.0355359	AP0194	TX						0.0012628
32.4887	-100.182	604.94	605.561	-0.621265	0.621265	CU0732	TX						0.38597
29.9042	-95.8242	50.8374	50.473	0.364439	0.364439	AW1900	TX						0.132816
26.5539	-97.4309	-3.57749e-07	1.6	-1.6	1.6	AB0194	TX						2.56
29.5578	-95.2841	13.8997	13.877	0.0226935	0.0226935	AW0169	TX						0.000514994
31.9664	-99.0739	462.402	461.533	0.86904	0.86904	CA0493	TX						0.755231
26.2439	-98.4833	51.8932	52.176	-0.282818	0.282818	AE0396	TX						0.079986
32.2983	-100.151	759.991	759.057	0.933721	0.933721	CU0239	TX						0.871835
30.444	-97.6531	260.472	260.74	-0.268124	0.268124	BM0809	TX						0.0718903
32.6025	-99.65	510.42	512.455	-2.03539	2.03539	CT0774	TX						4.14283
26.5566	-97.4298	3.39432	1.46	1.93432	1.93432	AB0195	TX						3.74159
32.2553	-95.921	153.87	153.509	0.360996	0.360996	CR0546	TX						0.130318
32.7013	-95.9938	167.18	166.484	0.696097	0.696097	CR0981	TX						0.48455
32.4527	-99.7863	525.313	524.419	0.893606	0.893606	CT0852	TX						0.798531
27.7199	-97.1403	6.59815	6.823	-0.224853	0.224853	AC8447	TX						0.0505588
32.9961	-94.9801	132.065	132.759	-0.693614	0.693614	CR1042	TX						0.481101
33.1516	-96.8956	178.013	177.227	0.785896	0.785896	DN0340	TX						0.617632
32.9198	-95.8563	161.724	163.395	-1.67073	1.67073	CR0846	TX						2.79132
26.1058	-97.3211	2.57378	2.642	-0.0682239	0.0682239	AB0225	TX						0.0046545
33.0167	-100.99	733.775	736.38	-2.60532	2.60532	DP0555	TX						6.7877
27.8222	-97.2158	2.39837	2.286	0.112372	0.112372	AH1652	TX						0.0126275
27.8843	-97.3357	11.786	11.892	-0.106044	0.106044	AH0276	TX						0.0112452
35.181	-100.445	818.54	818.158	0.381534	0.381534	FL0177	TX						0.145568
29.711	-104.358	1034.34	1034.06	0.28079	0.28079	BB0017	TX						0.078843
29.6874	-104.361	974.076	973.496	0.580494	0.580494	BB0018	TX						0.336973
29.725	-104.352	1073.04	1072.58	0.452942	0.452942	BB0014	TX						0.205157
29.7251	-104.352	1073.32	1072.98	0.338861	0.338861	BB0015	TX						0.114827
29.7249	-104.351	1073.89	1073.05	0.837182	0.837182	BB0016	TX						0.700874
29.6649	-104.361	943.389	943.475	-0.0857285	0.0857285	BB0020	TX						0.00734937
29.6647	-104.361	943.204	943.079	0.125479	0.125479	BB0021	TX						0.0157449
30.0839	-95.4336	39.7545	38.809	0.945483	0.945483	BL1292	TX						0.893938
27.5375	-97.5969	10.3507	10.77	-0.419306	0.419306	AH0888	TX						0.175817
28.7681	-99.1329	156.402	157.944	-1.54179	1.54179	AO0194	TX						2.37712
26.6418	-97.5689	7.65678	7.731	-0.0742201	0.0742201	AB1045	TX						0.00550862
35.6673	-102.53	1135.69	1135.49	0.205635	0.205635	FM0434	TX						0.0422859
29.5226	-104.34	776.412	777.559	-1.1471	1.1471	BB0031	TX						1.31583
33.484	-98.4466	339.662	339.298	0.363642	0.363642	DO0115	TX						0.132236
32.3588	-96.0873	124.344	124.761	-0.417006	0.417006	CS0336	TX						0.173894
36.0818	-101.829	1076.1	1074.88	1.21847	1.21847	GK0621	TX						1.48466
27.2537	-98.388	96.2024	96.016	0.186436	0.186436	AJ0394	TX						0.0347584
32.9431	-95.2755	154.637	153.496	1.14108	1.14108	CR0282	TX						1.30207
29.288	-99.6666	299.113	298.695	0.418431	0.418431	AY1324	TX						0.175084
32.7254	-102.888	1065.41	1064.01	1.40775	1.40775	CV0191	TX						1.98175
30.3524	-95.4217	75.0125	74.458	0.554516	0.554516	BL1252	TX						0.307488
29.2737	-96.6801	46.1927	46.02	0.172713	0.172713	AX0748	TX						0.0298299
32.6287	-96.455	129.68	129.597	0.0826916	0.0826916	CS0222	TX						0.0068379
31.9089	-104.727	1502.62	1501.23	1.39226	1.39226	CD0718	TX						1.9384
31.771	-104.853	1285.56	1290.36	-4.79791	4.79791	CD0296	TX						23.02
26.8436	-99.2441	122.382	122.488	-0.106352	0.106352	AE1094	TX						0.0113107
32.3816	-99.4607	595.806	596.352	-0.546241	0.546241	CT0419	TX						0.298379
32.7409	-97.2575	207.564	206.084	1.48049	1.48049	CS1653	TX						2.19185
25.964	-97.2443	8.18381	8.93	-0.746193	0.746193	AB0070	TX						0.556803
31.2306	-101.941	786.51	785.988	0.52194	0.52194	CB0421	TX						0.272422
26.4737	-97.7892	9.7677	9.65	0.117702	0.117702	AB0382	TX						0.0138538
29.6085	-104.455	791.29	789.57	1.71977	1.71977	BB0137	TX						2.95762
29.584	-104.417	785.227	784.331	0.896435	0.896435	BB0146	TX						0.803596
29.5672	-104.395	785.702	782.405	3.29672	3.29672	BB0152	TX						10.8683
29.5948	-104.435	785.791	785.312	0.479466	0.479466	BB0142	TX						0.229888
29.6057	-104.453	788.64	787.79	0.849653	0.849653	BB0138	TX						0.72191
29.5721	-104.397	782.964	783.355	-0.390744	0.390744	BB0150	TX						0.152681
29.5735	-104.397	781.959	784.03	-2.07055	2.07055	BB0149	TX						4.28718
29.5552	-104.392	782.477	781.203	1.27361	1.27361	BB0036	TX						1.62208
29.5435	-104.379	782.151	781.257	0.89374	0.89374	BB0035	TX						0.798771
29.5438	-104.379	784.548	780.881	3.66685	3.66685	BB0038	TX						13.4458
29.544	-104.379	781.296	780.194	1.10164	1.10164	BB0039	TX						1.21362
29.5373	-104.362	780.212	782.243	-2.03133	2.03133	BB0047	TX						4.12631
29.5417	-104.367	781.79	780.157	1.63251	1.63251	BB0045	TX						2.66508
29.5313	-104.353	779.744	780.207	-0.463208	0.463208	BB0048	TX						0.214562
29.5288	-104.349	779.814	778.406	1.40796	1.40796	BB0051	TX						1.98235
31.1467	-101.274	813.21	812.787	0.422962	0.422962	CB0705	TX						0.178896
27.4673	-98.4993	131.263	129.713	1.54961	1.54961	AJ0226	TX						2.4013
32.1852	-100.759	672.29	671.618	0.672481	0.672481	CU0365	TX						0.452231
31.8415	-103.922	876.613	875.749	0.864045	0.864045	CC0536	TX						0.746574
35.1893	-100.809	962.355	962.024	0.331464	0.331464	FL0343	TX						0.109868
35.184	-100.818	964.37	963.076	1.29399	1.29399	FL0345	TX						1.67442
32.8372	-96.7695	193.324	191.898	1.42607	1.42607	CS1216	TX						2.03367
32.2921	-100.082	757.786	757.222	0.563551	0.563551	CU0251	TX						0.317589
33.0191	-97.4387	276.741	274.96	1.78059	1.78059	DN0610	TX						3.1705
31.5256	-101.519	813.563	813.3	0.263212	0.263212	CB0478	TX						0.0692806
32.7137	-96.8046	186.767	186.032	0.735111	0.735111	CS1253	TX						0.540388
27.3066	-97.7392	15.0315	15.392	-0.360541	0.360541	AH0595	TX						0.12999
34.4331	-100.313	610.134	612.584	-2.44964	2.44964	EN0079	TX						6.00076
27.7954	-97.7171	25.9445	25.76	0.184451	0.184451	AH0944	TX						0.034022
32.7433	-100.38	599.844	597.902	1.94201	1.94201	CU0117	TX						3.7714
32.7433	-100.38	599.813	597.929	1.88359	1.88359	CU0118	TX						3.54791
28.6249	-99.9698	200.88	201.003	-0.123097	0.123097	AO0524	TX						0.0151529
26.4705	-99.0283	132.261	132.468	-0.206777	0.206777	AE1212	TX						0.0427566
32.8535	-100.462	608.261	609.414	-1.1531	1.1531	CU0130	TX						1.32963
35.2077	-100.683	936.974	936.881	0.0931457	0.0931457	FL0312	TX						0.00867613
26.1002	-98.2623	31.9093	32.082	-0.172735	0.172735	AE0272	TX						0.0298372
29.6156	-104.451	800.921	800.269	0.651723	0.651723	BB0135	TX						0.424743
29.5937	-104.427	786.755	788.804	-2.04857	2.04857	BB0143	TX						4.19662
29.5685	-104.388	787.097	787.61	-0.513382	0.513382	BB0040	TX						0.263561
26.5758	-98.318	63.2275	63.304	-0.0764513	0.0764513	AE0161	TX						0.00584481
36.3277	-101.746	1059.49	1058.2	1.28412	1.28412	GK0458	TX						1.64897
35.9627	-102.123	1157.05	1155.87	1.18178	1.18178	FM0100	TX						1.39661
32.7016	-96.6568	141.135	140.053	1.08177	1.08177	CS1449	TX						1.17024
26.0011	-97.4206	3.10679	3.23	-0.12321	0.12321	AB0207	TX						0.0151806
29.4668	-98.4804	248.493	247.599	0.894496	0.894496	AY0257	TX						0.800123
35.2072	-101.304	1045.55	1044.18	1.36746	1.36746	FL1601	TX						1.86994
32.2283	-100.053	751.358	752.823	-1.46492	1.46492	CU0267	TX						2.14599
32.2202	-100.048	747.093	748.888	-1.79538	1.79538	CU0266	TX						3.22338
26.1317	-97.6163	9.64511	9.38	0.265108	0.265108	AB0466	TX						0.0702824
29.3151	-94.7639	3.90511	4.338	-0.432889	0.432889	AW0583	TX						0.187393
29.3147	-94.7642	3.87432	4.326	-0.451678	0.451678	AW0584	TX						0.204013
29.5621	-95.0877	4.99274	4.847	0.145739	0.145739	AW1024	TX						0.0212399
30.1511	-104.106	1386.11	1387.89	-1.78362	1.78362	BQ0380	TX						3.1813
30.0314	-99.1309	494.289	493.651	0.637886	0.637886	BN0305	TX						0.406898
29.6847	-96.9063	115.79	115.468	0.322454	0.322454	AX1088	TX						0.103977
26.3337	-97.7704	13.7421	14.93	-1.18792	1.18792	AB0411	TX						1.41114
35.2046	-100.244	707.082	706.414	0.668315	0.668315	FL0147	TX						0.446645
29.9882	-94.9659	19.9896	19.624	0.365625	0.365625	AW0698	TX						0.133681
31.8032	-106.295	1225.5	1223.59	1.90936	1.90936	CE0142	TX						3.64567
31.7992	-106.294	1225.48	1223.89	1.58724	1.58724	CE0402	TX						2.51934
31.8034	-106.295	1225.48	1223.39	2.0839	2.0839	CE0401	TX						4.34265
31.6664	-101.498	818.141	817.663	0.478083	0.478083	CB0341	TX						0.228563
27.8001	-97.391	2.25039	3.973	-1.72261	1.72261	AH1659	TX						2.96737
30.0839	-95.4337	39.8075	37.849	1.95849	1.95849	BL1290	TX						3.8357
33.553	-94.7555	145.482	144.994	0.48835	0.48835	DM0361	TX						0.238486
32.3831	-100.839	659.863	661.231	-1.36814	1.36814	CU0344	TX						1.87182
32.0928	-101.907	822.574	821.296	1.27798	1.27798	CU0631	TX						1.63323
33.5723	-96.4084	247.722	245.43	2.292	2.292	DN0988	TX						5.25327
31.8778	-96.3266	111.054	112.157	-1.10302	1.10302	BZ0193	TX						1.21666
29.5882	-95.5939	21.4344	21.134	0.300391	0.300391	AW2372	TX						0.0902347
32.4662	-100.401	649.28	647.834	1.44559	1.44559	CU0167	TX						2.08973
32.8125	-96.7574	177.962	170.198	7.76392	7.76392	CS1052	TX						60.2784
29.6444	-95.0142	3.80534	3.608	0.197343	0.197343	AW1562	TX						0.0389441
31.4276	-102.874	773.112	774.027	-0.91538	0.91538	CC0170	TX						0.837921
28.2394	-97.6693	44.627	44.372	0.255009	0.255009	AN1905	TX						0.0650296
29.5574	-95.2841	14.2499	14.067	0.182913	0.182913	AW0167	TX						0.0334572
33.0426	-96.2525	165.064	164.921	0.142784	0.142784	DN0135	TX						0.0203873
26.6419	-97.569	7.78596	7.788	-0.00203588	0.00203588	AB1042	TX						4.14481e-06
32.9468	-97.0547	187.271	185.464	1.80653	1.80653	CS1910	TX						3.26357
32.2986	-100.138	757.262	757.582	-0.319689	0.319689	CU0241	TX						0.102201
31.8363	-96.2748	113.618	113.69	-0.0717673	0.0717673	BZ0202	TX						0.00515054
31.7381	-96.5492	202.579	200.911	1.66782	1.66782	BZ1159	TX						2.78162
31.5908	-101.97	851.677	850.742	0.935049	0.935049	CB0502	TX						0.874316
31.8282	-95.8166	130.361	128.873	1.4877	1.4877	BY2235	TX						2.21326
31.9738	-99.881	571.924	572.266	-0.342426	0.342426	CA0663	TX						0.117255
31.9747	-99.8919	572.991	572.946	0.0447974	0.0447974	CA0661	TX						0.0020068
32.6353	-97.3231	226.643	224.78	1.86299	1.86299	CS2486	TX						3.47073
31.8208	-99.1663	461.84	461.676	0.164097	0.164097	CA0448	TX						0.026928
32.1186	-96.0008	109.772	109.611	0.161004	0.161004	CS0589	TX						0.0259224
26.7768	-99.121	122.032	123.475	-1.44287	1.44287	AE1318	TX						2.08186
29.7995	-103.053	853.883	852.7	1.18268	1.18268	BA0061	TX						1.39874
31.899	-106.407	1200.41	1198.22	2.19654	2.19654	CE0416	TX						4.82481
32.421	-95.9923	146.471	146.489	-0.0184002	0.0184002	CR0643	TX						0.000338569
33.5795	-101.873	983.256	979.904	3.35172	3.35172	DP0366	TX						11.234
32.4861	-95.904	212.237	211.748	0.48931	0.48931	CR0635	TX						0.239425
32.2238	-99.7574	613.793	613.862	-0.068866	0.068866	CT0827	TX						0.00474253
35.2265	-100.106	683.027	686.051	-3.02374	3.02374	FL0128	TX						9.14298
29.5218	-104.337	776.926	780.039	-3.11253	3.11253	BB0057	TX						9.68787
29.5238	-104.33	778.055	777.177	0.877992	0.877992	BB0054	TX						0.770871
29.5303	-104.321	779.564	779.716	-0.152268	0.152268	BB0053	TX						0.0231855
29.5333	-104.317	778.771	777.243	1.52801	1.52801	BB0052	TX						2.33481
29.5312	-104.312	780.755	776.783	3.97163	3.97163	BB0059	TX						15.7738
29.5241	-104.31	776.416	777.41	-0.994012	0.994012	BB0062	TX						0.98806
26.9022	-99.279	115.933	116.592	-0.659355	0.659355	AE1328	TX						0.434748
28.1674	-97.3946	14.0744	13.996	0.0783841	0.0783841	AN1214	TX						0.00614407
31.7128	-98.9919	414.14	413.593	0.546677	0.546677	CA0287	TX						0.298856
35.0151	-102.108	1150.89	1149.75	1.13538	1.13538	FM0375	TX						1.28908
25.9655	-97.2005	1.70931	1.864	-0.154694	0.154694	AB0076	TX						0.0239303
33.1388	-100.641	607.979	608.399	-0.420113	0.420113	DP0141	TX						0.176495
30.8016	-93.9648	95.2135	94.366	0.847508	0.847508	BK1937	TX						0.718269
32.122	-96.2956	113.098	113.125	-0.0273036	0.0273036	CS0629	TX						0.000745488
34.1892	-101.807	1045.9	1045.57	0.334572	0.334572	EN0355	TX						0.111938
29.6006	-95.1766	10.324	10.338	-0.0140412	0.0140412	AW1101	TX						0.000197156
29.8431	-94.9888	11.0947	11.519	-0.42434	0.42434	AW0752	TX						0.180065
32.0319	-99.9517	590.487	590.384	0.102629	0.102629	CT0641	TX						0.0105327
28.626	-100.098	229.513	230.717	-1.20392	1.20392	AP0012	TX						1.44942
26.3713	-98.8564	51.6496	51.103	0.546609	0.546609	AE1279	TX						0.298781
35.7344	-102.318	1200.26	1200.39	-0.139054	0.139054	FM0017	TX						0.019336
26.5038	-97.4914	2.73895	2.795	-0.0560517	0.0560517	AB0187	TX						0.0031418
26.0872	-97.9435	20.4713	22.011	-1.53966	1.53966	AB0925	TX						2.37055
31.5764	-97.1495	141.959	142.125	-0.16628	0.16628	BZ1087	TX						0.027649
27.6929	-97.1629	3.76697	4.467	-0.700032	0.700032	AH1222	TX						0.490045
29.2978	-94.778	3.76103	4.349	-0.587972	0.587972	AW0588	TX						0.345711
36.1394	-101.77	1063.13	1061.22	1.91445	1.91445	GK0577	TX						3.66511
32.7512	-97.802	352.722	351.232	1.48996	1.48996	CS2297	TX						2.21997
31.967	-96.0373	89.6132	89.95	-0.336757	0.336757	BZ0269	TX						0.113405
33.1506	-96.2627	187.85	187.306	0.543985	0.543985	DN0203	TX						0.29592
31.0262	-99.4641	620.165	618.057	2.10833	2.10833	CA0784	TX						4.44507
32.3591	-95.3187	183.898	183.869	0.0290296	0.0290296	CR0425	TX						0.00084272
33.5653	-96.0031	210.172	210.922	-0.750453	0.750453	DN0072	TX						0.56318
31.7675	-103.117	859.783	858.983	0.800248	0.800248	CC0285	TX						0.640396
31.9295	-96.2393	128.431	128.615	-0.183589	0.183589	BZ0243	TX						0.0337048
33.149	-97.5307	318.213	317.245	0.967835	0.967835	DN0784	TX						0.936704
28.454	-99.2187	138.071	139.193	-1.12194	1.12194	AO0256	TX						1.25875
29.5532	-104.39	782.763	781.712	1.05057	1.05057	BB0034	TX						1.1037
33.8279	-95.519	161.88	161.133	0.746854	0.746854	DM0578	TX						0.557791
32.9383	-99.8201	496.583	499.304	-2.72089	2.72089	CT0798	TX						7.40324
27.4335	-97.6045	8.23511	8.78	-0.54489	0.54489	AH0544	TX						0.296905
29.5487	-104.385	782.15	780.904	1.246	1.246	BB0033	TX						1.55251
28.8475	-97.877	114.761	113.361	1.40022	1.40022	AN1952	TX						1.9606
31.8125	-106.558	1142.57	1140.23	2.33729	2.33729	CE0223	TX						5.46294
26.3548	-98.769	48.693	47.885	0.80801	0.80801	AE0683	TX						0.652879
32.0076	-96.7145	158.855	158.863	-0.00846851	0.00846851	CS0962	TX						7.17157e-05
26.613	-97.7548	11.9768	11.663	0.313815	0.313815	AB0992	TX						0.0984798
27.5412	-97.5116	10.1333	10.046	0.0873338	0.0873338	AH0931	TX						0.00762719
32.0284	-97.0297	226.932	226.449	0.482687	0.482687	CS2066	TX						0.232987
32.4061	-100.931	672.212	672.526	-0.314086	0.314086	CU0317	TX						0.0986501
32.0856	-96.7817	175.983	175.119	0.863564	0.863564	CS0931	TX						0.745742
31.6888	-98.8128	476.229	475.642	0.586559	0.586559	CA0918	TX						0.344051
43.2405	-77.4194	108.089	107.619	0.470099	0.470099	OF0848	NY						0.220993
43.2829	-77.7498	83.3359	82.982	0.353941	0.353941	OF0668	NY						0.125274
43.1152	-77.6646	164.338	163.793	0.545337	0.545337	OF1047	NY						0.297393
43.254	-77.7509	103.855	103.704	0.151035	0.151035	OF1112	NY						0.0228116
43.2787	-77.7499	85.3918	84.915	0.47675	0.47675	OF0999	NY						0.227291
41.3768	-74.6901	142.345	143.303	-0.958405	0.958405	LY2082	NY						0.91854
42.8217	-74.5473	395.296	394.952	0.343906	0.343906	NA0840	NY						0.118271
42.9559	-74.1857	191.262	191.227	0.0347969	0.0347969	NA0075	NY						0.00121082
42.9557	-74.1854	193.95	192.22	1.73047	1.73047	NA0078	NY						2.99453
41.1883	-72.1649	23.2657	25.124	-1.85832	1.85832	LX0278	NY						3.45335
41.1882	-72.1651	23.1373	26.221	-3.08369	3.08369	LX0276	NY						9.50912
41.0705	-71.8571	11.821	22.299	-10.478	10.478	LW0892	NY						109.789
42.1353	-73.897	3.57393	3.159	0.414928	0.414928	MZ0586	NY						0.172166
41.2849	-71.9337	21.4099	26.968	-5.55812	5.55812	LW0801	NY						30.8927
42.3451	-79.5961	174.345	176.87	-2.52518	2.52518	NC0861	NY						6.37651
42.3429	-79.5937	174.345	175.336	-0.991176	0.991176	NC0865	NY						0.98243
40.5262	-74.1684	8.8029	9.075	-0.272104	0.272104	KV0369	NY						0.0740407
41.8046	-73.945	0.147332	1.659	-1.51167	1.51167	LX1436	NY						2.28514
41.2546	-72.0341	8.02861	8.757	-0.728392	0.728392	LX0338	NY						0.530554
41.0627	-71.8775	32.6535	33.622	-0.96851	0.96851	LW0881	NY						0.938012
41.2507	-72.0362	3.32686	8.422	-5.09514	5.09514	LX0339	NY						25.9604
41.2921	-71.9226	0.246052	3.614	-3.36795	3.36795	LW0805	NY						11.3431
41.0644	-71.8711	33.0253	35.461	-2.4357	2.4357	LW0883	NY						5.93262
41.0662	-71.8614	25.2804	31.147	-5.86663	5.86663	LW0886	NY						34.4173
41.189	-72.164	21.0629	23.108	-2.04508	2.04508	LX0279	NY						4.18234
41.9773	-73.9371	0.494147	1.921	-1.42685	1.42685	LX1468	NY						2.03591
41.2337	-73.9437	3.17006	6.868	-3.69794	3.69794	LX1845	NY						13.6747
40.5478	-74.1892	45.1263	44.042	1.08433	1.08433	KV0307	NY						1.17578
44.004	-74.4833	528.63	525.508	3.12211	3.12211	PH0311	NY						9.74755
40.6021	-74.1157	107.731	118.652	-10.9205	10.9205	KV3473	NY						119.258
41.1529	-72.2933	34.6936	36.064	-1.3704	1.3704	LX0255	NY						1.87801
42.9809	-77.1883	178.593	179.642	-1.04884	1.04884	NB0806	NY						1.10007
43.2649	-77.6962	83.7115	83.158	0.553472	0.553472	OF1002	NY						0.306332
41.1857	-72.1866	29.9732	33.474	-3.50082	3.50082	LX0274	NY						12.2558
41.6314	-73.9476	0.0581309	0.634	-0.575869	0.575869	LX1394	NY						0.331625
43.0696	-75.7665	158.898	155.19	3.70766	3.70766	OE0999	NY						13.7467
43.0247	-74.174	269.693	271.179	-1.4856	1.4856	OE0281	NY						2.20701
41.3686	-74.5054	160.874	161.442	-0.568205	0.568205	LY0866	NY						0.322857
41.0129	-72.5586	0.642073	1.788	-1.14593	1.14593	LX0486	NY						1.31315
41.28	-71.9629	43.1672	42.531	0.636156	0.636156	LW0794	NY						0.404695
43.2342	-75.8863	124.339	124.054	0.285086	0.285086	OE1656	NY						0.0812742
40.9477	-72.4283	5.98683	6.104	-0.117174	0.117174	KU0061	NY						0.0137298
42.9359	-73.6837	85.2103	83.297	1.91333	1.91333	MZ0820	NY						3.66084
41.2733	-72.0241	13.8836	16.859	-2.97544	2.97544	LX0341	NY						8.85324
41.4962	-73.9835	1.50812	0.912	0.596124	0.596124	LX1137	NY						0.355364
41.0715	-71.9566	15.3458	15.941	-0.595238	0.595238	LW0840	NY						0.354308
41.2154	-73.9114	1.54644	5.131	-3.58456	3.58456	LX1056	NY						12.8491
43.0247	-74.1741	269.607	270.756	-1.14938	1.14938	OE0279	NY						1.32108
44.0502	-73.4506	28.8462	30.138	-1.29176	1.29176	PG0655	NY						1.66865
41.3488	-73.9569	13.373	14.142	-0.769015	0.769015	LX1103	NY						0.591384
41.0369	-71.9294	20.739	22.871	-2.13203	2.13203	LW0862	NY						4.54555
41.3629	-73.9568	3.20664	4.435	-1.22836	1.22836	LX1107	NY						1.50887
41.0702	-71.8678	24.3532	26.454	-2.10075	2.10075	LW0888	NY						4.41317
41.1895	-72.1636	20.3111	20.051	0.260062	0.260062	LX0280	NY						0.0676321
44.9328	-74.8538	60.9482	61.894	-0.945769	0.945769	PH0689	NY						0.894478
43.0324	-78.8828	173.442	175.318	-1.87589	1.87589	OG0368	NY						3.51895
43.0239	-75.9193	381.349	381.337	0.0115903	0.0115903	OE1158	NY						0.000134334
41.2851	-71.9338	23.9668	27.028	-3.06122	3.06122	LW0798	NY						9.37104
41.2908	-71.9258	11.4502	15.429	-3.97877	3.97877	LW0802	NY						15.8306
41.3969	-74.5553	277.88	276.658	1.22207	1.22207	LY0858	NY						1.49345
44.2141	-73.5952	186.181	180.7	5.48118	5.48118	PG0995	NY						30.0433
42.0916	-76.803	259.511	261.698	-2.18749	2.18749	NB0349	NY						4.78512
44.9978	-73.4653	52.6389	54	-1.36107	1.36107	PG0580	NY						1.85252
42.0781	-76.0982	253.231	252.469	0.762308	0.762308	NB0295	NY						0.581114
44.0867	-75.8443	163.232	163.265	-0.0326705	0.0326705	PH1387	NY						0.00106736
40.9905	-72.5217	5.89529	6.712	-0.816709	0.816709	KU0379	NY						0.667013
43.0554	-73.7225	63.6738	64.33	-0.656172	0.656172	OD0770	NY						0.430562
43.7411	-75.5908	604.038	605.71	-1.672	1.672	OE1383	NY						2.79559
42.8172	-74.3802	391.167	392.318	-1.15149	1.15149	NA0241	NY						1.32592
42.9657	-74.6615	214.699	214.619	0.0795783	0.0795783	NA0821	NY						0.00633271
41.0761	-71.9018	22.6347	24.511	-1.87634	1.87634	LW0870	NY						3.52067
40.9903	-72.522	5.969	6.659	-0.689998	0.689998	KU0380	NY						0.476097
43.192	-73.6569	75.2882	74.658	0.630174	0.630174	OD0814	NY						0.397119
43.3211	-78.8145	76.3833	80.564	-4.1807	4.1807	OG0302	NY						17.4783
44.344	-73.3624	60.0914	62.298	-2.20656	2.20656	PG0735	NY						4.86893
40.5914	-73.581	2.26137	2.027	0.234366	0.234366	KU1530	NY						0.0549275
41.5362	-74.1975	118.059	120.026	-1.96718	1.96718	LY2047	NY						3.8698
42.7799	-78.8584	183.06	179.867	3.19301	3.19301	NC0708	NY						10.1953
43.1111	-76.1357	125.817	126.688	-0.871046	0.871046	OF0304	NY						0.758721
43.4196	-76.0044	210.545	211.011	-0.466364	0.466364	OF0486	NY						0.217495
43.3474	-77.8748	77.5936	77.165	0.428578	0.428578	OF1068	NY						0.183679
41.3735	-73.9535	0.0959588	2.901	-2.80504	2.80504	LX1112	NY						7.86826
40.9343	-72.7026	15.9372	17.495	-1.55781	1.55781	KU0424	NY						2.42678
40.8616	-72.4166	1.54009	2.101	-0.560907	0.560907	KU0091	NY						0.314616
42.7836	-77.6082	281.107	280.007	1.10033	1.10033	NB1402	NY						1.21073
43.0279	-74.9547	147.006	150.727	-3.72138	3.72138	OE1615	NY						13.8487
41.0148	-71.9965	35.2854	38.26	-2.97459	2.97459	LW1581	NY						8.84816
44.647	-73.4412	83.909	84.517	-0.607984	0.607984	PG0455	NY						0.369645
41.4409	-73.9914	0.579015	1.423	-0.843985	0.843985	LX1302	NY						0.712311
44.9057	-73.8377	305.522	306.629	-1.10731	1.10731	PG1087	NY						1.22614
41.7887	-73.9471	0.0118192	2.184	-2.17218	2.17218	LX1431	NY						4.71837
43.3277	-78.2369	100.315	102.722	-2.40706	2.40706	OG0009	NY						5.79393
40.5757	-73.9315	4.29503	2.971	1.32403	1.32403	KU1273	NY						1.75306
41.6207	-74.2555	135.918	135.763	0.155006	0.155006	LY0159	NY						0.024027
41.0774	-72.3605	55.4509	55.169	0.281927	0.281927	LX0294	NY						0.0794828
41.0343	-71.9446	4.80162	5.334	-0.532378	0.532378	LW0828	NY						0.283426
40.9618	-72.2494	11.9582	12.005	-0.0468465	0.0468465	KU0028	NY						0.00219459
40.9648	-73.0772	1.72226	1.823	-0.100735	0.100735	KU0509	NY						0.0101476
44.2525	-73.9712	567.334	566.09	1.24406	1.24406	PG0932	NY						1.54767
44.2595	-73.9649	536.668	533.573	3.09537	3.09537	PG0935	NY						9.58129
41.2935	-73.9379	-4.52927e-07	1.766	-1.766	1.766	LX1328	NY						3.11876
43.2128	-74.8126	497.4	495.922	1.47801	1.47801	OE0389	NY						2.18453
43.0917	-75.1331	129.869	128.714	1.15492	1.15492	OE1632	NY						1.33383
41.0607	-71.9486	46.573	45.257	1.31603	1.31603	LW0838	NY						1.73194
40.5845	-73.6459	3.1854	2.513	0.6724	0.6724	KU1525	NY						0.452122
40.5926	-73.7404	4.37885	1.966	2.41285	2.41285	KU1333	NY						5.82187
43.6704	-75.9152	426.891	427.271	-0.380381	0.380381	OE1360	NY						0.14469
44.9245	-74.9134	85.8637	77.516	8.3477	8.3477	PH0634	NY						69.6842
42.5359	-75.5978	538.457	540.741	-2.28355	2.28355	NA1746	NY						5.2146
41.0625	-71.8735	30.4656	33.025	-2.55943	2.55943	LW0882	NY						6.55066
41.101	-73.8695	1.71309	1.612	0.101094	0.101094	LX1010	NY						0.0102199
41.6804	-73.939	12.0571	25.388	-13.3309	13.3309	LX1405	NY						177.714
44.9358	-73.6584	161.708	161.989	-0.280667	0.280667	PG1101	NY						0.0787737
41.2559	-72.0096	30.0982	30.82	-0.721811	0.721811	LX0345	NY						0.52101
41.2561	-72.0097	29.8075	30.2	-0.392516	0.392516	LX0346	NY						0.154069
41.2558	-72.0097	21.6756	29.619	-7.94343	7.94343	LX0347	NY						63.0981
42.9742	-73.9777	179.241	178.461	0.78	0.78	MZ0989	NY						0.608401
42.932	-73.7673	59.3818	59.183	0.198813	0.198813	MZ1087	NY						0.0395267
41.32	-73.9806	2.89437	1.42	1.47437	1.47437	LX1080	NY						2.17378
42.6867	-79.0413	196.286	199.365	-3.07942	3.07942	NC0725	NY						9.48282
41.273	-72.0237	19.6969	22.266	-2.56905	2.56905	LX0342	NY						6.60002
44.7453	-75.0091	128.905	130.306	-1.40053	1.40053	PH0643	NY						1.96148
43.3408	-78.7195	74.4026	76.351	-1.94835	1.94835	OG0296	NY						3.79608
41.5804	-73.9472	4.35066	2.144	2.20666	2.20666	LX1381	NY						4.86935
41.9019	-73.9544	0.411391	1.971	-1.55961	1.55961	LX1451	NY						2.43238
41.0575	-71.896	31.7105	31.885	-0.174522	0.174522	LW0875	NY						0.030458
42.6737	-76.8196	304.51	304.551	-0.0408231	0.0408231	NB0748	NY						0.00166652
42.3886	-75.4044	310.889	311.308	-0.419382	0.419382	NA1942	NY						0.175881
43.6439	-75.6601	563.681	565.886	-2.20483	2.20483	OE1399	NY						4.86127
43.2091	-75.4119	161.867	164.606	-2.73877	2.73877	OE0846	NY						7.50085
43.0465	-74.8452	206.356	206.941	-0.584763	0.584763	OE1606	NY						0.341948
41.4997	-74.0072	14.7494	13.972	0.777427	0.777427	LY2136	NY						0.604393
41.0102	-72.0071	14.4948	17.172	-2.67724	2.67724	LX0356	NY						7.16762
43.1373	-77.6596	163.116	162.996	0.119975	0.119975	OF1040	NY						0.0143941
41.0385	-71.9274	17.6532	19.794	-2.1408	2.1408	LW0865	NY						4.58302
42.9206	-78.9045	175.688	174.818	0.870076	0.870076	NC0697	NY						0.757033
41.042	-73.8735	2.60692	2.578	0.0289213	0.0289213	LX0986	NY						0.00083644
44.8645	-74.8618	92.9315	97.948	-5.01645	5.01645	PH0664	NY						25.1648
41.9706	-73.9407	0.0255361	3.161	-3.13546	3.13546	LX1466	NY						9.83113
41.2549	-72.0324	6.63986	11.7	-5.06014	5.06014	LX0337	NY						25.605
40.9802	-72.0914	7.30593	7.78	-0.474065	0.474065	KU0043	NY						0.224738
43.9576	-74.1043	512.722	515.455	-2.73332	2.73332	OE0043	NY						7.47106
43.5538	-76.1349	136.839	136.869	-0.0300687	0.0300687	OF0188	NY						0.000904126
43.0286	-73.3809	149.334	151.061	-1.72715	1.72715	OD0625	NY						2.98306
42.7605	-76.5568	333.149	333.748	-0.598776	0.598776	NB0630	NY						0.358532
43.0934	-77.6913	158.504	159.101	-0.596888	0.596888	OF1052	NY						0.356276
43.1763	-77.6604	162.084	164.003	-1.91862	1.91862	OF1036	NY						3.6811
40.9112	-72.9394	32.7446	32.158	0.586598	0.586598	KU0271	NY						0.344098
41.1825	-72.1962	30.6631	31.815	-1.15192	1.15192	LX0273	NY						1.32692
41.2588	-72.0293	16.3453	19.727	-3.38169	3.38169	LX0333	NY						11.4358
41.9192	-73.9532	0.148678	2.703	-2.55432	2.55432	LX1456	NY						6.52456
40.8971	-73.9167	2.49438	1.708	0.786379	0.786379	KU0927	NY						0.618391
41.3288	-73.9755	12.4196	11.951	0.468562	0.468562	LX1095	NY						0.219551
41.7692	-73.9474	0.210684	2.298	-2.08732	2.08732	LX1422	NY						4.35689
41.7396	-73.9372	1.57553	3.997	-2.42147	2.42147	LX1415	NY						5.86349
43.1333	-77.6568	165.331	163.679	1.65152	1.65152	OF1041	NY						2.72752
44.5179	-73.3855	28.985	33.046	-4.06096	4.06096	PG0425	NY						16.4914
42.7217	-78.9384	214.136	214.236	-0.10027	0.10027	NC0715	NY						0.010054
43.4261	-73.7123	105.384	107.417	-2.03315	2.03315	OD0901	NY						4.13372
43.4892	-73.7643	210.487	209.517	0.969697	0.969697	OD0895	NY						0.940312
43.3209	-73.66	101.57	103.3	-1.73005	1.73005	OD0914	NY						2.99307
42.732	-76.2255	587.005	585.512	1.49299	1.49299	NB0126	NY						2.22901
40.5557	-73.9364	0.131647	1.683	-1.55135	1.55135	KU1953	NY						2.4067
41.3402	-73.9634	0.620666	0.606	0.0146665	0.0146665	LX1774	NY						0.000215105
45.0011	-73.4728	56.8548	56.537	0.31781	0.31781	PG0584	NY						0.101003
44.3328	-73.5542	221.654	231.755	-10.1012	10.1012	PG0980	NY						102.034
44.5477	-73.9751	507.741	508.03	-0.289194	0.289194	PG1162	NY						0.0836332
44.8437	-73.987	512.474	512.218	0.255537	0.255537	PG1220	NY						0.0652991
44.3435	-73.3686	57.1993	56.276	0.923266	0.923266	PG0740	NY						0.852421
44.4599	-73.6418	212.049	209.414	2.63487	2.63487	PG0899	NY						6.94256
44.6005	-73.8567	418.602	418.877	-0.274774	0.274774	PG1177	NY						0.0755009
44.7704	-73.8218	507.147	507.026	0.120981	0.120981	PG1134	NY						0.0146365
44.9675	-73.6329	107.549	107.36	0.18899	0.18899	PG1038	NY						0.0357173
43.6429	-75.9509	390.358	391.245	-0.887315	0.887315	OE1351	NY						0.787328
41.0666	-71.9325	1.72177	1.983	-0.261234	0.261234	LW0850	NY						0.0682429
41.2817	-73.937	1.03421	3.441	-2.40679	2.40679	LX1065	NY						5.79261
40.8759	-73.9278	6.38812	5.99	0.398122	0.398122	KU0913	NY						0.158501
43.3451	-75.2494	545.516	546.469	-0.953082	0.953082	OE0872	NY						0.908366
41.0716	-71.8575	15.713	13.951	1.76201	1.76201	LW0889	NY						3.10469
41.1857	-72.1817	25.3658	26.226	-0.860167	0.860167	LX0275	NY						0.739888
41.1882	-72.1651	22.4222	25.157	-2.73483	2.73483	LX0277	NY						7.47932
43.8466	-76.2905	82.5706	82.572	-0.00135232	0.00135232	OF0204	NY						1.82877e-06
42.6903	-79.0478	182.728	182.927	-0.199449	0.199449	NC0729	NY						0.03978
42.6905	-79.0469	183.377	183.288	0.0893077	0.0893077	NC0727	NY						0.00797586
41.0569	-71.9279	1.30266	2.268	-0.965339	0.965339	LW0856	NY						0.93188
40.782	-72.8652	10.7422	10.726	0.0161646	0.0161646	KU0240	NY						0.000261296
43.1407	-73.4163	128.757	128.678	0.0792933	0.0792933	OD0676	NY						0.00628743
43.254	-77.751	103.817	103.646	0.170738	0.170738	OF1111	NY						0.0291513
43.2882	-77.7497	82.2915	82.177	0.114521	0.114521	OF0670	NY						0.013115
44.2268	-74.4441	520.642	517.787	2.85487	2.85487	PH0263	NY						8.15031
42.2641	-77.566	340.811	340.436	0.375145	0.375145	NB1240	NY						0.140734
40.7121	-72.9292	-0.0666864	2.448	-2.51469	2.51469	KU0206	NY						6.32365
42.8182	-73.9309	85.5372	83.553	1.98425	1.98425	MZ1441	NY						3.93724
43.7846	-74.2394	487.455	487.117	0.337658	0.337658	OE0088	NY						0.114013
41.874	-73.9287	0.228082	2.8	-2.57192	2.57192	LX1445	NY						6.61476
41.5163	-73.9848	14.8211	14.991	-0.169892	0.169892	LX1367	NY						0.0288631
43.247	-75.6793	173.877	172.349	1.5282	1.5282	OE1099	NY						2.33541
43.1924	-73.6575	76.1737	75.863	0.310673	0.310673	OD0816	NY						0.0965176
40.7681	-72.7551	2.19786	4.3	-2.10214	2.10214	KU0220	NY						4.419
43.1562	-77.3331	198.803	198.221	0.582071	0.582071	OF0905	NY						0.338807
42.7893	-73.6753	12.1689	10.721	1.44785	1.44785	MZ0795	NY						2.09628
42.7892	-73.6752	12.8154	10.855	1.96038	1.96038	MZ0796	NY						3.84311
40.9208	-72.8228	24.1111	23.819	0.292118	0.292118	KU0295	NY						0.0853329
41.4352	-73.9716	2.62645	2.121	0.505453	0.505453	LX1126	NY						0.255483
41.7542	-73.937	1.03202e-06	3.979	-3.979	3.979	LX1418	NY						15.8324
43.1413	-77.6627	164.605	164.379	0.22583	0.22583	OF1039	NY						0.0509991
43.3196	-78.8368	74.5488	76.31	-1.76119	1.76119	OG0311	NY						3.10179
41.2606	-72.0016	19.8695	22.21	-2.34055	2.34055	LX0351	NY						5.47816
44.9596	-73.4593	88.386	88.298	0.0880087	0.0880087	PG0606	NY						0.00774553
44.9597	-73.4592	88.5134	87.838	0.675413	0.675413	PG0604	NY						0.456183
43.0052	-77.7407	165.185	164.918	0.266918	0.266918	OF1062	NY						0.0712452
44.2141	-73.5954	186.208	180.735	5.47323	5.47323	PG0965	NY						29.9563
42.9949	-77.7371	164.686	164.543	0.143471	0.143471	NB1255	NY						0.020584
43.0454	-73.8605	130.893	130.62	0.273271	0.273271	OD0968	NY						0.074677
41.5537	-109.589	1968.45	1968.26	0.185866	0.185866	MQ0251	WY						0.0345461
41.4859	-105.645	2179.74	2180.2	-0.461808	0.461808	MO0979	WY						0.213267
42.4774	-107.797	1932.12	1931.44	0.677267	0.677267	NR0199	WY						0.45869
42.6544	-106.601	1634.61	1633.7	0.907325	0.907325	NR0146	WY						0.823239
44.5118	-108.986	1541.05	1540.97	0.0827305	0.0827305	PX0151	WY						0.00684434
41.3669	-104.976	2011.04	2017.05	-6.01165	6.01165	MO0244	WY						36.14
41.3668	-104.975	2010.77	2017.05	-6.28201	6.28201	MO0245	WY						39.4637
41.3669	-104.976	2011.14	2009.82	1.32194	1.32194	MO0243	WY						1.74754
41.3668	-104.975	2010.62	2009.81	0.812754	0.812754	MO0246	WY						0.660569
41.368	-104.971	2005.98	2004.81	1.17044	1.17044	MO0248	WY						1.36992
41.368	-104.969	2001.35	2003.69	-2.34757	2.34757	MO0249	WY						5.5111
41.368	-104.969	1999.09	2003.69	-4.59817	4.59817	MO0250	WY						21.1432
41.3681	-104.971	2005.91	2005.39	0.522809	0.522809	MO0247	WY						0.273329
41.37	-104.977	2004.46	2004.8	-0.341702	0.341702	MO0241	WY						0.11676
41.3719	-104.978	2011.14	2014.83	-3.69142	3.69142	MO0239	WY						13.6265
41.3719	-104.977	2010.18	2014.14	-3.95504	3.95504	MO0240	WY						15.6424
41.3701	-104.977	2004.83	2005.4	-0.566433	0.566433	MO0242	WY						0.320847
41.3063	-105.663	2217.88	2215.58	2.29645	2.29645	MO0625	WY						5.27368
44.5277	-108.155	1276.75	1280.48	-3.72276	3.72276	PX0286	WY						13.8589
42.3939	-107.382	1881.88	1880.21	1.6707	1.6707	NR0181	WY						2.79124
43.625	-110.631	2033.38	2031.22	2.16013	2.16013	OX0192	WY						4.66618
42.6771	-106.588	1636.94	1635.14	1.79432	1.79432	NR0148	WY						3.21958
41.2464	-105.602	2199.95	2198.53	1.41621	1.41621	MO0576	WY						2.00564
41.4355	-110.427	1982.69	1979.76	2.93226	2.93226	MR0063	WY						8.59817
42.4272	-106.204	2327.63	2325.03	2.60328	2.60328	NR0115	WY						6.77707
41.0877	-106.488	2359.1	2355.73	3.36935	3.36935	MP0539	WY						11.3525
41.7493	-106.816	2034.42	2031.52	2.89751	2.89751	MP0224	WY						8.39555
44.9254	-104.199	1086.44	1085.51	0.928773	0.928773	PV0005	WY						0.862619
42.4153	-104.951	1369.05	1368.68	0.366918	0.366918	NQ0107	WY						0.134629
41.1161	-104.887	1918.99	1916.17	2.82242	2.82242	MO0139	WY						7.96607
43.5928	-108.205	1346.95	1344.16	2.78811	2.78811	OW0208	WY						7.77358
41.1015	-105.043	2108.57	2106.03	2.53952	2.53952	MO0445	WY						6.44914
44.9179	-108.451	1249.26	1248.63	0.623992	0.623992	PX0255	WY						0.389366
42.7918	-104.443	1544.77	1542.83	1.94274	1.94274	NQ0053	WY						3.77424
44.9102	-108.606	1266.05	1264.25	1.79837	1.79837	PX0244	WY						3.23415
42.7579	-105.377	1507.39	1488.29	19.106	19.106	NQ0448	WY						365.04
44.801	-108.346	1206.94	1203.51	3.43047	3.43047	PX0020	WY						11.7681
42.4368	-107.281	1844.6	1843.44	1.16117	1.16117	NR0184	WY						1.34832
41.9191	-110.966	1893.23	1890.51	2.71327	2.71327	MR0240	WY						7.36182
41.2193	-104.064	1557.41	1556.05	1.35358	1.35358	MO0089	WY						1.83217
41.7793	-106.999	2009.25	2007.62	1.62339	1.62339	MP0213	WY						2.6354
41.6675	-104.778	1721.96	1720.92	1.03487	1.03487	MO0315	WY						1.07096
42.2285	-106.143	2128.63	2127.59	1.03802	1.03802	NR0084	WY						1.07748
44.5094	-108.082	1192.73	1194.75	-2.01705	2.01705	PX0004	WY						4.06849
41.8136	-110.705	2041.02	2041.37	-0.350151	0.350151	MR0203	WY						0.122606
44.2348	-106.706	1619.21	1615.18	4.02548	4.02548	PW0099	WY						16.2045
41.5558	-104.299	1546.38	1545.5	0.877796	0.877796	MO0036	WY						0.770527
44.1616	-104.744	1319.97	1318.49	1.47782	1.47782	PV0105	WY						2.18394
41.5597	-104.294	1545.03	1545.36	-0.321802	0.321802	MO0033	WY						0.103556
41.5407	-109.833	1942.93	1943.83	-0.900147	0.900147	MQ0345	WY						0.810264
41.1028	-105.47	2456.48	2463.48	-6.99983	6.99983	MO0488	WY						48.9976
41.3985	-110.389	2122.87	2120.07	2.79357	2.79357	MR0067	WY						7.80404
42.5659	-108.041	2052.73	2051.32	1.41377	1.41377	NS0007	WY						1.99876
44.4753	-108.698	1512.38	1508.68	3.70442	3.70442	PX0116	WY						13.7227
41.3978	-110.397	2137.92	2135.47	2.45154	2.45154	MR0068	WY						6.01003
42.4959	-107.133	1799.93	1796.96	2.96674	2.96674	NR0159	WY						8.80153
42.7567	-104.782	1637.61	1639.06	-1.44325	1.44325	NQ0216	WY						2.08298
44.8887	-104.187	1078.17	1079.25	-1.08541	1.08541	PV0452	WY						1.17811
42.5924	-110.085	2096.37	2095.21	1.15577	1.15577	NT0477	WY						1.33581
44.4578	-108.627	1469.64	1468.07	1.56841	1.56841	PX0118	WY						2.45991
44.6374	-108.266	1379.36	1378.87	0.490895	0.490895	PX0275	WY						0.240978
44.5855	-108.185	1242.81	1244.55	-1.7388	1.7388	PX0280	WY						3.02341
41.6694	-104.777	1716.64	1714.44	2.19561	2.19561	MO0317	WY						4.82071
44.7632	-109.198	1481.89	1479.22	2.67064	2.67064	PX0175	WY						7.13234
41.2465	-105.602	2199.93	2198.39	1.54091	1.54091	MO0577	WY						2.37441
41.3969	-104.955	2010.12	2010.73	-0.612442	0.612442	MO0257	WY						0.375086
42.4151	-104.951	1368.96	1368.49	0.471723	0.471723	NQ0109	WY						0.222523
41.3058	-105.864	2302.37	2301.56	0.81552	0.81552	MO0639	WY						0.665072
44.9105	-108.606	1264.05	1263.16	0.891633	0.891633	PX0147	WY						0.79501
42.5651	-107.015	1803.17	1801.29	1.88162	1.88162	NR0163	WY						3.5405
43.206	-105.26	1438.93	1443.36	-4.43111	4.43111	OU0233	WY						19.6347
44.8121	-109.163	1389.7	1386.65	3.05099	3.05099	PX0177	WY						9.30857
44.4648	-108.513	1434.9	1433.04	1.86167	1.86167	PX0121	WY						3.46583
44.5206	-107.941	1216.25	1216.37	-0.122554	0.122554	PW0347	WY						0.0150194
41.1129	-105.261	2356.95	2353.94	3.00932	3.00932	MO0460	WY						9.056
44.5071	-109.266	1654.4	1650.91	3.48955	3.48955	PX0162	WY						12.177
43.6061	-110.416	2155.75	2153.03	2.71984	2.71984	OX0024	WY						7.39753
41.3573	-106.733	2119.87	2117.49	2.38223	2.38223	MP0130	WY						5.67503
41.2976	-106.068	2389.07	2386.11	2.95206	2.95206	MP0054	WY						8.71463
41.1824	-105.594	2234.85	2233.83	1.02044	1.02044	MO0569	WY						1.0413
42.561	-106.875	1925.51	1924.76	0.752357	0.752357	NR0136	WY						0.566041
44.8786	-109.179	1307.57	1306.6	0.967613	0.967613	PX0181	WY						0.936276
42.7374	-105.021	1574.82	1579.08	-4.26127	4.26127	NQ0238	WY						18.1584
42.864	-110.7	2093.07	2095.63	-2.56	2.56	NT0087	WY						6.55359
41.7786	-107.064	2003.14	2001.31	1.83542	1.83542	MP0474	WY						3.36877
42.7469	-105.375	1477.51	1478.83	-1.31786	1.31786	NQ0303	WY						1.73676
41.5452	-109.743	1933.21	1927.26	5.95093	5.95093	MQ0347	WY						35.4135
42.1478	-109.41	2029.17	2025.74	3.4317	3.4317	NS0082	WY						11.7765
42.5689	-108.275	2042.89	2041.93	0.963622	0.963622	NS0016	WY						0.928567
41.0111	-104.876	1886.8	1884.14	2.65725	2.65725	MO0219	WY						7.06098
41.0294	-107.497	1977.55	1976.08	1.46966	1.46966	MP0354	WY						2.1599
44.9051	-109.179	1307.52	1305.95	1.5666	1.5666	PX0182	WY						2.45422
41.7942	-105.984	2126.4	2124.37	2.03148	2.03148	MO0730	WY						4.1269
44.9297	-109.174	1308.83	1307.11	1.72471	1.72471	PX0183	WY						2.97462
41.3049	-110.989	2040.33	2038.56	1.76794	1.76794	MR0173	WY						3.12561
41.4531	-109.499	2187.94	2185.93	2.01076	2.01076	MQ0240	WY						4.04316
44.5856	-108.185	1240.97	1238.75	2.2166	2.2166	PX0011	WY						4.91331
42.9596	-110.724	1991.22	1988.77	2.44558	2.44558	NT0078	WY						5.98086
41.3063	-105.663	2217.96	2215.49	2.46586	2.46586	MO0626	WY						6.08045
41.315	-106.003	2326.66	2328.09	-1.42084	1.42084	MP0048	WY						2.01879
41.0539	-105.866	2326.9	2326.33	0.565864	0.565864	MO0673	WY						0.320202
41.0369	-105.959	2398.45	2397.05	1.40665	1.40665	MO0680	WY						1.97865
41.1158	-105.403	2531.58	2529.18	2.39901	2.39901	MO0476	WY						5.75525
42.0209	-110.157	2102.14	2099.2	2.93874	2.93874	NT0046	WY						8.63618
42.7886	-105.364	1491.2	1491.7	-0.499049	0.499049	NQ0326	WY						0.24905
41.7363	-106.8	2030.35	2028.23	2.11958	2.11958	MP0223	WY						4.49262
44.4789	-108.777	1568.94	1570.56	-1.62527	1.62527	PX0114	WY						2.6415
41.5849	-109.946	1930.46	1932.88	-2.42065	2.42065	MQ0341	WY						5.85955
41.0848	-105.145	2224.83	2221.79	3.04227	3.04227	MO0541	WY						9.2554
43.2932	-110.656	1862.14	1859.97	2.16992	2.16992	OX0068	WY						4.70857
41.794	-105.984	2125.79	2124.1	1.69259	1.69259	MO0969	WY						2.86485
41.1262	-104.877	1909.03	1905.54	3.49203	3.49203	MO0142	WY						12.1942
42.8571	-106.237	1562.95	1559.95	2.99177	2.99177	NR0006	WY						8.95066
44.7009	-105.374	1124.32	1123.71	0.612751	0.612751	PV0171	WY						0.375464
41.7494	-106.839	2052.05	2053.98	-1.92407	1.92407	MP0479	WY						3.70204
41.7776	-107.088	2010.79	2007.81	2.9813	2.9813	MP0236	WY						8.88818
41.0403	-111.01	2306.02	2310.73	-4.71114	4.71114	MR0181	WY						22.1949
35.7492	-117.779	680.703	680.172	0.530595	0.530595	FT0958	CA						0.281531
34.5665	-118.115	824.277	823.336	0.940652	0.940652	EW0299	CA						0.884827
34.9371	-119.503	765.449	764.978	0.471119	0.471119	EW3936	CA						0.221953
32.7286	-115.144	36.2791	36.315	-0.0358866	0.0358866	DB0396	CA						0.00128785
40.4409	-120.629	1356.8	1354.85	1.9581	1.9581	LT0172	CA						3.83414
37.7316	-118.441	1481.51	1479.53	1.98035	1.98035	HR0281	CA						3.92179
35.5159	-117.267	724.589	723.536	1.05296	1.05296	FT0623	CA						1.10872
37.808	-122.306	0.126907	3.614	-3.48709	3.48709	HT0664	CA						12.1598
40.6747	-124.22	7.43677	7.455	-0.0182279	0.0182279	LV0658	CA						0.000332258
33.8469	-115.354	256.939	256.705	0.234162	0.234162	DW1045	CA						0.054832
34.818	-118.894	1193.62	1192.3	1.32738	1.32738	EW6913	CA						1.76193
35.6021	-117.902	973.178	971.845	1.33278	1.33278	FT1224	CA						1.77629
34.1217	-117.743	411.452	410.909	0.542734	0.542734	EV3096	CA						0.29456
34.5319	-118.1	882.638	881.815	0.823259	0.823259	EW0204	CA						0.677755
32.5762	-117.016	163.048	163.219	-0.17064	0.17064	DC1414	CA						0.0291179
32.5642	-117.019	165.114	164.05	1.06365	1.06365	DC1413	CA						1.13135
34.3559	-119.442	7.66092	5.487	2.17392	2.17392	EW6481	CA						4.72591
34.3033	-115.708	465.866	466.939	-1.07328	1.07328	EU0397	CA						1.15192
33.8177	-118.069	12.9926	12.618	0.374595	0.374595	DY0807	CA						0.140321
34.4108	-115.346	273.596	272.131	1.46502	1.46502	EU0354	CA						2.14629
34.0781	-119.026	4.50933	5.145	-0.635671	0.635671	EW6361	CA						0.404078
34.0655	-115.196	434.813	437.177	-2.36442	2.36442	EU0363	CA						5.59047
35.5296	-117.199	683.536	681.929	1.60726	1.60726	FT0362	CA						2.58327
35.5359	-117.175	677.642	677.536	0.106468	0.106468	FT0366	CA						0.0113353
32.6649	-115.496	2.15175	2.115	0.0367536	0.0367536	DB1172	CA						0.00135083
33.8265	-117.192	456.088	456.089	-0.000546686	0.000546686	DX2103	CA						2.98866e-07
32.6943	-115.29	12.5669	13.266	-0.69905	0.69905	DB0417	CA						0.488672
32.709	-115.23	20.0015	20.624	-0.622486	0.622486	DB0406	CA						0.387489
39.399	-121.132	692.618	689.147	3.4714	3.4714	KS0873	CA						12.0506
35.3171	-116.909	949.751	948.988	0.763308	0.763308	FT0072	CA						0.582639
37.806	-122.454	0.426196	3.387	-2.9608	2.9608	HT0710	CA						8.76636
41.7461	-124.201	7.644	8.974	-1.33	1.33	LV0122	CA						1.76889
35.8154	-117.597	773.093	775.859	-2.76553	2.76553	FT0441	CA						7.64813
35.7625	-117.602	667.861	671.319	-3.45779	3.45779	FT0433	CA						11.9563
35.7214	-117.607	658.322	661.996	-3.67437	3.67437	FT0752	CA						13.501
35.7121	-117.642	658.513	662.039	-3.52589	3.52589	FT0912	CA						12.4319
35.7274	-117.656	661.925	665.183	-3.25842	3.25842	FT0909	CA						10.6173
35.7593	-117.685	667.247	670.744	-3.49732	3.49732	FT0447	CA						12.2312
34.9383	-119.491	794.826	800.057	-5.23101	5.23101	EW5606	CA						27.3634
35.6521	-121.226	3.11931	7.665	-4.54569	4.54569	FV0988	CA						20.6633
35.6985	-116.304	163.491	163.544	-0.0529395	0.0529395	FT1171	CA						0.0028026
39.0063	-120.978	714.593	713.14	1.45316	1.45316	KS0327	CA						2.11167
34.5781	-120.648	18.2226	19.525	-1.30237	1.30237	DZ1774	CA						1.69617
34.1052	-119.108	-0.813115	1.89	-2.70311	2.70311	EW6513	CA						7.30683
36.3906	-118.026	1150.53	1149.96	0.568672	0.568672	GT1783	CA						0.323388
37.78	-122.282	4.89947	4.29	0.609472	0.609472	HT0877	CA						0.371456
37.7801	-122.285	4.79748	4.03	0.767476	0.767476	HT0878	CA						0.58902
37.7798	-122.279	4.48941	3.649	0.840407	0.840407	HT0875	CA						0.706285
33.6422	-115.178	189.183	189.778	-0.594833	0.594833	DW1126	CA						0.353827
35.6673	-121.281	7.85239	10.576	-2.72361	2.72361	FV1014	CA						7.41803
37.4866	-117.878	1543.15	1542.09	1.06201	1.06201	HQ0303	CA						1.12786
35.0615	-116.986	1209.12	1207.88	1.24225	1.24225	FT0038	CA						1.54319
41.1136	-120.928	1337.17	1336.54	0.62562	0.62562	MW0192	CA						0.391401
35.8127	-117.33	512.12	510.648	1.47201	1.47201	FT0382	CA						2.16681
35.3808	-116.852	1045.46	1039	6.46052	6.46052	FT0103	CA						41.7383
34.5812	-115.879	224.686	225.503	-0.817484	0.817484	EU0473	CA						0.66828
41.2565	-121.833	1215.61	1214.66	0.948134	0.948134	MW0411	CA						0.898958
35.1519	-120.658	39.7032	37.314	2.38919	2.38919	FV1169	CA						5.70821
41.1448	-121.122	1271.28	1272.08	-0.797396	0.797396	MW0341	CA						0.63584
40.4984	-122.372	147.323	145.939	1.38425	1.38425	LU1996	CA						1.91614
35.6661	-121.283	14.3123	16.975	-2.6627	2.6627	FV1007	CA						7.08995
32.6939	-115.337	9.81855	10.681	-0.862448	0.862448	DB0420	CA						0.743817
34.277	-119.307	2.1809	6.039	-3.8581	3.8581	EW5890	CA						14.8849
35.0379	-120.595	34.1532	35.626	-1.47278	1.47278	FV0410	CA						2.16909
33.0892	-115.769	-48.3626	-47.818	-0.544551	0.544551	DW1451	CA						0.296535
32.6864	-115.465	3.96477	6.211	-2.24623	2.24623	DB0450	CA						5.04553
39.6934	-121.777	69.1554	67.639	1.51644	1.51644	KS1900	CA						2.29959
35.0051	-119.42	611.972	610.799	1.17326	1.17326	FU2224	CA						1.37654
32.6459	-116.423	868.699	869.476	-0.777029	0.777029	DC0236	CA						0.603774
35.8001	-116.533	0.924424	1.509	-0.584576	0.584576	FT0249	CA						0.341729
35.8122	-117.329	511.662	510.022	1.63978	1.63978	FT0383	CA						2.68889
40.4637	-120.576	1641.7	1639.01	2.68768	2.68768	LT0177	CA						7.22364
36.8099	-118.205	1192.01	1189.49	2.51993	2.51993	GT1753	CA						6.35003
36.7364	-118.147	1170.39	1168.97	1.4168	1.4168	GT1760	CA						2.00732
34.4069	-118.758	223.359	223.477	-0.11789	0.11789	EW6987	CA						0.0138982
32.7097	-114.958	48.7187	48.825	-0.106258	0.106258	DB0280	CA						0.0112907
37.771	-122.263	9.07481	8.047	1.02781	1.02781	HT0864	CA						1.05639
37.7715	-122.277	7.83703	7.002	0.835032	0.835032	HT0866	CA						0.697279
40.4711	-122.332	137.888	136.906	0.981661	0.981661	LU1998	CA						0.963659
39.7337	-121.836	82.6373	62.656	19.9813	19.9813	KS1894	CA						399.251
35.6625	-117.619	720.808	720.843	-0.0353806	0.0353806	FT0701	CA						0.00125179
35.7266	-121.317	21.262	28.711	-7.44904	7.44904	FV1130	CA						55.4881
35.8911	-117.639	837.091	837.283	-0.191503	0.191503	FT0393	CA						0.0366735
35.6966	-117.626	661.057	660.238	0.819375	0.819375	FT0702	CA						0.671375
36.0121	-120.126	281.863	280.915	0.947698	0.947698	GU3478	CA						0.898132
35.6998	-117.626	659.192	658.621	0.571043	0.571043	FT0834	CA						0.32609
35.8326	-117.635	695.434	694.301	1.13277	1.13277	FT0410	CA						1.28317
35.7025	-117.626	658.703	657.94	0.762634	0.762634	FT0846	CA						0.581611
35.8461	-117.636	718.099	717.008	1.09093	1.09093	FT0407	CA						1.19013
35.7052	-117.626	658.314	657.086	1.22835	1.22835	FT0848	CA						1.50883
35.8596	-117.637	743.749	742.75	0.999087	0.999087	FT0403	CA						0.998174
35.708	-117.627	658.291	657.097	1.19368	1.19368	FT0854	CA						1.42487
35.8731	-117.638	778.308	776.967	1.34133	1.34133	FT0400	CA						1.79916
35.7107	-117.627	658.021	656.835	1.18568	1.18568	FT0857	CA						1.40584
35.8875	-117.639	825.407	824.562	0.84485	0.84485	FT0396	CA						0.713771
35.7134	-117.627	658.283	657.91	0.37279	0.37279	FT0859	CA						0.138972
35.7161	-117.627	658.032	656.76	1.27196	1.27196	FT0863	CA						1.61788
35.7188	-117.627	658.217	656.662	1.55522	1.55522	FT0867	CA						2.4187
35.7215	-117.628	658.069	656.605	1.46409	1.46409	FT0869	CA						2.14355
35.7242	-117.628	658.099	656.7	1.3986	1.3986	FT0875	CA						1.95608
35.7269	-117.628	658.108	656.694	1.41448	1.41448	FT0878	CA						2.00077
35.7296	-117.628	658.111	657.006	1.10476	1.10476	FT0871	CA						1.22049
35.7323	-117.628	658.205	656.948	1.25664	1.25664	FT0881	CA						1.57914
35.735	-117.628	658.309	657.473	0.835638	0.835638	FT0884	CA						0.698291
35.7379	-117.629	660.605	660.312	0.292767	0.292767	FT0887	CA						0.0857123
35.7406	-117.629	659.91	659.641	0.269424	0.269424	FT0890	CA						0.0725894
35.7435	-117.629	659.91	659.909	0.00142429	0.00142429	FT0893	CA						2.0286e-06
35.7462	-117.629	659.91	659.194	0.716424	0.716424	FT0896	CA						0.513264
35.7489	-117.629	659.874	659.262	0.612459	0.612459	FT0899	CA						0.375106
35.7516	-117.63	659.911	659.235	0.67612	0.67612	FT0430	CA						0.457139
35.7651	-117.63	661.076	659.694	1.38217	1.38217	FT0426	CA						1.91039
35.7786	-117.631	662.215	660.302	1.91337	1.91337	FT0423	CA						3.66098
35.7921	-117.632	664.174	661.551	2.62335	2.62335	FT0420	CA						6.88197
35.8056	-117.633	662.805	662.048	0.7566	0.7566	FT0417	CA						0.572444
35.8191	-117.634	671.458	670.521	0.936799	0.936799	FT0413	CA						0.877593
37.8086	-122.471	4.43343	4.249	0.184427	0.184427	HT0698	CA						0.0340135
32.9166	-115.458	-37.3671	-36.315	-1.05214	1.05214	DB1119	CA						1.107
38.0266	-120.414	632.215	631.807	0.408343	0.408343	JS4613	CA						0.166744
38.0335	-120.412	645.054	641.209	3.84458	3.84458	JS4614	CA						14.7808
37.6149	-118.811	2151.85	2152.3	-0.459006	0.459006	HR0404	CA						0.210686
39.6768	-121.759	69.5142	69.114	0.40022	0.40022	KS1901	CA						0.160176
34.0498	-115.215	444.164	448.067	-3.90321	3.90321	EU0665	CA						15.2351
34.7226	-116.12	548.639	547.66	0.978973	0.978973	EV0839	CA						0.958389
34.4458	-115.74	185.463	185.673	-0.210206	0.210206	EU0380	CA						0.0441864
34.2678	-117.459	818.635	815.904	2.73085	2.73085	EV3574	CA						7.45756
37.5727	-118.76	2116.77	2114.1	2.66594	2.66594	HR0413	CA						7.10725
35.0063	-119.42	598.881	599.845	-0.963799	0.963799	FU2223	CA						0.928908
35.6121	-116.685	624.486	614.239	10.2468	10.2468	FT0186	CA						104.997
37.703	-118.951	2313.27	2313.55	-0.281289	0.281289	HR0388	CA						0.0791236
40.3089	-122.075	183.183	183.665	-0.481859	0.481859	LU1660	CA						0.232189
33.809	-115.286	167.645	168.065	-0.419974	0.419974	DW1039	CA						0.176378
36.2069	-116.87	-76.8525	-77.527	0.674514	0.674514	GS0206	CA						0.454969
34.1219	-115.865	441.19	441.03	0.160396	0.160396	EU0431	CA						0.0257269
37.895	-119.093	2095.74	2094.5	1.2465	1.2465	HR0103	CA						1.55377
32.791	-115.796	-1.40966	-1.339	-0.0706632	0.0706632	DB0790	CA						0.00499328
39.5998	-121.653	80.9124	81.247	-0.334598	0.334598	KS1884	CA						0.111956
35.0213	-114.832	559.025	560.385	-1.36022	1.36022	FS0635	CA						1.8502
34.5672	-118.115	823.293	822.708	0.585472	0.585472	EW0300	CA						0.342778
34.937	-119.505	762.238	761.747	0.491261	0.491261	EW3937	CA						0.241338
34.7924	-118.834	1113.52	1112.37	1.15313	1.15313	EW3393	CA						1.32971
35.0029	-119.421	627.679	634.185	-6.50632	6.50632	FU2226	CA						42.3322
35.2995	-116.806	979.511	978.102	1.40895	1.40895	FT0088	CA						1.98513
35.2972	-116.815	1018.14	1018.99	-0.851407	0.851407	FT0080	CA						0.724895
34.9701	-119.437	894.287	894.452	-0.164735	0.164735	EW5669	CA						0.0271376
35.7505	-117.469	1008.14	1004.27	3.86267	3.86267	FT0387	CA						14.9203
32.8869	-115.56	-23.7444	-26.004	2.2596	2.2596	DB0908	CA						5.10578
33.6103	-114.673	102.923	103.145	-0.222143	0.222143	DW0735	CA						0.0493477
40.2708	-120.476	1250.71	1249.19	1.52437	1.52437	LT0034	CA						2.3237
35.8117	-117.802	709.457	711.438	-1.98104	1.98104	FT0538	CA						3.9245
37.7669	-122.259	8.76539	7.962	0.803388	0.803388	HT0862	CA						0.645432
36.4306	-121.917	51.8363	51.992	-0.155678	0.155678	GU2773	CA						0.0242357
32.7084	-114.94	48.43	48.956	-0.526037	0.526037	DB0272	CA						0.276715
39.3597	-121.692	28.6324	28.893	-0.26056	0.26056	KS0900	CA						0.0678915
39.5967	-120.401	1504.93	1506.79	-1.85607	1.85607	KS0030	CA						3.44498
36.1044	-120.982	124.838	124.299	0.538788	0.538788	GU2317	CA						0.290293
33.6902	-115.802	635.908	634.154	1.75358	1.75358	DW0376	CA						3.07505
41.4278	-120.526	1331.28	1329.23	2.05813	2.05813	MW0123	CA						4.23592
40.5173	-121.699	1304.27	1301.66	2.61051	2.61051	LT0429	CA						6.81479
40.017	-121.094	873.187	858.5	14.6875	14.6875	LT0307	CA						215.722
34.5527	-118.114	857.488	858.876	-1.38758	1.38758	EW0261	CA						1.92538
36.5911	-118.057	1132.25	1130.74	1.50985	1.50985	GT0162	CA						2.27964
34.373	-115.692	221.386	221.44	-0.0539793	0.0539793	EU0388	CA						0.00291376
37.7763	-122.277	5.9805	5.125	0.855497	0.855497	HT0867	CA						0.731875
32.7438	-115.965	86.1493	89.475	-3.32573	3.32573	DB0511	CA						11.0605
34.9837	-119.435	813.997	817.372	-3.37507	3.37507	EW5762	CA						11.3911
36.5911	-118.057	1132.41	1130.93	1.47249	1.47249	GT1771	CA						2.16822
35.7716	-117.787	687.687	687.968	-0.28054	0.28054	FT0522	CA						0.0787024
40.8226	-122.854	987.117	982.707	4.41006	4.41006	LU0812	CA						19.4487
35.8001	-117.778	687.526	687.756	-0.22999	0.22999	FT0541	CA						0.0528953
40.5176	-121.756	1211.71	1210.93	0.786477	0.786477	LT0433	CA						0.618546
35.7445	-117.841	709.278	709.284	-0.00616723	0.00616723	FT0919	CA						3.80347e-05
34.1221	-115.852	421.905	421.273	0.631645	0.631645	EU0429	CA						0.398975
40.4627	-122.319	135.966	134.359	1.60729	1.60729	LU1993	CA						2.58339
37.426	-121.904	6.59931	6.1	0.499313	0.499313	HS2849	CA						0.249314
35.6327	-116.291	144.974	145.605	-0.631028	0.631028	FT0164	CA						0.398196
34.7639	-114.62	277.982	279.013	-1.03095	1.03095	EU0282	CA						1.06286
34.1068	-117.219	356.398	353.435	2.96267	2.96267	EV9087	CA						8.77744
34.9244	-117.332	701.767	701.533	0.234408	0.234408	EV0251	CA						0.0549469
33.6904	-115.607	410.893	410.493	0.400132	0.400132	DW1072	CA						0.160106
35.602	-117.916	1026.09	1025.78	0.312442	0.312442	FT1050	CA						0.0976198
33.6106	-114.574	82.0595	81.866	0.193509	0.193509	DW1284	CA						0.0374456
41.907	-124.056	719.976	719.902	0.0743762	0.0743762	LV0135	CA						0.00553182
32.8084	-115.382	-3.47503	-3.818	0.342972	0.342972	DB0650	CA						0.11763
32.8083	-115.382	-4.57066	-4.776	0.20534	0.20534	DB0649	CA						0.0421647
33.6062	-115.018	118.794	118.443	0.350571	0.350571	DW1137	CA						0.1229
33.9407	-117.877	141.685	140.393	1.2921	1.2921	DX3200	CA						1.66953
37.7644	-122.254	8.14641	7.537	0.609415	0.609415	HT0860	CA						0.371387
32.6175	-116.181	853.705	853.233	0.47213	0.47213	DC0168	CA						0.222907
40.6195	-122.371	223.702	215.674	8.02848	8.02848	LU0129	CA						64.4564
35.7936	-116.339	645.225	645.95	-0.724949	0.724949	FT1181	CA						0.525552
34.114	-115.152	351.969	354.708	-2.73856	2.73856	EU0656	CA						7.49969
32.8098	-115.38	-3.50524	-3.437	-0.0682424	0.0682424	DB0654	CA						0.00465703
40.7337	-122.986	960.992	957.7	3.29212	3.29212	LU0847	CA						10.838
34.5531	-118.114	856.168	857.59	-1.42242	1.42242	EW0260	CA						2.02328
32.6067	-116.632	670.395	669.892	0.50331	0.50331	DC0041	CA						0.253321
37.2535	-121.799	72.3177	59.64	12.6777	12.6777	HS4926	CA						160.723
35.6983	-116.304	163.417	163.363	0.0542036	0.0542036	FT1172	CA						0.00293803
35.0118	-117.912	726.69	724.971	1.71853	1.71853	FT1015	CA						2.95334
33.9862	-117.362	269.482	269.277	0.204922	0.204922	DX2755	CA						0.0419931
35.5256	-116.178	207.679	208.512	-0.833324	0.833324	FT0140	CA						0.694429
41.2797	-124.092	79.4955	79.444	0.0515015	0.0515015	LV0180	CA						0.00265241
36.3268	-116.423	630.9	630.502	0.398492	0.398492	GS0415	CA						0.158796
37.2518	-118.368	1274.7	1273.97	0.722484	0.722484	HR2479	CA						0.521983
34.1225	-115.773	401.433	400.846	0.587425	0.587425	EU0423	CA						0.345068
34.9343	-119.584	699.928	701.308	-1.37994	1.37994	EW6847	CA						1.90422
40.3235	-121.948	523.615	523.262	0.353082	0.353082	LT0456	CA						0.124667
34.5319	-118.101	881.693	880.812	0.881318	0.881318	EW0201	CA						0.776722
35.7437	-117.554	698.948	700.826	-1.87815	1.87815	FT0779	CA						3.52743
41.9023	-120.36	1441.71	1442.22	-0.51269	0.51269	MW0005	CA						0.262851
33.9526	-117.865	178.401	178.658	-0.257339	0.257339	DX3483	CA						0.0662232
34.1129	-119.082	2.58628	4.256	-1.66972	1.66972	EW6444	CA						2.78796
32.7893	-115.782	-5.27896	-6.378	1.09904	1.09904	DB1212	CA						1.20789
32.7892	-115.782	-5.39267	-6.282	0.889334	0.889334	DB1213	CA						0.790916
32.7893	-115.782	-5.16085	-6.045	0.884152	0.884152	DB1211	CA						0.781725
40.3469	-121.879	671.444	671.264	0.179691	0.179691	LT0459	CA						0.032289
35.6999	-117.614	660.526	659.75	0.776107	0.776107	FT0721	CA						0.602342
35.6983	-117.614	660.826	659.079	1.74694	1.74694	FT0719	CA						3.05181
40.3159	-122.055	225.197	225.767	-0.569823	0.569823	LU1657	CA						0.324698
37.4049	-118.35	1253.7	1253.96	-0.265967	0.265967	HR0014	CA						0.0707383
36.1698	-121.058	111.797	111.643	0.153675	0.153675	GU2441	CA						0.0236159
37.9508	-119.114	2085.36	2085.38	-0.0182693	0.0182693	HR0092	CA						0.000333766
37.619	-122.1	2.93702	2.97	-0.032985	0.032985	HT2350	CA						0.00108801
34.5168	-118.103	938.911	938.1	0.810712	0.810712	EW0169	CA						0.657254
37.057	-120.849	36.3472	36.204	0.143242	0.143242	HS1381	CA						0.0205182
41.2331	-123.94	765.603	771.769	-6.16623	6.16623	MX0720	CA						38.0224
35.0044	-119.421	620.424	623.627	-3.20258	3.20258	FU2225	CA						10.2565
37.1834	-121.992	229.436	229.038	0.398044	0.398044	HS3160	CA						0.158439
34.5161	-118.105	942.061	941.205	0.856009	0.856009	EW0168	CA						0.732751
37.7801	-122.291	3.81457	2.863	0.951574	0.951574	HT0880	CA						0.905493
34.9816	-116.594	538.235	538.091	0.143558	0.143558	EV3569	CA						0.0206088
35.4277	-116.889	1018.6	1017.14	1.45896	1.45896	FT0114	CA						2.12856
39.146	-121.587	19.4719	18.446	1.02587	1.02587	KS0923	CA						1.0524
39.2942	-123.794	52.6378	58.216	-5.57815	5.57815	KT2117	CA						31.1158
40.1282	-123.978	517.932	519.338	-1.40644	1.40644	LU2205	CA						1.97806
39.4978	-121.575	56.1366	54.895	1.2416	1.2416	KS1786	CA						1.54156
35.0386	-118.962	208.721	208.201	0.52021	0.52021	FU0256	CA						0.270619
37.805	-122.333	1.76649	4.148	-2.38151	2.38151	HT3754	CA						5.67161
37.4253	-121.905	8.3794	6.164	2.2154	2.2154	HS2969	CA						4.90801
36.4398	-121.922	21.9808	22.09	-0.109217	0.109217	GU2777	CA						0.0119283
35.2483	-116.792	1070.68	1069.99	0.695476	0.695476	FT1091	CA						0.483687
35.2484	-116.792	1070.25	1070.11	0.144312	0.144312	FT1093	CA						0.020826
35.2481	-116.792	1072.45	1072.15	0.300037	0.300037	FT1092	CA						0.090022
37.4628	-118.349	1291.86	1290.8	1.0618	1.0618	HR0006	CA						1.12743
41.2666	-122.275	994.288	993.183	1.10451	1.10451	MX0121	CA						1.21994
35.804	-117.68	665.691	668.506	-2.81525	2.81525	FT0455	CA						7.92564
35.8562	-117.623	760.486	757.327	3.15921	3.15921	FT0405	CA						9.9806
35.8151	-117.62	683.993	682.926	1.06709	1.06709	FT0415	CA						1.13868
35.7574	-117.617	659.895	659.206	0.68911	0.68911	FT0428	CA						0.474873
35.7492	-117.616	659.996	658.78	1.21558	1.21558	FT0756	CA						1.47764
35.741	-117.615	659.53	657.895	1.6353	1.6353	FT0757	CA						2.67422
35.7329	-117.615	658.322	657.011	1.31063	1.31063	FT0758	CA						1.71776
35.7447	-117.645	661.454	661.353	0.100877	0.100877	FT0901	CA						0.0101761
35.715	-117.628	658.3	658.074	0.226378	0.226378	FT0861	CA						0.0512469
35.936	-117.602	1087.12	1084.92	2.19895	2.19895	FT0389	CA						4.83537
34.8542	-116.83	603.841	603.344	0.496677	0.496677	EV0721	CA						0.246688
34.8629	-114.664	227.948	226.258	1.69007	1.69007	EU0255	CA						2.85634
34.4461	-115.74	184.672	185.548	-0.876434	0.876434	EU0379	CA						0.768137
33.7388	-118.09	11.55	10.345	1.20503	1.20503	DY0927	CA						1.4521
34.5166	-118.104	936.84	935.903	0.937122	0.937122	EW0167	CA						0.878198
35.2587	-116.775	982.381	978.214	4.16694	4.16694	FT0082	CA						17.3634
34.8709	-116.933	617.347	616.41	0.936894	0.936894	EV0706	CA						0.877769
34.7638	-114.62	278.624	279.265	-0.641166	0.641166	EU0754	CA						0.411094
40.3686	-124.361	9.83816	11.029	-1.19084	1.19084	LV0371	CA						1.41811
35.0097	-116.532	591.661	596.89	-5.22923	5.22923	FT1095	CA						27.3448
35.6953	-117.626	662.6	660.791	1.80913	1.80913	FT0706	CA						3.27295
35.6954	-117.622	661.425	660.763	0.662151	0.662151	FT0709	CA						0.438443
35.6956	-117.619	661.726	660.859	0.866822	0.866822	FT0711	CA						0.75138
35.6957	-117.616	661.321	660.427	0.893735	0.893735	FT0714	CA						0.798762
35.6958	-117.614	661.161	659.781	1.38033	1.38033	FT0716	CA						1.9053
35.696	-117.609	662.384	661.327	1.05673	1.05673	FT0725	CA						1.11669
35.6951	-117.629	661.448	660.652	0.795797	0.795797	FT0831	CA						0.633293
33.8673	-115.356	308.67	309.101	-0.430709	0.430709	DW1050	CA						0.18551
33.2404	-117.412	19.2915	17.684	1.60752	1.60752	DX3654	CA						2.58411
32.6649	-115.497	1.61879	1.737	-0.118213	0.118213	DB1173	CA						0.0139743
39.4836	-121.627	53.6001	56.672	-3.07191	3.07191	KS1953	CA						9.43666
35.8539	-117.599	830.807	827.49	3.31742	3.31742	FT0445	CA						11.0053
35.7288	-117.569	667.315	667.235	0.080227	0.080227	FT0775	CA						0.00643636
41.7461	-124.201	5.43169	8.888	-3.45631	3.45631	LV0120	CA						11.9461
35.7421	-117.648	663.14	663.465	-0.324737	0.324737	FT0907	CA						0.105454
35.6443	-117.881	918.798	918.772	0.0256157	0.0256157	FT0962	CA						0.000656163
35.7922	-117.716	672.304	672.524	-0.220432	0.220432	FT0451	CA						0.0485904
35.785	-117.597	686.87	688.51	-1.64046	1.64046	FT0436	CA						2.69112
35.7358	-117.664	664.615	664.181	0.434218	0.434218	FT0903	CA						0.188545
41.5579	-122.853	831.956	831.767	0.188628	0.188628	MX0363	CA						0.0355804
34.517	-118.103	931.904	933.172	-1.26783	1.26783	EW0170	CA						1.60738
34.5869	-118.119	806.903	806.082	0.82115	0.82115	EW0330	CA						0.674287
37.7655	-122.242	10.2519	9.41	0.841879	0.841879	HT0031	CA						0.708761
37.761	-122.246	8.45585	7.929	0.526852	0.526852	HT0037	CA						0.277573
34.2382	-115.721	740.964	741.447	-0.483265	0.483265	EU0406	CA						0.233545
40.1861	-122.213	84.9386	84.832	0.106614	0.106614	LU1959	CA						0.0113666
39.1708	-121.636	28.8909	25.827	3.0639	3.0639	KS1833	CA						9.38746
39.6602	-121.739	69.5775	70.966	-1.38846	1.38846	KS1889	CA						1.92782
35.5866	-116.226	201.558	202.224	-0.66558	0.66558	FT1159	CA						0.442996
35.6646	-121.284	6.17483	10.679	-4.50417	4.50417	FV1009	CA						20.2876
35.6646	-121.284	6.25088	10.83	-4.57912	4.57912	FV1010	CA						20.9683
37.2137	-122.408	17.1923	16.975	0.217348	0.217348	HT1519	CA						0.0472402
40.3533	-121.817	898.622	900.206	-1.58422	1.58422	LT0462	CA						2.50976
35.3891	-116.848	1028.6	1025.33	3.26914	3.26914	FT0106	CA						10.6873
34.5549	-120.616	18.4128	23.895	-5.48218	5.48218	DZ1175	CA						30.0543
38.0925	-122.944	33.45	32.969	0.481041	0.481041	JT2606	CA						0.2314
40.3758	-120.581	1266.58	1265.86	0.726623	0.726623	LT0134	CA						0.527981
38.2037	-122.923	39.1352	40.535	-1.39981	1.39981	JT9477	CA						1.95947
37.3378	-122.393	134.371	134.647	-0.276263	0.276263	HT1483	CA						0.0763211
40.1113	-120.895	1068.49	1071.03	-2.54588	2.54588	LT0148	CA						6.48149
34.3916	-118.536	370.731	371.546	-0.815414	0.815414	EW4942	CA						0.6649
41.9856	-121.506	1233.87	1232.94	0.936846	0.936846	MW0571	CA						0.877681
34.5029	-115.744	183.688	184.246	-0.558426	0.558426	EU0514	CA						0.31184
39.9424	-120.953	1041.58	1041.99	-0.412236	0.412236	KS0531	CA						0.169939
39.9749	-120.945	1127.83	1130.66	-2.82133	2.82133	KS1341	CA						7.95989
39.9749	-120.945	1127.84	1130.66	-2.82294	2.82294	KS1343	CA						7.96902
39.9732	-120.94	1081.61	1084.44	-2.82552	2.82552	KS1558	CA						7.98356
41.0894	-121.191	1256.61	1256.33	0.274869	0.274869	MW0334	CA						0.0755532
40.8306	-121.513	1010.97	1006.32	4.64942	4.64942	LT0400	CA						21.6171
36.7366	-118.145	1168.17	1165.43	2.7421	2.7421	GT1761	CA						7.5191
40.194	-122.249	116.864	120.39	-3.52556	3.52556	LU0232	CA						12.4296
33.8276	-118.39	23.447	21.711	1.73598	1.73598	DY1212	CA						3.01362
34.7233	-114.493	148.129	150.105	-1.976	1.976	EU0763	CA						3.90457
35.5236	-116.178	208.621	208.607	0.0142031	0.0142031	FT1155	CA						0.000201727
33.9574	-117.02	761.582	760.223	1.35916	1.35916	DX3694	CA						1.84731
34.1266	-117.409	437.845	436.534	1.31054	1.31054	EV9076	CA						1.71752
34.1042	-117.323	339.824	337.274	2.55046	2.55046	EV1042	CA						6.50485
34.1045	-117.329	345.537	342.107	3.42973	3.42973	EV1036	CA						11.763
40.3109	-122.017	285.403	285.162	0.241417	0.241417	LU1656	CA						0.0582824
35.455	-116.163	229.081	228.908	0.173308	0.173308	FT1150	CA						0.0300358
37.4253	-121.917	13.1751	13.996	-0.820864	0.820864	HS2975	CA						0.673818
37.0439	-121.588	69.9136	70.044	-0.130384	0.130384	HS2733	CA						0.0169999
35.7	-117.631	658.984	658.11	0.873954	0.873954	FT0840	CA						0.763795
35.8134	-117.736	675.284	674.142	1.1416	1.1416	FT0460	CA						1.30324
41.5616	-120.269	1944.13	1943.01	1.12154	1.12154	MW0695	CA						1.25785
35.7291	-117.606	658.422	658.193	0.228779	0.228779	FT0753	CA						0.0523397
35.7374	-117.604	659.859	658.433	1.42568	1.42568	FT0754	CA						2.03256
35.7498	-117.604	660.295	659.321	0.974046	0.974046	FT0755	CA						0.948766
35.7054	-117.636	658.339	657.764	0.574803	0.574803	FT0914	CA						0.330398
35.7748	-117.599	679.854	680.843	-0.989051	0.989051	FT0434	CA						0.978221
35.7998	-117.594	717.823	716.072	1.75146	1.75146	FT0438	CA						3.06761
35.7865	-117.776	687.399	686.949	0.450087	0.450087	FT0532	CA						0.202578
35.8054	-117.794	698.064	697.758	0.305985	0.305985	FT0540	CA						0.093627
35.8085	-117.765	685.349	684.891	0.458102	0.458102	FT0542	CA						0.209857
35.7192	-117.649	658.332	657.734	0.59812	0.59812	FT0910	CA						0.357748
35.8996	-116.656	9.13378	9.87	-0.736221	0.736221	FT0239	CA						0.542021
35.4566	-120.957	15.0613	13.213	1.84831	1.84831	FV1040	CA						3.41624
35.7466	-117.674	665.237	664.536	0.701026	0.701026	FT0902	CA						0.491438
34.1367	-115.949	563.056	562.86	0.196439	0.196439	EU0442	CA						0.0385882
32.622	-116.475	791.421	790.934	0.487292	0.487292	DC0012	CA						0.237453
35.7744	-117.7	669.861	668.936	0.924793	0.924793	FT0449	CA						0.855242
34.5028	-115.744	183.587	184.138	-0.55106	0.55106	EU0515	CA						0.303667
34.2202	-115.05	191.161	191.234	-0.0729993	0.0729993	EU0615	CA						0.00532889
35.6326	-116.291	144.982	145.504	-0.521675	0.521675	FT1165	CA						0.272144
37.7634	-122.211	3.81466	3.506	0.308663	0.308663	HT0003	CA						0.0952726
40.1808	-122.225	86.3951	90.005	-3.60994	3.60994	LU1963	CA						13.0317
34.3879	-118.998	216.057	216.039	0.0180521	0.0180521	EW7537	CA						0.000325877
34.3876	-118.999	216.514	217.267	-0.752978	0.752978	EW7539	CA						0.566975
34.388	-118.999	221.063	221.866	-0.802555	0.802555	EW7540	CA						0.644094
34.4164	-118.54	378.148	378.868	-0.719803	0.719803	EW5001	CA						0.518116
41.5579	-122.853	831.956	831.79	0.165628	0.165628	MX1109	CA						0.0274326
37.8049	-122.455	2.31074	3.001	-0.690256	0.690256	HT3126	CA						0.476453
37.8055	-122.456	4.99683	4.084	0.912833	0.912833	HT3127	CA						0.833263
35.9726	-116.271	480.917	481.523	-0.605519	0.605519	FT1203	CA						0.366653
34.1173	-119.098	2.97241	2.874	0.0984145	0.0984145	EW6435	CA						0.00968542
33.6775	-115.239	215.16	215.425	-0.265344	0.265344	DW1119	CA						0.0704076
33.9769	-115.256	279.636	279.805	-0.168912	0.168912	DW1021	CA						0.0285313
35.8002	-117.747	676.014	676.095	-0.0814665	0.0814665	FT0475	CA						0.00663679
35.7209	-117.743	680.93	680.552	0.377619	0.377619	FT0805	CA						0.142596
35.7392	-117.744	672.124	672.569	-0.444795	0.444795	FT0801	CA						0.197843
35.8242	-117.748	701.286	701.127	0.159491	0.159491	FT0470	CA						0.0254375
35.6543	-117.739	723.652	723.019	0.633418	0.633418	FT0818	CA						0.401219
33.108	-115.837	-46.143	-42.261	-3.882	3.882	DW1457	CA						15.0699
36.7365	-118.147	1170.45	1168.77	1.67795	1.67795	GT0211	CA						2.81552
36.7971	-118.198	1207.6	1205.71	1.89832	1.89832	GT1754	CA						3.60361
37.5725	-121.971	26.7117	26.451	0.260693	0.260693	HS3565	CA						0.0679606
37.5726	-121.971	29.9442	26.607	3.33724	3.33724	HS3566	CA						11.1372
40.5301	-121.66	1403.37	1402.76	0.616091	0.616091	LT0419	CA						0.379568
37.9039	-118.439	1812.58	1809.79	2.7905	2.7905	HR0261	CA						7.78688
35.6467	-116.398	80.268	79.936	0.332028	0.332028	FT0156	CA						0.110243
35.7039	-117.808	696.496	695.862	0.633612	0.633612	FT0941	CA						0.401465
34.1366	-115.931	537.938	536.958	0.97997	0.97997	EU0439	CA						0.960341
37.6391	-121.002	32.9001	27.143	5.75707	5.75707	HS0238	CA						33.1439
35.7168	-117.757	683.227	682.515	0.711582	0.711582	FT0956	CA						0.506349
34.5165	-118.633	489.217	487.721	1.49601	1.49601	EW2763	CA						2.23805
35.7982	-117.848	729.246	729.018	0.227907	0.227907	FT0509	CA						0.0519417
34.238	-115.721	741.479	741.275	0.203761	0.203761	EU0408	CA						0.0415185
35.4041	-116.128	284.169	283.552	0.617036	0.617036	FT1143	CA						0.380734
39.8162	-121.852	99.9326	98.552	1.38062	1.38062	KS1114	CA						1.90611
34.3726	-115.693	223.438	223.033	0.405048	0.405048	EU0390	CA						0.164064
40.4414	-122.288	148.252	146.898	1.35352	1.35352	LU1997	CA						1.83201
35.211	-116.114	349.858	351.984	-2.12592	2.12592	FT1131	CA						4.51952
33.9438	-117.045	688.59	686.91	1.68012	1.68012	DX3710	CA						2.82282
39.8199	-121.852	97.247	98.705	-1.45801	1.45801	KS1115	CA						2.1258
33.1048	-115.814	-57.2211	-55.31	-1.91112	1.91112	DW1455	CA						3.65239
37.806	-122.454	0.411019	3.383	-2.97198	2.97198	HT2258	CA						8.83267
37.8059	-122.454	0.720403	3.692	-2.9716	2.9716	HT2257	CA						8.83039
33.6061	-115.111	152.841	152.971	-0.1295	0.1295	DW1131	CA						0.0167703
35.4237	-117.728	761.419	759.799	1.61971	1.61971	FT0605	CA						2.62347
33.6058	-115.018	118.999	118.515	0.484282	0.484282	DW0579	CA						0.234529
34.4974	-118.122	976.976	976.032	0.943729	0.943729	EW2607	CA						0.890624
36.6271	-118.015	1125.31	1124.62	0.685488	0.685488	GT2154	CA						0.469894
33.9823	-117.156	552.089	550.866	1.2226	1.2226	DX2668	CA						1.49474
34.8047	-116.469	558.143	558.043	0.099535	0.099535	EV0862	CA						0.00990721
35.2472	-116.794	1085.69	1084.95	0.739838	0.739838	FT0033	CA						0.54736
35.247	-116.794	1085.58	1084.63	0.95309	0.95309	FT1615	CA						0.90838
35.247	-116.794	1085.2	1083.93	1.27051	1.27051	FT1616	CA						1.6142
35.2469	-116.794	1085.98	1084.88	1.0969	1.0969	FT1617	CA						1.20319
35.2493	-116.788	1058.31	1054.93	3.38756	3.38756	FT0081	CA						11.4756
35.2472	-116.794	1085.33	1084.47	0.857492	0.857492	FT0034	CA						0.735292
35.2471	-116.794	1086.06	1085.17	0.888062	0.888062	FT0035	CA						0.788653
32.8729	-117.251	79.9251	86.37	-6.4449	6.4449	DC0981	CA						41.5368
41.9512	-124.182	262.945	265.966	-3.02084	3.02084	LV0015	CA						9.12545
35.9014	-116.26	424.566	424.019	0.546718	0.546718	FT1196	CA						0.298901
34.9598	-119.449	904.351	905.019	-0.668458	0.668458	EW5680	CA						0.446836
37.0933	-118.254	1186.72	1183.87	2.84341	2.84341	HR0211	CA						8.08498
37.9043	-118.439	1812.42	1810.55	1.87389	1.87389	HR0259	CA						3.51146
34.5157	-118.106	944.9	943.673	1.22747	1.22747	EW0166	CA						1.50668
35.3131	-117.609	1000.54	998.664	1.87473	1.87473	FT0559	CA						3.5146
34.9365	-119.511	751.379	751.062	0.316824	0.316824	EW3931	CA						0.100378
37.1735	-118.285	1204.92	1206.71	-1.79665	1.79665	HR0205	CA						3.22795
37.1734	-118.289	1207.83	1208.78	-0.950815	0.950815	HR0201	CA						0.904048
37.4693	-117.839	1580.07	1577.27	2.80393	2.80393	HQ0310	CA						7.86201
37.7403	-118.974	2284.05	2282.01	2.0426	2.0426	HR0382	CA						4.17222
35.0017	-119.421	638.623	642.566	-3.94314	3.94314	FU2227	CA						15.5484
36.8066	-118.118	1149.92	1148.06	1.86532	1.86532	GT0265	CA						3.47941
37.8413	-118.479	1666.87	1665.85	1.0257	1.0257	HR0268	CA						1.05205
34.9345	-119.585	699.111	701.124	-2.01303	2.01303	EW3943	CA						4.05227
35.8614	-117.712	816.419	816.99	-0.570805	0.570805	FT0467	CA						0.325818
35.8716	-117.724	844.111	843.335	0.775749	0.775749	FT0469	CA						0.601787
35.8692	-117.713	834.173	835.232	-1.05914	1.05914	FT0468	CA						1.12177
39.9384	-121.313	603.164	603.58	-0.416402	0.416402	KS0596	CA						0.173391
41.1118	-120.478	1695.92	1693.54	2.38684	2.38684	MW0098	CA						5.69702
34.5174	-118.102	930.936	930.11	0.825845	0.825845	EW0171	CA						0.68202
39.5239	-121.3	1010.25	1012.94	-2.69108	2.69108	KS0677	CA						7.24193
34.951	-119.451	916.296	915.7	0.596183	0.596183	EW6557	CA						0.355434
41.6051	-121.92	1441.74	1445.5	-3.75575	3.75575	MW0491	CA						14.1057
33.4879	-94.5218	125.315	124.791	0.523667	0.523667	DM0324	TX						0.274227
27.421	-98.1148	45.6751	45.134	0.541112	0.541112	AJ0239	TX						0.292803
32.2987	-100.138	757.167	757.461	-0.293777	0.293777	CU0230	TX						0.086305
29.2419	-94.8685	0.746806	4.556	-3.80919	3.80919	AW0614	TX						14.51
32.795	-97.299	185.439	183.427	2.01165	2.01165	CS1770	TX						4.04674
32.8368	-96.7686	203.217	191.742	11.4751	11.4751	CS1215	TX						131.679
26.5778	-98.023	18.6657	18.856	-0.190338	0.190338	AE0220	TX						0.0362286
32.7362	-97.1406	179.756	178.841	0.915177	0.915177	CS2559	TX						0.837548
28.5481	-99.4897	169.616	170.026	-0.409869	0.409869	AO0240	TX						0.167993
32.4886	-100.333	647.6	647.219	0.381117	0.381117	CU0744	TX						0.14525
26.9459	-98.5927	136.309	135.869	0.439928	0.439928	AE0888	TX						0.193537
31.4208	-100.403	577.23	574.152	3.07822	3.07822	CB0115	TX						9.47545
29.8937	-104.028	1184.26	1184.06	0.195907	0.195907	BB0113	TX						0.0383795
35.2149	-100.744	937.174	936.909	0.264696	0.264696	FL0326	TX						0.070064
35.2128	-100.751	937.227	937.834	-0.607307	0.607307	FL0328	TX						0.368822
32.7065	-99.2979	446.962	446.959	0.00257762	0.00257762	CT0323	TX						6.6441e-06
29.3683	-95.0893	7.60188	7.627	-0.0251153	0.0251153	AW0501	TX						0.000630777
32.0821	-95.9347	166.97	167.184	-0.213826	0.213826	CR0599	TX						0.0457215
29.7251	-95.5869	25.0911	23.225	1.86607	1.86607	AW5425	TX						3.48222
29.7254	-95.5871	24.8185	23.446	1.37253	1.37253	AW5426	TX						1.88383
32.7121	-99.9105	546.299	546.508	-0.209149	0.209149	CT0723	TX						0.0437433
32.3098	-101.435	780.095	779.952	0.143093	0.143093	CU0583	TX						0.0204756
29.5572	-95.0894	4.59804	4.753	-0.154959	0.154959	AW1019	TX						0.0240123
32.7353	-97.0759	192.91	190.857	2.05325	2.05325	CS1825	TX						4.21582
31.9451	-96.9622	173.126	173.085	0.0408846	0.0408846	BZ0550	TX						0.00167155
28.6681	-99.1697	171.671	171.708	-0.0371623	0.0371623	AO0209	TX						0.00138103
36.0611	-102.531	1216.52	1215.13	1.3879	1.3879	GL0286	TX						1.92626
32.4441	-99.8683	559.022	558.771	0.250856	0.250856	CT0558	TX						0.0629287
32.941	-97.0661	189.647	188.548	1.09891	1.09891	CS1894	TX						1.20761
31.73	-99.1392	508.731	508.873	-0.142099	0.142099	CA0437	TX						0.0201923
31.8484	-96.7956	195.568	194.392	1.17615	1.17615	BZ0574	TX						1.38333
31.8445	-99.5309	592.986	592.781	0.205252	0.205252	CA0634	TX						0.0421284
31.8265	-99.0089	463.977	462.598	1.37942	1.37942	CA0328	TX						1.9028
32.183	-96.2675	129.856	129.856	0.000247234	0.000247234	CS0506	TX						6.11248e-08
31.8724	-95.8625	108.355	107.206	1.14922	1.14922	BY2243	TX						1.32071
30.6264	-99.0697	446.033	445.544	0.488555	0.488555	BN0551	TX						0.238686
28.4566	-97.7737	101.055	101.226	-0.170842	0.170842	AN1925	TX						0.0291869
31.0678	-97.465	181.077	181.305	-0.227823	0.227823	BZ0824	TX						0.0519034
31.9109	-95.9106	115.526	115.396	0.129621	0.129621	BY2252	TX						0.0168015
34.2541	-99.5364	424.872	424.5	0.372469	0.372469	EM0554	TX						0.138733
29.8682	-95.1283	13.5184	13.257	0.261368	0.261368	AW0392	TX						0.0683133
27.6887	-98.1762	84.1037	84.678	-0.574336	0.574336	AJ0173	TX						0.329862
31.0762	-104.39	1361.45	1359.77	1.68162	1.68162	CD0117	TX						2.82784
33.6228	-98.0042	327.241	327.509	-0.267603	0.267603	DO0611	TX						0.0716113
32.849	-99.8991	503.209	503.312	-0.103214	0.103214	CT0746	TX						0.0106532
32.9721	-95.0745	130.435	129.632	0.802955	0.802955	CR0299	TX						0.644736
32.1304	-99.8546	617.63	616.905	0.724512	0.724512	CT0664	TX						0.524918
31.989	-95.7882	158.98	158.866	0.113923	0.113923	BY2271	TX						0.0129785
32.1017	-99.8951	607.766	607.109	0.657203	0.657203	CT0657	TX						0.431916
31.1261	-99.3418	534.326	534.044	0.282202	0.282202	CA0902	TX						0.0796379
				-0.810439	0.810439								0.656811
				-3.72895	3.72895								13.9051
				1.20153	1.20153								1.44366
				-0.569339	0.569339								0.324147
				-0.756771	0.756771								0.572702
				-0.183199	0.183199								0.0335618
				0.121673	0.121673								0.0148043
				0.0477421	0.0477421								0.00227931
				-3.52967	3.52967								12.4586
				-4.54766	4.54766								20.6812
				0.492827	0.492827								0.242878
				-0.503637	0.503637								0.25365
				0.48684	0.48684								0.237014
				0.0940043	0.0940043								0.0088368
				-4.24058	4.24058								17.9825
				-5.55621	5.55621								30.8715
				-5.53173	5.53173								30.6
				-4.80204	4.80204								23.0596
				-4.75241	4.75241								22.5854
				-4.75241	4.75241								22.5854
				0.146578	0.146578								0.021485
				0.860955	0.860955								0.741243
				-0.44595	0.44595								0.198871
				1.35877	1.35877								1.84626
				-2.76523	2.76523								7.6465
				0.41958	0.41958								0.176047
				0.58266	0.58266								0.339493
				0.794877	0.794877								0.631829
				1.77082	1.77082								3.13581
				0.54625	0.54625								0.298389
				0.630613	0.630613								0.397673
				0.645523	0.645523								0.4167
				1.22264	1.22264								1.49485
				1.21355	1.21355								1.4727
				0.919576	0.919576								0.84562
				0.934536	0.934536								0.873357
				-0.222036	0.222036								0.0492999
				-0.231091	0.231091								0.0534028
				0.19561	0.19561								0.0382633
				0.971176	0.971176								0.943182
				1.90467	1.90467								3.62777
				2.66491	2.66491								7.10172
				1.60391	1.60391								2.57253
				0.619265	0.619265								0.383489
				0.622252	0.622252								0.387198
				12.0911	12.0911								146.194
				-1.73748	1.73748								3.01883
				0.466499	0.466499								0.217621
				0.29135	0.29135								0.0848847
				0.300063	0.300063								0.0900377
				1.4519	1.4519								2.10802
				0.392181	0.392181								0.153806
				-0.204863	0.204863								0.0419688
				-0.487969	0.487969								0.238114
				-0.216511	0.216511								0.046877
				-0.271769	0.271769								0.0738583
				1.28094	1.28094								1.64081
				0.220206	0.220206								0.0484905
				1.37454	1.37454								1.88937
				1.288	1.288								1.65895
				1.41171	1.41171								1.99292
				1.52589	1.52589								2.32835
				1.45938	1.45938								2.1298
				0.0303446	0.0303446								0.000920796
				-0.260234	0.260234								0.0677219
				-0.160414	0.160414								0.0257327
				-8.70632	8.70632								75.8
				-1.91431	1.91431								3.66457
				-1.90922	1.90922								3.64512
				-1.64469	1.64469								2.705
				-3.65573	3.65573								13.3643
				-1.61099	1.61099								2.59528
				-3.94091	3.94091								15.5308
				-4.77551	4.77551								22.8055
				-4.4306	4.4306								19.6302
				0.392798	0.392798								0.15429
				-2.03839	2.03839								4.15501
				1.82456	1.82456								3.32903
				0.259118	0.259118								0.0671421
				2.52003	2.52003								6.35054
				-1.59106	1.59106								2.53146
				-0.354801	0.354801								0.125884
				-1.3495	1.3495								1.82115
				0.0162717	0.0162717								0.000264767
				-0.204225	0.204225								0.0417078
				-9.37289	9.37289								87.851
				-9.32899	9.32899								87.03
				0.485047	0.485047								0.235271
				-0.87155	0.87155								0.759599
				-0.549321	0.549321								0.301754
				1.02712	1.02712								1.05497
				-5.24439	5.24439								27.5036
				-9.13142	9.13142								83.3829
				0.162846	0.162846								0.0265187
				0.167107	0.167107								0.0279247
				-0.00306971	0.00306971								9.4231e-06
				-5.62254	5.62254								31.613
				-0.711449	0.711449								0.506159
				0.609042	0.609042								0.370933
				-8.88315	8.88315								78.9103
				-0.00977393	0.00977393								9.55297e-05
				-0.103043	0.103043								0.0106179
				-0.900892	0.900892								0.811607
				-5.98699	5.98699								35.844
				-5.98485	5.98485								35.8184
				0.634848	0.634848								0.403032
				-4.25224	4.25224								18.0815
				-0.120283	0.120283								0.014468
				-0.0370992	0.0370992								0.00137635
				0.579279	0.579279								0.335564
				2.77469	2.77469								7.6989
				1.0867	1.0867								1.18093
				-6.25743	6.25743								39.1554
				-0.340979	0.340979								0.116267
				-0.340973	0.340973								0.116263
				-2.64735	2.64735								7.00844
				-1.61951	1.61951								2.62281
				-6.68286	6.68286								44.6606
				0.528936	0.528936								0.279773
				-1.17191	1.17191								1.37336
				-1.15682	1.15682								1.33823
				1.31631	1.31631								1.73266
				0.0637346	0.0637346								0.0040621
				-8.0654	8.0654								65.0507
				0.0586334	0.0586334								0.00343788
				0.0538922	0.0538922								0.00290437
				0.605864	0.605864								0.367071
				-0.484308	0.484308								0.234554
				-0.0303245	0.0303245								0.000919575
				-0.25242	0.25242								0.0637159
				-6.18747	6.18747								38.2847
				-1.3077	1.3077								1.71008
				-2.42333	2.42333								5.87252
				2.16136	2.16136								4.67149
				1.05409	1.05409								1.1111
				0.641864	0.641864								0.41199
				0.030297	0.030297								0.000917907
				-0.141297	0.141297								0.019965
				0.21478	0.21478								0.0461305
				0.646001	0.646001								0.417318
				0.0837938	0.0837938								0.00702139
				-0.504158	0.504158								0.254175
				-2.23462	2.23462								4.99355
				-3.68516	3.68516								13.5804
				3.44861	3.44861								11.8929
				-2.55842	2.55842								6.54551
				-1.10504	1.10504								1.22112
				-5.21479	5.21479								27.194
				-11.4418	11.4418								130.915
				-4.31026	4.31026								18.5783
				-0.845403	0.845403								0.714707
				-1.44018	1.44018								2.07412
				-6.65139	6.65139								44.241
				-0.81975	0.81975								0.67199
				-0.094052	0.094052								0.00884578
				-0.133926	0.133926								0.0179363
				-0.160261	0.160261								0.0256834
				0.917997	0.917997								0.842718
				-1.05633	1.05633								1.11584
				1.59847	1.59847								2.5551
				-0.0526894	0.0526894								0.00277618
				0.293206	0.293206								0.08597
				0.749572	0.749572								0.561859
				0.470737	0.470737								0.221593
				0.669767	0.669767								0.448587
				-0.245751	0.245751								0.0603935
				0.260306	0.260306								0.0677592
				7.56902	7.56902								57.29
				4.05515	4.05515								16.4442
				5.1607	5.1607								26.6329
				5.78848	5.78848								33.5065
				1.16709	1.16709								1.36211
				2.62031	2.62031								6.866
				0.894016	0.894016								0.799264
				-6.68467	6.68467								44.6848
				0.381034	0.381034								0.145187
				-2.60354	2.60354								6.77844
				-1.89729	1.89729								3.59969
				0.593959	0.593959								0.352787
				0.30868	0.30868								0.0952835
				-3.02747	3.02747								9.16557
				1.26845	1.26845								1.60897
				-2.54786	2.54786								6.4916
				-2.51175	2.51175								6.30886
				-5.75273	5.75273								33.0939
				-5.71868	5.71868								32.7033
				-5.72167	5.72167								32.7375
				-0.349774	0.349774								0.122342
				1.42754	1.42754								2.03786
				1.45751	1.45751								2.12434
				-0.279599	0.279599								0.0781754
				-1.35659	1.35659								1.84033
				-1.6119	1.6119								2.59821
				-3.3764	3.3764								11.4001
				-5.6259	5.6259								31.6507
				-3.21035	3.21035								10.3063
				0.134682	0.134682								0.0181392
				-0.0985351	0.0985351								0.00970917
				1.19441	1.19441								1.42661
				0.689632	0.689632								0.475592
				-0.490267	0.490267								0.240362
				0.166892	0.166892								0.0278529
				-0.00409085	0.00409085								1.6735e-05
				0.12471	0.12471								0.0155527
				-7.13716	7.13716								50.9391
				0.650838	0.650838								0.42359
				-2.80922	2.80922								7.89173
				-0.795463	0.795463								0.632761
				-3.32977	3.32977								11.0874
				-0.942958	0.942958								0.88917
				0.19463	0.19463								0.0378809
				-0.3176	0.3176								0.10087
				-0.298497	0.298497								0.0891005
				0.0840779	0.0840779								0.00706909
				0.0037821	0.0037821								1.43043e-05
				-0.0882356	0.0882356								0.00778552
				0.292795	0.292795								0.0857289
				0.149174	0.149174								0.022253
				-0.304353	0.304353								0.0926308
				1.33131	1.33131								1.77239
				-0.35176	0.35176								0.123735
				2.5328	2.5328								6.41505
				-0.958213	0.958213								0.918171
				-7.06598	7.06598								49.928
				-0.812645	0.812645								0.660391
				-0.536763	0.536763								0.288114
				-0.385345	0.385345								0.148491
				2.47779	2.47779								6.13943
				-1.65625	1.65625								2.74316
				-7.61691	7.61691								58.0174
				-0.0836009	0.0836009								0.00698912
				1.75216	1.75216								3.07006
				1.75486	1.75486								3.07954
				0.694514	0.694514								0.48235
				1.05015	1.05015								1.10281
				1.02544	1.02544								1.05152
				-4.56288	4.56288								20.8198
				-13.5158	13.5158								182.677
				-1.99069	1.99069								3.96286
				0.0540882	0.0540882								0.00292553
				0.253041	0.253041								0.0640298
				0.844543	0.844543								0.713252
				0.781117	0.781117								0.610144
				1.03997	1.03997								1.08153
				0.873931	0.873931								0.763756
				2.22053	2.22053								4.93077
				0.798529	0.798529								0.637648
				4.09078	4.09078								16.7344
				0.687166	0.687166								0.472197
				0.941639	0.941639								0.886683
				0.934735	0.934735								0.87373
				0.867467	0.867467								0.752499
				0.965832	0.965832								0.932831
				0.424745	0.424745								0.180408
				1.12962	1.12962								1.27604
				1.59915	1.59915								2.5573
				1.16844	1.16844								1.36525
				2.50193	2.50193								6.25965
				-6.73746	6.73746								45.3934
				0.222443	0.222443								0.049481
				0.123512	0.123512								0.0152552
				0.338504	0.338504								0.114585
				0.420586	0.420586								0.176893
				0.421885	0.421885								0.177987
				0.272397	0.272397								0.0742001
				-0.257854	0.257854								0.0664887
				0.29949	0.29949								0.089694
				1.22882	1.22882								1.51001
				1.28506	1.28506								1.65138
				-5.8786	5.8786								34.558
				0.215554	0.215554								0.0464637
				-4.92644	4.92644								24.2698
				-5.83357	5.83357								34.0306
				0.367712	0.367712								0.135212
				0.253551	0.253551								0.0642883
				1.86759	1.86759								3.48791
				-3.83892	3.83892								14.7373
				-2.34239	2.34239								5.48677
				-2.27035	2.27035								5.15449
				-1.32065	1.32065								1.74412
				-0.0689612	0.0689612								0.00475565
				0.901534	0.901534								0.812763
				-2.10732	2.10732								4.44078
				0.306082	0.306082								0.0936864
				0.777952	0.777952								0.60521
				0.285645	0.285645								0.0815928
				2.43174	2.43174								5.91338
				0.671016	0.671016								0.450263
				-0.473117	0.473117								0.22384
				0.413771	0.413771								0.171206
				-7.23763	7.23763								52.3833
				1.69831	1.69831								2.88426
				0.125065	0.125065								0.0156413
				0.682935	0.682935								0.4664
				0.260337	0.260337								0.0677756
				-3.41142	3.41142								11.6378
				0.121209	0.121209								0.0146916
				-0.363237	0.363237								0.131941
				-0.332375	0.332375								0.110473
				0.867849	0.867849								0.753162
				0.872135	0.872135								0.760619
				0.0739452	0.0739452								0.00546789
				-0.145357	0.145357								0.0211287
				-0.110623	0.110623								0.0122375
				-0.212795	0.212795								0.0452819
				-0.253275	0.253275								0.0641483
				-0.0385905	0.0385905								0.00148923
				0.00494053	0.00494053								2.44089e-05
				-0.0469776	0.0469776								0.00220689
				-0.0393884	0.0393884								0.00155145
				-1.16424	1.16424								1.35546
				0.0448837	0.0448837								0.00201454
				-0.0725679	0.0725679								0.00526611
				-0.0490602	0.0490602								0.0024069
				-0.116514	0.116514								0.0135755
				-0.165411	0.165411								0.0273609
				-0.0846271	0.0846271								0.00716174
				-0.0384511	0.0384511								0.00147849
				-0.0183112	0.0183112								0.0003353
				-0.0701788	0.0701788								0.00492506
				-0.00959222	0.00959222								9.20107e-05
				-0.014524	0.014524								0.000210946
				-0.0848397	0.0848397								0.00719777
				-0.0523719	0.0523719								0.00274282
				-0.140713	0.140713								0.0198002
				-0.332277	0.332277								0.110408
				-18.8209	18.8209								354.225
				-18.8177	18.8177								354.105
				-1.63879	1.63879								2.68564
				-3.84934	3.84934								14.8175
				-6.02226	6.02226								36.2676
				-1.93224	1.93224								3.73353
				-1.93049	1.93049								3.72681
				-3.97709	3.97709								15.8172
				-3.97749	3.97749								15.8204
				-3.942	3.942								15.5394
				-3.44322	3.44322								11.8558
				-3.43912	3.43912								11.8276
				0.299554	0.299554								0.0897329
				-1.10157	1.10157								1.21346
				-0.71524	0.71524								0.511568
				-10.4967	10.4967								110.18
				-1.45991	1.45991								2.13134
				-1.08623	1.08623								1.1799
				-0.100576	0.100576								0.0101154
				0.0218553	0.0218553								0.000477653
				0.507758	0.507758								0.257818
				-0.939437	0.939437								0.882542
				0.259363	0.259363								0.0672692
				0.0919571	0.0919571								0.0084561
				0.526924	0.526924								0.277649
				0.0811454	0.0811454								0.00658457
				-1.37459	1.37459								1.88949
				-0.479202	0.479202								0.229635
				0.804505	0.804505								0.647228
				-0.442629	0.442629								0.19592
				-0.202537	0.202537								0.0410211
				0.035884	0.035884								0.00128766
				-1.3085	1.3085								1.71218
				0.270426	0.270426								0.0731304
				0.28345	0.28345								0.0803441
				-1.348	1.348								1.81709
				0.0871714	0.0871714								0.00759886
				0.580723	0.580723								0.337239
				1.17787	1.17787								1.38737
				2.00696	2.00696								4.02788
				-1.32484	1.32484								1.75519
				1.80518	1.80518								3.25869
				-3.28857	3.28857								10.8147
				-3.82433	3.82433								14.6255
				-3.4068	3.4068								11.6063
				2.29018	2.29018								5.24492
				2.40478	2.40478								5.78297
				-0.511929	0.511929								0.262072
				0.171301	0.171301								0.0293441
				0.190251	0.190251								0.0361956
				0.599908	0.599908								0.359889
				-0.0890453	0.0890453								0.00792906
				-1.8876	1.8876								3.56304
				0.167099	0.167099								0.0279219
				0.155336	0.155336								0.0241294
				-0.214312	0.214312								0.0459296
				-7.91387	7.91387								62.6294
				-0.310162	0.310162								0.0962007
				-0.521655	0.521655								0.272124
				0.228217	0.228217								0.0520832
				0.205926	0.205926								0.0424056
				-2.02236	2.02236								4.08994
				0.0733758	0.0733758								0.00538401
				1.05512	1.05512								1.11328
				-8.90234	8.90234								79.2516
				-7.05611	7.05611								49.7887
				0.203447	0.203447								0.0413905
				0.0900294	0.0900294								0.0081053
				-7.13476	7.13476								50.9049
				-7.33401	7.33401								53.7878
				-0.039465	0.039465								0.00155748
				0.937442	0.937442								0.878797
				-0.374235	0.374235								0.140052
				0.850148	0.850148								0.722752
				0.731311	0.731311								0.534816
				-0.195351	0.195351								0.0381621
				-0.575278	0.575278								0.330945
				-0.570875	0.570875								0.325898
				0.216054	0.216054								0.0466794
				-0.241275	0.241275								0.0582137
				0.0590994	0.0590994								0.00349274
				-0.177854	0.177854								0.0316322
				0.0190152	0.0190152								0.000361577
				0.0419891	0.0419891								0.00176309
				-0.00657224	0.00657224								4.31943e-05
				-0.120362	0.120362								0.0144871
				-0.159896	0.159896								0.0255668
				-0.002559	0.002559								6.54846e-06
				1.22265	1.22265								1.49488
				-0.20622	0.20622								0.0425267
				0.0406845	0.0406845								0.00165523
				-7.48409	7.48409								56.0116
				1.09365	1.09365								1.19608
				1.10721	1.10721								1.22591
				0.290624	0.290624								0.0844622
				0.290624	0.290624								0.0844622
				0.0852785	0.0852785								0.00727242
				0.0972138	0.0972138								0.00945052
				-0.299759	0.299759								0.0898556
				0.415956	0.415956								0.173019
				0.395763	0.395763								0.156628
				-0.114793	0.114793								0.0131774
				-0.255533	0.255533								0.0652974
				0.6804	0.6804								0.462944
				-7.19159	7.19159								51.719
				0.386665	0.386665								0.14951
				0.0576109	0.0576109								0.00331901
				0.0179453	0.0179453								0.000322033
				-0.300737	0.300737								0.090443
				-4.31462	4.31462								18.6159
				-4.46564	4.46564								19.9419
				-2.27676	2.27676								5.18365
				2.47214	2.47214								6.11146
				2.33436	2.33436								5.44926
				0.820006	0.820006								0.672411
				0.664141	0.664141								0.441084
				-0.219771	0.219771								0.0482994
				-0.376658	0.376658								0.141871
				0.252728	0.252728								0.0638715
				0.0938418	0.0938418								0.00880629
				-1.63526	1.63526								2.67409
				-1.79401	1.79401								3.21846
				-1.04864	1.04864								1.09965
				-1.19766	1.19766								1.43439
				1.03093	1.03093								1.06283
				0.882503	0.882503								0.778812
				2.32258	2.32258								5.39436
				2.1726	2.1726								4.72018
				0.40766	0.40766								0.166186
				0.250639	0.250639								0.0628198
				-4.33949	4.33949								18.8312
				-4.51116	4.51116								20.3506
				1.45344	1.45344								2.11248
				1.29129	1.29129								1.66744
				-5.53808	5.53808								30.6704
				-5.72753	5.72753								32.8046
				0.200928	0.200928								0.0403722
				0.0369793	0.0369793								0.00136747
				0.00419468	0.00419468								1.75954e-05
				-0.157754	0.157754								0.0248865
				-0.776299	0.776299								0.60264
				-0.989784	0.989784								0.979672
				-0.118826	0.118826								0.0141197
				1.0805	1.0805								1.16747
				0.924682	0.924682								0.855037
				-0.593067	0.593067								0.351729
				-0.748067	0.748067								0.559605
				1.94348	1.94348								3.7771
				1.78848	1.78848								3.19865
				0.296666	0.296666								0.088011
				-3.86338	3.86338								14.9257
				-4.02418	4.02418								16.1941
				-0.0921255	0.0921255								0.0084871
				-1.06171	1.06171								1.12723
				-0.457088	0.457088								0.20893
				0.148531	0.148531								0.0220613
				0.217946	0.217946								0.0475004
				-2.79886	2.79886								7.83363
				-0.770503	0.770503								0.593675
				-2.11658	2.11658								4.47991
				-3.39997	3.39997								11.5598
				5.13206	5.13206								26.338
				10.9152	10.9152								119.142
				0.129222	0.129222								0.0166984
				0.242658	0.242658								0.058883
				1.82323	1.82323								3.32418
				1.97677	1.97677								3.90761
				0.503036	0.503036								0.253046
				0.471957	0.471957								0.222743
				0.270658	0.270658								0.0732555
				0.608896	0.608896								0.370755
				0.665972	0.665972								0.443519
				0.798043	0.798043								0.636873
				0.435963	0.435963								0.190064
				0.250919	0.250919								0.0629603
				0.278725	0.278725								0.0776878
				1.26096	1.26096								1.59002
				-0.147409	0.147409								0.0217294
				-0.157461	0.157461								0.0247941
				0.878835	0.878835								0.772351
				0.236393	0.236393								0.0558816
				0.55602	0.55602								0.309158
				1.30653	1.30653								1.70701
				0.484471	0.484471								0.234712
				-7.40097	7.40097								54.7744
				1.45138	1.45138								2.10651
				1.46277	1.46277								2.13971
				0.767185	0.767185								0.588573
				0.233157	0.233157								0.054362
				0.61938	0.61938								0.383632
				0.291298	0.291298								0.0848545
				1.73425	1.73425								3.00762
				4.89729	4.89729								23.9834
				-2.36516	2.36516								5.59397
				-2.33069	2.33069								5.43214
				2.05616	2.05616								4.2278
				4.57856	4.57856								20.9632
				4.49158	4.49158								20.1743
				2.91429	2.91429								8.49308
				2.81708	2.81708								7.93595
				-5.43303	5.43303								29.5178
				-3.24759	3.24759								10.5469
				-1.64218	1.64218								2.69677
				-2.48762	2.48762								6.18828
				-4.94381	4.94381								24.4413
				-4.93342	4.93342								24.3387
				-2.69772	2.69772								7.27769
				-5.63769	5.63769								31.7836
				-5.75437	5.75437								33.1128
				2.05993	2.05993								4.24332
				2.05642	2.05642								4.22887
				0.748161	0.748161								0.559745
				0.732701	0.732701								0.536851
				2.58057	2.58057								6.65933
				2.56166	2.56166								6.56212
				1.81312	1.81312								3.28739
				1.78334	1.78334								3.18029
				-1.51228	1.51228								2.287
				0.999083	0.999083								0.998167
				0.96699	0.96699								0.93507
				-1.61688	1.61688								2.61431
				18.3195	18.3195								335.605
				1.67345	1.67345								2.80043
				1.5921	1.5921								2.53478
				1.89076	1.89076								3.57499
				1.78541	1.78541								3.18769
				1.04952	1.04952								1.10148
				0.93463	0.93463								0.873532
				-0.0309701	0.0309701								0.000959148
				0.345438	0.345438								0.119327
				2.23428	2.23428								4.99201
				-6.97934	6.97934								48.7112
				0.37986	0.37986								0.144294
				0.54468	0.54468								0.296676
				0.489345	0.489345								0.239459
				0.46285	0.46285								0.21423
				0.354522	0.354522								0.125686
				-0.0529706	0.0529706								0.00280588
				0.994354	0.994354								0.988739
				0.262804	0.262804								0.0690658
				0.311984	0.311984								0.0973339
				0.341835	0.341835								0.116851
				0.746544	0.746544								0.557328
				7.54493	7.54493								56.926
				2.65952	2.65952								7.07307
				2.30912	2.30912								5.33202
				2.16172	2.16172								4.67301
				1.8703	1.8703								3.49804
				1.76708	1.76708								3.12258
				2.38318	2.38318								5.67952
				2.1323	2.1323								4.54671
				-0.000146224	0.000146224								2.13814e-08
				-3.75789	3.75789								14.1218
				-0.340234	0.340234								0.115759
				-7.08624	7.08624								50.2148
				-4.90415	4.90415								24.0507
				-0.0695271	0.0695271								0.00483402
				-0.0176282	0.0176282								0.000310753
				-7.25091	7.25091								52.5757
				-0.174267	0.174267								0.030369
				-0.149088	0.149088								0.0222271
				1.17278	1.17278								1.3754
				-0.84063	0.84063								0.706659
				0.873263	0.873263								0.762588
				0.193713	0.193713								0.0375248
				3.03144	3.03144								9.18964
				2.77241	2.77241								7.68625
				2.56469	2.56469								6.57766
				0.668639	0.668639								0.447078
				-0.279295	0.279295								0.0780058
				-1.26058	1.26058								1.58907
				-0.184129	0.184129								0.0339035
				-0.182933	0.182933								0.0334646
				1.60425	1.60425								2.57362
				2.2362	2.2362								5.00057
				0.50335	0.50335								0.253361
				3.17979	3.17979								10.1111
				2.51311	2.51311								6.3157
				1.81457	1.81457								3.29265
				6.50181	6.50181								42.2735
				1.86226	1.86226								3.46803
				1.49462	1.49462								2.2339
				1.26808	1.26808								1.60804
				1.26465	1.26465								1.59934
				2.18944	2.18944								4.79364
				1.82289	1.82289								3.32291
				1.79572	1.79572								3.2246
				1.52933	1.52933								2.33886
				2.12945	2.12945								4.53456
				2.41264	2.41264								5.82084
				2.4036	2.4036								5.77728
				2.43045	2.43045								5.90709
				1.21657	1.21657								1.48005
				1.90284	1.90284								3.62079
				1.32107	1.32107								1.74523
				1.95897	1.95897								3.83756
				1.87127	1.87127								3.50164
				-5.35143	5.35143								28.6378
				-5.33548	5.33548								28.4673
				-5.95482	5.95482								35.4599
				-5.94283	5.94283								35.3172
				-5.42627	5.42627								29.4444
				-5.80367	5.80367								33.6826
				-2.29088	2.29088								5.24811
				0.641377	0.641377								0.411364
				-2.21458	2.21458								4.90435
				1.09304	1.09304								1.19473
				-1.90527	1.90527								3.63005
				-1.90845	1.90845								3.64217
				-1.97647	1.97647								3.90644
				9.41758	9.41758								88.6908
				-1.10726	1.10726								1.22603
				1.53949	1.53949								2.37002
				0.345665	0.345665								0.119484
				-2.34366	2.34366								5.49273
				-1.14327	1.14327								1.30707
				-0.609293	0.609293								0.371238
				-1.5587	1.5587								2.42956
				-4.27641	4.27641								18.2877
				-1.72044	1.72044								2.95992
				-1.81625	1.81625								3.29875
				-1.74335	1.74335								3.03928
				-0.326818	0.326818								0.10681
				-8.90958	8.90958								79.3806
				-2.22528	2.22528								4.95187
				-2.53334	2.53334								6.41779
				-1.45028	1.45028								2.10332
				2.28179	2.28179								5.20657
				2.65865	2.65865								7.06842
				2.87681	2.87681								8.27606
				1.76415	1.76415								3.11223
				-0.0766106	0.0766106								0.00586919
				0.30778	0.30778								0.0947288
				0.940762	0.940762								0.885034
				-0.812858	0.812858								0.660738
[truncated: 1,863 more rows]

## Sheet: MN
latitude	longitude	GE ELEVATION	True elevation	error	Aerror	GSID	STATE						E2	sumE2
35.7492	-117.779	680.703	680.172	0.530595	0.530595	FT0958	CA			stdv	2.32731		0.281531	2364.74
34.5665	-118.115	824.277	823.336	0.940652	0.940652	EW0299	CA			MAE	1.45506		0.884827
34.9371	-119.503	765.449	764.978	0.471119	0.471119	EW3936	CA			LE95	4.56153		0.221953
32.7286	-115.144	36.2791	36.315	-0.0358866	0.0358866	DB0396	CA			MaxAE	19.9813		0.00128785
40.4409	-120.629	1356.8	1354.85	1.9581	1.9581	LT0172	CA			MinAE	0.000546686		3.83414
37.7316	-118.441	1481.51	1479.53	1.98035	1.98035	HR0281	CA			SampleSize	431		3.92179
35.5159	-117.267	724.589	723.536	1.05296	1.05296	FT0623	CA			RMSE	2.34508		1.10872
37.808	-122.306	0.126907	3.614	-3.48709	3.48709	HT0664	CA						12.1598
40.6747	-124.22	7.43677	7.455	-0.0182279	0.0182279	LV0658	CA						0.000332258
33.8469	-115.354	256.939	256.705	0.234162	0.234162	DW1045	CA						0.054832
34.818	-118.894	1193.62	1192.3	1.32738	1.32738	EW6913	CA						1.76193
35.6021	-117.902	973.178	971.845	1.33278	1.33278	FT1224	CA						1.77629
34.1217	-117.743	411.452	410.909	0.542734	0.542734	EV3096	CA						0.29456
34.5319	-118.1	882.638	881.815	0.823259	0.823259	EW0204	CA						0.677755
32.5762	-117.016	163.048	163.219	-0.17064	0.17064	DC1414	CA						0.0291179
32.5642	-117.019	165.114	164.05	1.06365	1.06365	DC1413	CA						1.13135
34.3559	-119.442	7.66092	5.487	2.17392	2.17392	EW6481	CA						4.72591
34.3033	-115.708	465.866	466.939	-1.07328	1.07328	EU0397	CA						1.15192
33.8177	-118.069	12.9926	12.618	0.374595	0.374595	DY0807	CA						0.140321
34.4108	-115.346	273.596	272.131	1.46502	1.46502	EU0354	CA						2.14629
34.0781	-119.026	4.50933	5.145	-0.635671	0.635671	EW6361	CA						0.404078
34.0655	-115.196	434.813	437.177	-2.36442	2.36442	EU0363	CA						5.59047
35.5296	-117.199	683.536	681.929	1.60726	1.60726	FT0362	CA						2.58327
35.5359	-117.175	677.642	677.536	0.106468	0.106468	FT0366	CA						0.0113353
32.6649	-115.496	2.15175	2.115	0.0367536	0.0367536	DB1172	CA						0.00135083
33.8265	-117.192	456.088	456.089	-0.000546686	0.000546686	DX2103	CA						2.98866e-07
32.6943	-115.29	12.5669	13.266	-0.69905	0.69905	DB0417	CA						0.488672
32.709	-115.23	20.0015	20.624	-0.622486	0.622486	DB0406	CA						0.387489
39.399	-121.132	692.618	689.147	3.4714	3.4714	KS0873	CA						12.0506
35.3171	-116.909	949.751	948.988	0.763308	0.763308	FT0072	CA						0.582639
37.806	-122.454	0.426196	3.387	-2.9608	2.9608	HT0710	CA						8.76636
41.7461	-124.201	7.644	8.974	-1.33	1.33	LV0122	CA						1.76889
35.8154	-117.597	773.093	775.859	-2.76553	2.76553	FT0441	CA						7.64813
35.7625	-117.602	667.861	671.319	-3.45779	3.45779	FT0433	CA						11.9563
35.7214	-117.607	658.322	661.996	-3.67437	3.67437	FT0752	CA						13.501
35.7121	-117.642	658.513	662.039	-3.52589	3.52589	FT0912	CA						12.4319
35.7274	-117.656	661.925	665.183	-3.25842	3.25842	FT0909	CA						10.6173
35.7593	-117.685	667.247	670.744	-3.49732	3.49732	FT0447	CA						12.2312
34.9383	-119.491	794.826	800.057	-5.23101	5.23101	EW5606	CA						27.3634
35.6521	-121.226	3.11931	7.665	-4.54569	4.54569	FV0988	CA						20.6633
35.6985	-116.304	163.491	163.544	-0.0529395	0.0529395	FT1171	CA						0.0028026
39.0063	-120.978	714.593	713.14	1.45316	1.45316	KS0327	CA						2.11167
34.5781	-120.648	18.2226	19.525	-1.30237	1.30237	DZ1774	CA						1.69617
34.1052	-119.108	-0.813115	1.89	-2.70311	2.70311	EW6513	CA						7.30683
36.3906	-118.026	1150.53	1149.96	0.568672	0.568672	GT1783	CA						0.323388
37.78	-122.282	4.89947	4.29	0.609472	0.609472	HT0877	CA						0.371456
37.7801	-122.285	4.79748	4.03	0.767476	0.767476	HT0878	CA						0.58902
37.7798	-122.279	4.48941	3.649	0.840407	0.840407	HT0875	CA						0.706285
33.6422	-115.178	189.183	189.778	-0.594833	0.594833	DW1126	CA						0.353827
35.6673	-121.281	7.85239	10.576	-2.72361	2.72361	FV1014	CA						7.41803
37.4866	-117.878	1543.15	1542.09	1.06201	1.06201	HQ0303	CA						1.12786
35.0615	-116.986	1209.12	1207.88	1.24225	1.24225	FT0038	CA						1.54319
41.1136	-120.928	1337.17	1336.54	0.62562	0.62562	MW0192	CA						0.391401
35.8127	-117.33	512.12	510.648	1.47201	1.47201	FT0382	CA						2.16681
35.3808	-116.852	1045.46	1039	6.46052	6.46052	FT0103	CA						41.7383
34.5812	-115.879	224.686	225.503	-0.817484	0.817484	EU0473	CA						0.66828
41.2565	-121.833	1215.61	1214.66	0.948134	0.948134	MW0411	CA						0.898958
35.1519	-120.658	39.7032	37.314	2.38919	2.38919	FV1169	CA						5.70821
41.1448	-121.122	1271.28	1272.08	-0.797396	0.797396	MW0341	CA						0.63584
40.4984	-122.372	147.323	145.939	1.38425	1.38425	LU1996	CA						1.91614
35.6661	-121.283	14.3123	16.975	-2.6627	2.6627	FV1007	CA						7.08995
32.6939	-115.337	9.81855	10.681	-0.862448	0.862448	DB0420	CA						0.743817
34.277	-119.307	2.1809	6.039	-3.8581	3.8581	EW5890	CA						14.8849
35.0379	-120.595	34.1532	35.626	-1.47278	1.47278	FV0410	CA						2.16909
33.0892	-115.769	-48.3626	-47.818	-0.544551	0.544551	DW1451	CA						0.296535
32.6864	-115.465	3.96477	6.211	-2.24623	2.24623	DB0450	CA						5.04553
39.6934	-121.777	69.1554	67.639	1.51644	1.51644	KS1900	CA						2.29959
35.0051	-119.42	611.972	610.799	1.17326	1.17326	FU2224	CA						1.37654
32.6459	-116.423	868.699	869.476	-0.777029	0.777029	DC0236	CA						0.603774
35.8001	-116.533	0.924424	1.509	-0.584576	0.584576	FT0249	CA						0.341729
35.8122	-117.329	511.662	510.022	1.63978	1.63978	FT0383	CA						2.68889
40.4637	-120.576	1641.7	1639.01	2.68768	2.68768	LT0177	CA						7.22364
36.8099	-118.205	1192.01	1189.49	2.51993	2.51993	GT1753	CA						6.35003
36.7364	-118.147	1170.39	1168.97	1.4168	1.4168	GT1760	CA						2.00732
34.4069	-118.758	223.359	223.477	-0.11789	0.11789	EW6987	CA						0.0138982
32.7097	-114.958	48.7187	48.825	-0.106258	0.106258	DB0280	CA						0.0112907
37.771	-122.263	9.07481	8.047	1.02781	1.02781	HT0864	CA						1.05639
37.7715	-122.277	7.83703	7.002	0.835032	0.835032	HT0866	CA						0.697279
40.4711	-122.332	137.888	136.906	0.981661	0.981661	LU1998	CA						0.963659
39.7337	-121.836	82.6373	62.656	19.9813	19.9813	KS1894	CA						399.251
35.6625	-117.619	720.808	720.843	-0.0353806	0.0353806	FT0701	CA						0.00125179
35.7266	-121.317	21.262	28.711	-7.44904	7.44904	FV1130	CA						55.4881
35.8911	-117.639	837.091	837.283	-0.191503	0.191503	FT0393	CA						0.0366735
35.6966	-117.626	661.057	660.238	0.819375	0.819375	FT0702	CA						0.671375
36.0121	-120.126	281.863	280.915	0.947698	0.947698	GU3478	CA						0.898132
35.6998	-117.626	659.192	658.621	0.571043	0.571043	FT0834	CA						0.32609
35.8326	-117.635	695.434	694.301	1.13277	1.13277	FT0410	CA						1.28317
35.7025	-117.626	658.703	657.94	0.762634	0.762634	FT0846	CA						0.581611
35.8461	-117.636	718.099	717.008	1.09093	1.09093	FT0407	CA						1.19013
35.7052	-117.626	658.314	657.086	1.22835	1.22835	FT0848	CA						1.50883
35.8596	-117.637	743.749	742.75	0.999087	0.999087	FT0403	CA						0.998174
35.708	-117.627	658.291	657.097	1.19368	1.19368	FT0854	CA						1.42487
35.8731	-117.638	778.308	776.967	1.34133	1.34133	FT0400	CA						1.79916
35.7107	-117.627	658.021	656.835	1.18568	1.18568	FT0857	CA						1.40584
35.8875	-117.639	825.407	824.562	0.84485	0.84485	FT0396	CA						0.713771
35.7134	-117.627	658.283	657.91	0.37279	0.37279	FT0859	CA						0.138972
35.7161	-117.627	658.032	656.76	1.27196	1.27196	FT0863	CA						1.61788
35.7188	-117.627	658.217	656.662	1.55522	1.55522	FT0867	CA						2.4187
35.7215	-117.628	658.069	656.605	1.46409	1.46409	FT0869	CA						2.14355
35.7242	-117.628	658.099	656.7	1.3986	1.3986	FT0875	CA						1.95608
35.7269	-117.628	658.108	656.694	1.41448	1.41448	FT0878	CA						2.00077
35.7296	-117.628	658.111	657.006	1.10476	1.10476	FT0871	CA						1.22049
35.7323	-117.628	658.205	656.948	1.25664	1.25664	FT0881	CA						1.57914
35.735	-117.628	658.309	657.473	0.835638	0.835638	FT0884	CA						0.698291
35.7379	-117.629	660.605	660.312	0.292767	0.292767	FT0887	CA						0.0857123
35.7406	-117.629	659.91	659.641	0.269424	0.269424	FT0890	CA						0.0725894
35.7435	-117.629	659.91	659.909	0.00142429	0.00142429	FT0893	CA						2.0286e-06
35.7462	-117.629	659.91	659.194	0.716424	0.716424	FT0896	CA						0.513264
35.7489	-117.629	659.874	659.262	0.612459	0.612459	FT0899	CA						0.375106
35.7516	-117.63	659.911	659.235	0.67612	0.67612	FT0430	CA						0.457139
35.7651	-117.63	661.076	659.694	1.38217	1.38217	FT0426	CA						1.91039
35.7786	-117.631	662.215	660.302	1.91337	1.91337	FT0423	CA						3.66098
35.7921	-117.632	664.174	661.551	2.62335	2.62335	FT0420	CA						6.88197
35.8056	-117.633	662.805	662.048	0.7566	0.7566	FT0417	CA						0.572444
35.8191	-117.634	671.458	670.521	0.936799	0.936799	FT0413	CA						0.877593
37.8086	-122.471	4.43343	4.249	0.184427	0.184427	HT0698	CA						0.0340135
32.9166	-115.458	-37.3671	-36.315	-1.05214	1.05214	DB1119	CA						1.107
38.0266	-120.414	632.215	631.807	0.408343	0.408343	JS4613	CA						0.166744
38.0335	-120.412	645.054	641.209	3.84458	3.84458	JS4614	CA						14.7808
37.6149	-118.811	2151.85	2152.3	-0.459006	0.459006	HR0404	CA						0.210686
39.6768	-121.759	69.5142	69.114	0.40022	0.40022	KS1901	CA						0.160176
34.0498	-115.215	444.164	448.067	-3.90321	3.90321	EU0665	CA						15.2351
34.7226	-116.12	548.639	547.66	0.978973	0.978973	EV0839	CA						0.958389
34.4458	-115.74	185.463	185.673	-0.210206	0.210206	EU0380	CA						0.0441864
34.2678	-117.459	818.635	815.904	2.73085	2.73085	EV3574	CA						7.45756
37.5727	-118.76	2116.77	2114.1	2.66594	2.66594	HR0413	CA						7.10725
35.0063	-119.42	598.881	599.845	-0.963799	0.963799	FU2223	CA						0.928908
35.6121	-116.685	624.486	614.239	10.2468	10.2468	FT0186	CA						104.997
37.703	-118.951	2313.27	2313.55	-0.281289	0.281289	HR0388	CA						0.0791236
40.3089	-122.075	183.183	183.665	-0.481859	0.481859	LU1660	CA						0.232189
33.809	-115.286	167.645	168.065	-0.419974	0.419974	DW1039	CA						0.176378
36.2069	-116.87	-76.8525	-77.527	0.674514	0.674514	GS0206	CA						0.454969
34.1219	-115.865	441.19	441.03	0.160396	0.160396	EU0431	CA						0.0257269
37.895	-119.093	2095.74	2094.5	1.2465	1.2465	HR0103	CA						1.55377
32.791	-115.796	-1.40966	-1.339	-0.0706632	0.0706632	DB0790	CA						0.00499328
39.5998	-121.653	80.9124	81.247	-0.334598	0.334598	KS1884	CA						0.111956
35.0213	-114.832	559.025	560.385	-1.36022	1.36022	FS0635	CA						1.8502
34.5672	-118.115	823.293	822.708	0.585472	0.585472	EW0300	CA						0.342778
34.937	-119.505	762.238	761.747	0.491261	0.491261	EW3937	CA						0.241338
34.7924	-118.834	1113.52	1112.37	1.15313	1.15313	EW3393	CA						1.32971
35.0029	-119.421	627.679	634.185	-6.50632	6.50632	FU2226	CA						42.3322
35.2995	-116.806	979.511	978.102	1.40895	1.40895	FT0088	CA						1.98513
35.2972	-116.815	1018.14	1018.99	-0.851407	0.851407	FT0080	CA						0.724895
34.9701	-119.437	894.287	894.452	-0.164735	0.164735	EW5669	CA						0.0271376
35.7505	-117.469	1008.14	1004.27	3.86267	3.86267	FT0387	CA						14.9203
32.8869	-115.56	-23.7444	-26.004	2.2596	2.2596	DB0908	CA						5.10578
33.6103	-114.673	102.923	103.145	-0.222143	0.222143	DW0735	CA						0.0493477
40.2708	-120.476	1250.71	1249.19	1.52437	1.52437	LT0034	CA						2.3237
35.8117	-117.802	709.457	711.438	-1.98104	1.98104	FT0538	CA						3.9245
37.7669	-122.259	8.76539	7.962	0.803388	0.803388	HT0862	CA						0.645432
36.4306	-121.917	51.8363	51.992	-0.155678	0.155678	GU2773	CA						0.0242357
32.7084	-114.94	48.43	48.956	-0.526037	0.526037	DB0272	CA						0.276715
39.3597	-121.692	28.6324	28.893	-0.26056	0.26056	KS0900	CA						0.0678915
39.5967	-120.401	1504.93	1506.79	-1.85607	1.85607	KS0030	CA						3.44498
36.1044	-120.982	124.838	124.299	0.538788	0.538788	GU2317	CA						0.290293
33.6902	-115.802	635.908	634.154	1.75358	1.75358	DW0376	CA						3.07505
41.4278	-120.526	1331.28	1329.23	2.05813	2.05813	MW0123	CA						4.23592
40.5173	-121.699	1304.27	1301.66	2.61051	2.61051	LT0429	CA						6.81479
40.017	-121.094	873.187	858.5	14.6875	14.6875	LT0307	CA						215.722
34.5527	-118.114	857.488	858.876	-1.38758	1.38758	EW0261	CA						1.92538
36.5911	-118.057	1132.25	1130.74	1.50985	1.50985	GT0162	CA						2.27964
34.373	-115.692	221.386	221.44	-0.0539793	0.0539793	EU0388	CA						0.00291376
37.7763	-122.277	5.9805	5.125	0.855497	0.855497	HT0867	CA						0.731875
32.7438	-115.965	86.1493	89.475	-3.32573	3.32573	DB0511	CA						11.0605
34.9837	-119.435	813.997	817.372	-3.37507	3.37507	EW5762	CA						11.3911
36.5911	-118.057	1132.41	1130.93	1.47249	1.47249	GT1771	CA						2.16822
35.7716	-117.787	687.687	687.968	-0.28054	0.28054	FT0522	CA						0.0787024
40.8226	-122.854	987.117	982.707	4.41006	4.41006	LU0812	CA						19.4487
35.8001	-117.778	687.526	687.756	-0.22999	0.22999	FT0541	CA						0.0528953
40.5176	-121.756	1211.71	1210.93	0.786477	0.786477	LT0433	CA						0.618546
35.7445	-117.841	709.278	709.284	-0.00616723	0.00616723	FT0919	CA						3.80347e-05
34.1221	-115.852	421.905	421.273	0.631645	0.631645	EU0429	CA						0.398975
40.4627	-122.319	135.966	134.359	1.60729	1.60729	LU1993	CA						2.58339
37.426	-121.904	6.59931	6.1	0.499313	0.499313	HS2849	CA						0.249314
35.6327	-116.291	144.974	145.605	-0.631028	0.631028	FT0164	CA						0.398196
34.7639	-114.62	277.982	279.013	-1.03095	1.03095	EU0282	CA						1.06286
34.1068	-117.219	356.398	353.435	2.96267	2.96267	EV9087	CA						8.77744
34.9244	-117.332	701.767	701.533	0.234408	0.234408	EV0251	CA						0.0549469
33.6904	-115.607	410.893	410.493	0.400132	0.400132	DW1072	CA						0.160106
35.602	-117.916	1026.09	1025.78	0.312442	0.312442	FT1050	CA						0.0976198
33.6106	-114.574	82.0595	81.866	0.193509	0.193509	DW1284	CA						0.0374456
41.907	-124.056	719.976	719.902	0.0743762	0.0743762	LV0135	CA						0.00553182
32.8084	-115.382	-3.47503	-3.818	0.342972	0.342972	DB0650	CA						0.11763
32.8083	-115.382	-4.57066	-4.776	0.20534	0.20534	DB0649	CA						0.0421647
33.6062	-115.018	118.794	118.443	0.350571	0.350571	DW1137	CA						0.1229
33.9407	-117.877	141.685	140.393	1.2921	1.2921	DX3200	CA						1.66953
37.7644	-122.254	8.14641	7.537	0.609415	0.609415	HT0860	CA						0.371387
32.6175	-116.181	853.705	853.233	0.47213	0.47213	DC0168	CA						0.222907
40.6195	-122.371	223.702	215.674	8.02848	8.02848	LU0129	CA						64.4564
35.7936	-116.339	645.225	645.95	-0.724949	0.724949	FT1181	CA						0.525552
34.114	-115.152	351.969	354.708	-2.73856	2.73856	EU0656	CA						7.49969
32.8098	-115.38	-3.50524	-3.437	-0.0682424	0.0682424	DB0654	CA						0.00465703
40.7337	-122.986	960.992	957.7	3.29212	3.29212	LU0847	CA						10.838
34.5531	-118.114	856.168	857.59	-1.42242	1.42242	EW0260	CA						2.02328
32.6067	-116.632	670.395	669.892	0.50331	0.50331	DC0041	CA						0.253321
37.2535	-121.799	72.3177	59.64	12.6777	12.6777	HS4926	CA						160.723
35.6983	-116.304	163.417	163.363	0.0542036	0.0542036	FT1172	CA						0.00293803
35.0118	-117.912	726.69	724.971	1.71853	1.71853	FT1015	CA						2.95334
33.9862	-117.362	269.482	269.277	0.204922	0.204922	DX2755	CA						0.0419931
35.5256	-116.178	207.679	208.512	-0.833324	0.833324	FT0140	CA						0.694429
41.2797	-124.092	79.4955	79.444	0.0515015	0.0515015	LV0180	CA						0.00265241
36.3268	-116.423	630.9	630.502	0.398492	0.398492	GS0415	CA						0.158796
37.2518	-118.368	1274.7	1273.97	0.722484	0.722484	HR2479	CA						0.521983
34.1225	-115.773	401.433	400.846	0.587425	0.587425	EU0423	CA						0.345068
34.9343	-119.584	699.928	701.308	-1.37994	1.37994	EW6847	CA						1.90422
40.3235	-121.948	523.615	523.262	0.353082	0.353082	LT0456	CA						0.124667
34.5319	-118.101	881.693	880.812	0.881318	0.881318	EW0201	CA						0.776722
35.7437	-117.554	698.948	700.826	-1.87815	1.87815	FT0779	CA						3.52743
41.9023	-120.36	1441.71	1442.22	-0.51269	0.51269	MW0005	CA						0.262851
33.9526	-117.865	178.401	178.658	-0.257339	0.257339	DX3483	CA						0.0662232
34.1129	-119.082	2.58628	4.256	-1.66972	1.66972	EW6444	CA						2.78796
32.7893	-115.782	-5.27896	-6.378	1.09904	1.09904	DB1212	CA						1.20789
32.7892	-115.782	-5.39267	-6.282	0.889334	0.889334	DB1213	CA						0.790916
32.7893	-115.782	-5.16085	-6.045	0.884152	0.884152	DB1211	CA						0.781725
40.3469	-121.879	671.444	671.264	0.179691	0.179691	LT0459	CA						0.032289
35.6999	-117.614	660.526	659.75	0.776107	0.776107	FT0721	CA						0.602342
35.6983	-117.614	660.826	659.079	1.74694	1.74694	FT0719	CA						3.05181
40.3159	-122.055	225.197	225.767	-0.569823	0.569823	LU1657	CA						0.324698
37.4049	-118.35	1253.7	1253.96	-0.265967	0.265967	HR0014	CA						0.0707383
36.1698	-121.058	111.797	111.643	0.153675	0.153675	GU2441	CA						0.0236159
37.9508	-119.114	2085.36	2085.38	-0.0182693	0.0182693	HR0092	CA						0.000333766
37.619	-122.1	2.93702	2.97	-0.032985	0.032985	HT2350	CA						0.00108801
34.5168	-118.103	938.911	938.1	0.810712	0.810712	EW0169	CA						0.657254
37.057	-120.849	36.3472	36.204	0.143242	0.143242	HS1381	CA						0.0205182
41.2331	-123.94	765.603	771.769	-6.16623	6.16623	MX0720	CA						38.0224
35.0044	-119.421	620.424	623.627	-3.20258	3.20258	FU2225	CA						10.2565
37.1834	-121.992	229.436	229.038	0.398044	0.398044	HS3160	CA						0.158439
34.5161	-118.105	942.061	941.205	0.856009	0.856009	EW0168	CA						0.732751
37.7801	-122.291	3.81457	2.863	0.951574	0.951574	HT0880	CA						0.905493
34.9816	-116.594	538.235	538.091	0.143558	0.143558	EV3569	CA						0.0206088
35.4277	-116.889	1018.6	1017.14	1.45896	1.45896	FT0114	CA						2.12856
39.146	-121.587	19.4719	18.446	1.02587	1.02587	KS0923	CA						1.0524
39.2942	-123.794	52.6378	58.216	-5.57815	5.57815	KT2117	CA						31.1158
40.1282	-123.978	517.932	519.338	-1.40644	1.40644	LU2205	CA						1.97806
39.4978	-121.575	56.1366	54.895	1.2416	1.2416	KS1786	CA						1.54156
35.0386	-118.962	208.721	208.201	0.52021	0.52021	FU0256	CA						0.270619
37.805	-122.333	1.76649	4.148	-2.38151	2.38151	HT3754	CA						5.67161
37.4253	-121.905	8.3794	6.164	2.2154	2.2154	HS2969	CA						4.90801
36.4398	-121.922	21.9808	22.09	-0.109217	0.109217	GU2777	CA						0.0119283
35.2483	-116.792	1070.68	1069.99	0.695476	0.695476	FT1091	CA						0.483687
35.2484	-116.792	1070.25	1070.11	0.144312	0.144312	FT1093	CA						0.020826
35.2481	-116.792	1072.45	1072.15	0.300037	0.300037	FT1092	CA						0.090022
37.4628	-118.349	1291.86	1290.8	1.0618	1.0618	HR0006	CA						1.12743
41.2666	-122.275	994.288	993.183	1.10451	1.10451	MX0121	CA						1.21994
35.804	-117.68	665.691	668.506	-2.81525	2.81525	FT0455	CA						7.92564
35.8562	-117.623	760.486	757.327	3.15921	3.15921	FT0405	CA						9.9806
35.8151	-117.62	683.993	682.926	1.06709	1.06709	FT0415	CA						1.13868
35.7574	-117.617	659.895	659.206	0.68911	0.68911	FT0428	CA						0.474873
35.7492	-117.616	659.996	658.78	1.21558	1.21558	FT0756	CA						1.47764
35.741	-117.615	659.53	657.895	1.6353	1.6353	FT0757	CA						2.67422
35.7329	-117.615	658.322	657.011	1.31063	1.31063	FT0758	CA						1.71776
35.7447	-117.645	661.454	661.353	0.100877	0.100877	FT0901	CA						0.0101761
35.715	-117.628	658.3	658.074	0.226378	0.226378	FT0861	CA						0.0512469
35.936	-117.602	1087.12	1084.92	2.19895	2.19895	FT0389	CA						4.83537
34.8542	-116.83	603.841	603.344	0.496677	0.496677	EV0721	CA						0.246688
34.8629	-114.664	227.948	226.258	1.69007	1.69007	EU0255	CA						2.85634
34.4461	-115.74	184.672	185.548	-0.876434	0.876434	EU0379	CA						0.768137
33.7388	-118.09	11.55	10.345	1.20503	1.20503	DY0927	CA						1.4521
34.5166	-118.104	936.84	935.903	0.937122	0.937122	EW0167	CA						0.878198
35.2587	-116.775	982.381	978.214	4.16694	4.16694	FT0082	CA						17.3634
34.8709	-116.933	617.347	616.41	0.936894	0.936894	EV0706	CA						0.877769
34.7638	-114.62	278.624	279.265	-0.641166	0.641166	EU0754	CA						0.411094
40.3686	-124.361	9.83816	11.029	-1.19084	1.19084	LV0371	CA						1.41811
35.0097	-116.532	591.661	596.89	-5.22923	5.22923	FT1095	CA						27.3448
35.6953	-117.626	662.6	660.791	1.80913	1.80913	FT0706	CA						3.27295
35.6954	-117.622	661.425	660.763	0.662151	0.662151	FT0709	CA						0.438443
35.6956	-117.619	661.726	660.859	0.866822	0.866822	FT0711	CA						0.75138
35.6957	-117.616	661.321	660.427	0.893735	0.893735	FT0714	CA						0.798762
35.6958	-117.614	661.161	659.781	1.38033	1.38033	FT0716	CA						1.9053
35.696	-117.609	662.384	661.327	1.05673	1.05673	FT0725	CA						1.11669
35.6951	-117.629	661.448	660.652	0.795797	0.795797	FT0831	CA						0.633293
33.8673	-115.356	308.67	309.101	-0.430709	0.430709	DW1050	CA						0.18551
33.2404	-117.412	19.2915	17.684	1.60752	1.60752	DX3654	CA						2.58411
32.6649	-115.497	1.61879	1.737	-0.118213	0.118213	DB1173	CA						0.0139743
39.4836	-121.627	53.6001	56.672	-3.07191	3.07191	KS1953	CA						9.43666
35.8539	-117.599	830.807	827.49	3.31742	3.31742	FT0445	CA						11.0053
35.7288	-117.569	667.315	667.235	0.080227	0.080227	FT0775	CA						0.00643636
41.7461	-124.201	5.43169	8.888	-3.45631	3.45631	LV0120	CA						11.9461
35.7421	-117.648	663.14	663.465	-0.324737	0.324737	FT0907	CA						0.105454
35.6443	-117.881	918.798	918.772	0.0256157	0.0256157	FT0962	CA						0.000656163
35.7922	-117.716	672.304	672.524	-0.220432	0.220432	FT0451	CA						0.0485904
35.785	-117.597	686.87	688.51	-1.64046	1.64046	FT0436	CA						2.69112
35.7358	-117.664	664.615	664.181	0.434218	0.434218	FT0903	CA						0.188545
41.5579	-122.853	831.956	831.767	0.188628	0.188628	MX0363	CA						0.0355804
34.517	-118.103	931.904	933.172	-1.26783	1.26783	EW0170	CA						1.60738
34.5869	-118.119	806.903	806.082	0.82115	0.82115	EW0330	CA						0.674287
37.7655	-122.242	10.2519	9.41	0.841879	0.841879	HT0031	CA						0.708761
37.761	-122.246	8.45585	7.929	0.526852	0.526852	HT0037	CA						0.277573
34.2382	-115.721	740.964	741.447	-0.483265	0.483265	EU0406	CA						0.233545
40.1861	-122.213	84.9386	84.832	0.106614	0.106614	LU1959	CA						0.0113666
39.1708	-121.636	28.8909	25.827	3.0639	3.0639	KS1833	CA						9.38746
39.6602	-121.739	69.5775	70.966	-1.38846	1.38846	KS1889	CA						1.92782
35.5866	-116.226	201.558	202.224	-0.66558	0.66558	FT1159	CA						0.442996
35.6646	-121.284	6.17483	10.679	-4.50417	4.50417	FV1009	CA						20.2876
35.6646	-121.284	6.25088	10.83	-4.57912	4.57912	FV1010	CA						20.9683
37.2137	-122.408	17.1923	16.975	0.217348	0.217348	HT1519	CA						0.0472402
40.3533	-121.817	898.622	900.206	-1.58422	1.58422	LT0462	CA						2.50976
35.3891	-116.848	1028.6	1025.33	3.26914	3.26914	FT0106	CA						10.6873
34.5549	-120.616	18.4128	23.895	-5.48218	5.48218	DZ1175	CA						30.0543
38.0925	-122.944	33.45	32.969	0.481041	0.481041	JT2606	CA						0.2314
40.3758	-120.581	1266.58	1265.86	0.726623	0.726623	LT0134	CA						0.527981
38.2037	-122.923	39.1352	40.535	-1.39981	1.39981	JT9477	CA						1.95947
37.3378	-122.393	134.371	134.647	-0.276263	0.276263	HT1483	CA						0.0763211
40.1113	-120.895	1068.49	1071.03	-2.54588	2.54588	LT0148	CA						6.48149
34.3916	-118.536	370.731	371.546	-0.815414	0.815414	EW4942	CA						0.6649
41.9856	-121.506	1233.87	1232.94	0.936846	0.936846	MW0571	CA						0.877681
34.5029	-115.744	183.688	184.246	-0.558426	0.558426	EU0514	CA						0.31184
39.9424	-120.953	1041.58	1041.99	-0.412236	0.412236	KS0531	CA						0.169939
39.9749	-120.945	1127.83	1130.66	-2.82133	2.82133	KS1341	CA						7.95989
39.9749	-120.945	1127.84	1130.66	-2.82294	2.82294	KS1343	CA						7.96902
39.9732	-120.94	1081.61	1084.44	-2.82552	2.82552	KS1558	CA						7.98356
41.0894	-121.191	1256.61	1256.33	0.274869	0.274869	MW0334	CA						0.0755532
40.8306	-121.513	1010.97	1006.32	4.64942	4.64942	LT0400	CA						21.6171
36.7366	-118.145	1168.17	1165.43	2.7421	2.7421	GT1761	CA						7.5191
40.194	-122.249	116.864	120.39	-3.52556	3.52556	LU0232	CA						12.4296
33.8276	-118.39	23.447	21.711	1.73598	1.73598	DY1212	CA						3.01362
34.7233	-114.493	148.129	150.105	-1.976	1.976	EU0763	CA						3.90457
35.5236	-116.178	208.621	208.607	0.0142031	0.0142031	FT1155	CA						0.000201727
33.9574	-117.02	761.582	760.223	1.35916	1.35916	DX3694	CA						1.84731
34.1266	-117.409	437.845	436.534	1.31054	1.31054	EV9076	CA						1.71752
34.1042	-117.323	339.824	337.274	2.55046	2.55046	EV1042	CA						6.50485
34.1045	-117.329	345.537	342.107	3.42973	3.42973	EV1036	CA						11.763
40.3109	-122.017	285.403	285.162	0.241417	0.241417	LU1656	CA						0.0582824
35.455	-116.163	229.081	228.908	0.173308	0.173308	FT1150	CA						0.0300358
37.4253	-121.917	13.1751	13.996	-0.820864	0.820864	HS2975	CA						0.673818
37.0439	-121.588	69.9136	70.044	-0.130384	0.130384	HS2733	CA						0.0169999
35.7	-117.631	658.984	658.11	0.873954	0.873954	FT0840	CA						0.763795
35.8134	-117.736	675.284	674.142	1.1416	1.1416	FT0460	CA						1.30324
41.5616	-120.269	1944.13	1943.01	1.12154	1.12154	MW0695	CA						1.25785
35.7291	-117.606	658.422	658.193	0.228779	0.228779	FT0753	CA						0.0523397
35.7374	-117.604	659.859	658.433	1.42568	1.42568	FT0754	CA						2.03256
35.7498	-117.604	660.295	659.321	0.974046	0.974046	FT0755	CA						0.948766
35.7054	-117.636	658.339	657.764	0.574803	0.574803	FT0914	CA						0.330398
35.7748	-117.599	679.854	680.843	-0.989051	0.989051	FT0434	CA						0.978221
35.7998	-117.594	717.823	716.072	1.75146	1.75146	FT0438	CA						3.06761
35.7865	-117.776	687.399	686.949	0.450087	0.450087	FT0532	CA						0.202578
35.8054	-117.794	698.064	697.758	0.305985	0.305985	FT0540	CA						0.093627
35.8085	-117.765	685.349	684.891	0.458102	0.458102	FT0542	CA						0.209857
35.7192	-117.649	658.332	657.734	0.59812	0.59812	FT0910	CA						0.357748
35.8996	-116.656	9.13378	9.87	-0.736221	0.736221	FT0239	CA						0.542021
35.4566	-120.957	15.0613	13.213	1.84831	1.84831	FV1040	CA						3.41624
35.7466	-117.674	665.237	664.536	0.701026	0.701026	FT0902	CA						0.491438
34.1367	-115.949	563.056	562.86	0.196439	0.196439	EU0442	CA						0.0385882
32.622	-116.475	791.421	790.934	0.487292	0.487292	DC0012	CA						0.237453
35.7744	-117.7	669.861	668.936	0.924793	0.924793	FT0449	CA						0.855242
34.5028	-115.744	183.587	184.138	-0.55106	0.55106	EU0515	CA						0.303667
34.2202	-115.05	191.161	191.234	-0.0729993	0.0729993	EU0615	CA						0.00532889
35.6326	-116.291	144.982	145.504	-0.521675	0.521675	FT1165	CA						0.272144
37.7634	-122.211	3.81466	3.506	0.308663	0.308663	HT0003	CA						0.0952726
40.1808	-122.225	86.3951	90.005	-3.60994	3.60994	LU1963	CA						13.0317
34.3879	-118.998	216.057	216.039	0.0180521	0.0180521	EW7537	CA						0.000325877
34.3876	-118.999	216.514	217.267	-0.752978	0.752978	EW7539	CA						0.566975
34.388	-118.999	221.063	221.866	-0.802555	0.802555	EW7540	CA						0.644094
34.4164	-118.54	378.148	378.868	-0.719803	0.719803	EW5001	CA						0.518116
41.5579	-122.853	831.956	831.79	0.165628	0.165628	MX1109	CA						0.0274326
37.8049	-122.455	2.31074	3.001	-0.690256	0.690256	HT3126	CA						0.476453
37.8055	-122.456	4.99683	4.084	0.912833	0.912833	HT3127	CA						0.833263
35.9726	-116.271	480.917	481.523	-0.605519	0.605519	FT1203	CA						0.366653
34.1173	-119.098	2.97241	2.874	0.0984145	0.0984145	EW6435	CA						0.00968542
33.6775	-115.239	215.16	215.425	-0.265344	0.265344	DW1119	CA						0.0704076
33.9769	-115.256	279.636	279.805	-0.168912	0.168912	DW1021	CA						0.0285313
35.8002	-117.747	676.014	676.095	-0.0814665	0.0814665	FT0475	CA						0.00663679
35.7209	-117.743	680.93	680.552	0.377619	0.377619	FT0805	CA						0.142596
35.7392	-117.744	672.124	672.569	-0.444795	0.444795	FT0801	CA						0.197843
35.8242	-117.748	701.286	701.127	0.159491	0.159491	FT0470	CA						0.0254375
35.6543	-117.739	723.652	723.019	0.633418	0.633418	FT0818	CA						0.401219
33.108	-115.837	-46.143	-42.261	-3.882	3.882	DW1457	CA						15.0699
36.7365	-118.147	1170.45	1168.77	1.67795	1.67795	GT0211	CA						2.81552
36.7971	-118.198	1207.6	1205.71	1.89832	1.89832	GT1754	CA						3.60361
37.5725	-121.971	26.7117	26.451	0.260693	0.260693	HS3565	CA						0.0679606
37.5726	-121.971	29.9442	26.607	3.33724	3.33724	HS3566	CA						11.1372
40.5301	-121.66	1403.37	1402.76	0.616091	0.616091	LT0419	CA						0.379568
37.9039	-118.439	1812.58	1809.79	2.7905	2.7905	HR0261	CA						7.78688
35.6467	-116.398	80.268	79.936	0.332028	0.332028	FT0156	CA						0.110243
35.7039	-117.808	696.496	695.862	0.633612	0.633612	FT0941	CA						0.401465
34.1366	-115.931	537.938	536.958	0.97997	0.97997	EU0439	CA						0.960341
37.6391	-121.002	32.9001	27.143	5.75707	5.75707	HS0238	CA						33.1439
35.7168	-117.757	683.227	682.515	0.711582	0.711582	FT0956	CA						0.506349
34.5165	-118.633	489.217	487.721	1.49601	1.49601	EW2763	CA						2.23805
35.7982	-117.848	729.246	729.018	0.227907	0.227907	FT0509	CA						0.0519417
34.238	-115.721	741.479	741.275	0.203761	0.203761	EU0408	CA						0.0415185
35.4041	-116.128	284.169	283.552	0.617036	0.617036	FT1143	CA						0.380734
39.8162	-121.852	99.9326	98.552	1.38062	1.38062	KS1114	CA						1.90611
34.3726	-115.693	223.438	223.033	0.405048	0.405048	EU0390	CA						0.164064
40.4414	-122.288	148.252	146.898	1.35352	1.35352	LU1997	CA						1.83201
35.211	-116.114	349.858	351.984	-2.12592	2.12592	FT1131	CA						4.51952
33.9438	-117.045	688.59	686.91	1.68012	1.68012	DX3710	CA						2.82282
39.8199	-121.852	97.247	98.705	-1.45801	1.45801	KS1115	CA						2.1258
33.1048	-115.814	-57.2211	-55.31	-1.91112	1.91112	DW1455	CA						3.65239
37.806	-122.454	0.411019	3.383	-2.97198	2.97198	HT2258	CA						8.83267
37.8059	-122.454	0.720403	3.692	-2.9716	2.9716	HT2257	CA						8.83039
33.6061	-115.111	152.841	152.971	-0.1295	0.1295	DW1131	CA						0.0167703
35.4237	-117.728	761.419	759.799	1.61971	1.61971	FT0605	CA						2.62347
33.6058	-115.018	118.999	118.515	0.484282	0.484282	DW0579	CA						0.234529
34.4974	-118.122	976.976	976.032	0.943729	0.943729	EW2607	CA						0.890624
36.6271	-118.015	1125.31	1124.62	0.685488	0.685488	GT2154	CA						0.469894
33.9823	-117.156	552.089	550.866	1.2226	1.2226	DX2668	CA						1.49474
34.8047	-116.469	558.143	558.043	0.099535	0.099535	EV0862	CA						0.00990721
35.2472	-116.794	1085.69	1084.95	0.739838	0.739838	FT0033	CA						0.54736
35.247	-116.794	1085.58	1084.63	0.95309	0.95309	FT1615	CA						0.90838
35.247	-116.794	1085.2	1083.93	1.27051	1.27051	FT1616	CA						1.6142
35.2469	-116.794	1085.98	1084.88	1.0969	1.0969	FT1617	CA						1.20319
35.2493	-116.788	1058.31	1054.93	3.38756	3.38756	FT0081	CA						11.4756
35.2472	-116.794	1085.33	1084.47	0.857492	0.857492	FT0034	CA						0.735292
35.2471	-116.794	1086.06	1085.17	0.888062	0.888062	FT0035	CA						0.788653
32.8729	-117.251	79.9251	86.37	-6.4449	6.4449	DC0981	CA						41.5368
41.9512	-124.182	262.945	265.966	-3.02084	3.02084	LV0015	CA						9.12545
35.9014	-116.26	424.566	424.019	0.546718	0.546718	FT1196	CA						0.298901
34.9598	-119.449	904.351	905.019	-0.668458	0.668458	EW5680	CA						0.446836
37.0933	-118.254	1186.72	1183.87	2.84341	2.84341	HR0211	CA						8.08498
37.9043	-118.439	1812.42	1810.55	1.87389	1.87389	HR0259	CA						3.51146
34.5157	-118.106	944.9	943.673	1.22747	1.22747	EW0166	CA						1.50668
35.3131	-117.609	1000.54	998.664	1.87473	1.87473	FT0559	CA						3.5146
34.9365	-119.511	751.379	751.062	0.316824	0.316824	EW3931	CA						0.100378
37.1735	-118.285	1204.92	1206.71	-1.79665	1.79665	HR0205	CA						3.22795
37.1734	-118.289	1207.83	1208.78	-0.950815	0.950815	HR0201	CA						0.904048
37.4693	-117.839	1580.07	1577.27	2.80393	2.80393	HQ0310	CA						7.86201
37.7403	-118.974	2284.05	2282.01	2.0426	2.0426	HR0382	CA						4.17222
35.0017	-119.421	638.623	642.566	-3.94314	3.94314	FU2227	CA						15.5484
36.8066	-118.118	1149.92	1148.06	1.86532	1.86532	GT0265	CA						3.47941
37.8413	-118.479	1666.87	1665.85	1.0257	1.0257	HR0268	CA						1.05205
34.9345	-119.585	699.111	701.124	-2.01303	2.01303	EW3943	CA						4.05227
35.8614	-117.712	816.419	816.99	-0.570805	0.570805	FT0467	CA						0.325818
35.8716	-117.724	844.111	843.335	0.775749	0.775749	FT0469	CA						0.601787
35.8692	-117.713	834.173	835.232	-1.05914	1.05914	FT0468	CA						1.12177
39.9384	-121.313	603.164	603.58	-0.416402	0.416402	KS0596	CA						0.173391
41.1118	-120.478	1695.92	1693.54	2.38684	2.38684	MW0098	CA						5.69702
34.5174	-118.102	930.936	930.11	0.825845	0.825845	EW0171	CA						0.68202
39.5239	-121.3	1010.25	1012.94	-2.69108	2.69108	KS0677	CA						7.24193
34.951	-119.451	916.296	915.7	0.596183	0.596183	EW6557	CA						0.355434
41.6051	-121.92	1441.74	1445.5	-3.75575	3.75575	MW0491	CA						14.1057
													0
													0
													0
													0
													0
													0
													0
													0
													0
													0
													0
													0
