# Supplementary material for: Google Earth elevation data extraction and accuracy assessment for transportation applications
Source: PLoS One. 2017 Apr 26;12(4):e0175756. doi: 10.1371/journal.pone.0175756 (PMC5405931; doi:10.1371/journal.pone.0175756)
Supplement: S1 File — (ZIP) [file pone.0175756.s001.zip › GE PAPER DATA/figure7.xlsx]

## Sheet: Monument (I5-MP221-250)
Designation	ACC	latitude	longitude	latitude_decimal	longitude_decimal	hc_northing	hc_easting	Zone	hc_scale	hc_conv_angle	v_ortho_elevation	v_ellipsoidal_elevation				latitude	longitude	Elevation_USGS1/9	USGS		GEelevation	Google Earth
IS2902	IS	482028	1.22201e+06	48.3411	-122.335	150194	388657	N	0.99995	-10706.1	10.661	-11.348				48.3411	-122.335	2.68254	7.97846		2.77811	7.88289
IS2902	IS	482028	1.22201e+06	48.3411	-122.335	150194	388657	N	0.99995	-10706.1	10.667	-11.403				48.3411	-122.335	2.68246	7.98454		2.77797	7.88903
GP29005-85	GP	482117	1.22201e+06	48.3548	-122.336	151716	388621	N	0.999951	-10708.5	3.353	-18.609				48.3548	-122.336	2.92023	0.432774		2.94924	0.403761
GP29005-86	GP	482209	1.22201e+06	48.3692	-122.336	153323	388671	N	0.999952	-10707.8	3.656	-18.248				48.3692	-122.336	3.34234	0.313655		3.40507	0.250935
GP29005-86	GP	482209	1.22201e+06	48.3692	-122.336	153323	388671	N	0.999952	-10707.8	3.652	-18.251				48.3692	-122.336	3.34158	0.31042		3.4044	0.247595
GP29005-87	GP	482257	1.22196e+06	48.3825	-122.333	154793	388920	N	0.999953	-10659.8	12.007	-9.845				48.3825	-122.333	3.97104	8.03596		11.4759	0.531072
GP29005-87	GP	482257	1.22196e+06	48.3825	-122.333	154793	388920	N	0.999953	-10659.8	11.997	-9.842				48.3825	-122.333	3.97098	8.02602		11.476	0.521006
GP29005-88	GP	482358	1.22195e+06	48.3994	-122.33	156666	389182	N	0.999954	-10651.7	13.901	-7.895				48.3994	-122.33	12.3375	1.56346		13.5251	0.3759
GP29005-88	GP	482358	1.22195e+06	48.3994	-122.33	156666	389182	N	0.999954	-10651.7	13.875	-7.893				48.3994	-122.33	12.3386	1.53636		13.5286	0.346415
GP29005-91	GP	482649	1.22203e+06	48.4471	-122.341	161985	388476	N	0.999959	-10721	15.698	-5.96				48.4471	-122.341	15.444	0.253954		15.378	0.319982
GP29005-104	GP	482706	1.22203e+06	48.4517	-122.342	162504	388443	N	0.999959	-10722.6	9.051	-12.596				48.4517	-122.342	9.16485	-0.113847		9.71599	-0.664987
GP29005-92	GP	482707	1.22203e+06	48.4521	-122.341	162540	388465	N	0.999959	-10721.8	17.321	-4.515				48.4521	-122.341	10.6902	6.63078		16.0879	1.23311
IS2902A	IS	482708	1.22203e+06	48.4523	-122.341	162562	388465	N	0.999959	-10721.8	10.727	-11.109				48.4523	-122.341	10.586	0.140955		9.71595	1.01105
IS2903	IS	482714	1.22203e+06	48.4539	-122.341	162740	388465	N	0.999959	-10721.9	9.73	-11.908				48.4539	-122.341	9.779	-0.049		9.92113	-0.191133
IS2904	IS	482727	1.22203e+06	48.4574	-122.341	163132	388464	N	0.99996	-10722.2	10.201	-11.621				48.4574	-122.341	10.3044	-0.103449		10.8555	-0.654523
GP29005-79	GP	482815	1.22203e+06	48.4709	-122.342	164638	388436	N	0.999961	-10724.3	19.194	-2.414				48.4709	-122.342	10.3492	8.84478		19.0096	0.184384
GP29005-80	GP	482845	1.22203e+06	48.4792	-122.343	165553	388432	N	0.999962	-10725.1	10.266	-11.311				48.4792	-122.343	9.90273	0.363275		10.2806	-0.0145848
GP29005-31	GP	482907	1.22202e+06	48.4853	-122.338	166226	388797	N	0.999963	-10712.4	14.386	-7.158				48.4853	-122.338	12.8544	1.5316		14.0816	0.304353
GP29005-120	GP	482922	1.22201e+06	48.4895	-122.335	166694	388990	N	0.999963	-10705.7	9.512	-12.021				48.4895	-122.335	9.25344	0.258558		9.11172	0.400276
GP29005-121	GP	483028	1.22202e+06	48.5078	-122.339	168729	388748	N	0.999965	-10715.9	16.82	-4.689				48.5078	-122.339	13.5719	3.24809		16.6712	0.148806
GP29005-122	GP	483144	1.2221e+06	48.5288	-122.351	171088	387891	N	0.999968	-10748.7	24.114	2.634				48.5288	-122.351	24.0214	0.092564		23.8238	0.290174
GP29005-49	GP	483208	1.22212e+06	48.5355	-122.354	171836	387686	N	0.999969	-10756.7	57.393	35.94				48.5355	-122.354	57.3322	0.060824		57.5601	-0.167099
GP29005-49	GP	483208	1.22212e+06	48.5355	-122.354	171836	387686	N	0.999969	-10756.7	57.405	35.94				48.5355	-122.354	57.3327	0.072283		57.5603	-0.155336
GP29005-123	GP	483315	1.2221e+06	48.5541	-122.351	173894	387973	N	0.999971	-10747.7	78.446	57.039				48.5541	-122.351	78.6587	-0.212668		77.3753	1.0707
GP29005-124	GP	483327	1.22206e+06	48.5575	-122.35	174272	388067	N	0.999972	-10744.6	88.262	66.867				48.5575	-122.35	81.5411	6.72088		87.8899	0.372054
GP29005-125	GP	483435	1.22205e+06	48.5765	-122.347	176383	388308	N	0.999974	-10737.4	97.818	76.511				48.5765	-122.347	97.5079	0.310081		97.7005	0.117492
GP29005-51	GP	483523	1.22204e+06	48.5896	-122.344	177833	388543	N	0.999976	-10729.9	81.606	60.33				48.5896	-122.344	81.138	0.467954		81.3917	0.214312
GP29005-52	GP	483717	1.22212e+06	48.6213	-122.356	181378	387716	N	0.999981	-10802.4	91.124	69.92				48.6213	-122.356	83.1395	7.98449		83.2101	7.91387
GP29005-53	GP	483744	1.22213e+06	48.6288	-122.358	182213	387629	N	0.999982	-10806.2	101.554	80.374				48.6288	-122.358	101.476	0.078163		101.244	0.310162
GP37005-29	GP	483851	1.22216e+06	48.6474	-122.366	184295	387080	N	0.999985	-10827.7	98.804	77.642				48.6474	-122.366	98.6217	0.182281		98.715	0.0890453
GP37005-30	GP	483918	1.22221e+06	48.6549	-122.368	185129	386927	N	0.999986	-10833.8	100.38	79.233				48.6549	-122.368	98.3895	1.99048		98.4924	1.8876
IS3701	IS	483917	1.2222e+06	48.6546	-122.368	185099	386951	N	0.999986	-10832.9	98.298	77.149				48.6546	-122.368	98.4101	-0.11211		98.3145	-0.0164735
IS3702	IS	483928	1.22221e+06	48.6579	-122.369	185461	386858	N	0.999987	10836.6	109.37	88.222				48.6579	-122.369	109.599	-0.228678		109.543	-0.172545
IS3703	IS	483936	1.22221e+06	48.66	-122.37	185696	386791	N	0.999987	-10839.2	113.768	92.62				48.66	-122.37	113.895	-0.126905		113.906	-0.1382
IS3704	IS	483943	1.22222e+06	48.6618	-122.371	185902	386736	N	0.999987	-10841.3	111.355	90.208				48.6618	-122.371	111.584	-0.228602		111.655	-0.30011
GP37005-47	GP	484005	1.22223e+06	48.6682	-122.376	186616	386381	N	0.999988	-10854.8	91.937	70.804				48.6682	-122.376	91.4697	0.46735		91.6815	0.255533
GP37005-48	GP	484023	1.22231e+06	48.673	-122.387	187169	385600	N	0.999989	-10923.6	103.73	82.406				48.673	-122.387	104.339	-0.609401		104.41	-0.6804
IS3718	IS	484109	1.22234e+06	48.6858	-122.395	188609	385033	N	0.999991	-10945.3	150.274	129.109				48.6858	-122.395	150.564	-0.290147		150.57	-0.296338
IS3719	IS	484115	1.22235e+06	48.6875	-122.397	188794	384851	N	0.999992	-10952	158.059	136.892				48.6875	-122.397	157.802	0.257395		157.638	0.420948
GP37005-49	GP	484117	1.22236e+06	48.6879	-122.399	188849	384713	N	0.999992	-10957.1	168.811	147.639				48.6879	-122.399	161.906	6.90478		161.619	7.19159
GP37005-50	GP	484124	1.22243e+06	48.6901	-122.407	189101	384130	N	0.999992	-11018.5	166.629	145.277				48.6901	-122.407	167.098	-0.469327		167.016	-0.386665
