# Supplementary material for: Google Earth elevation data extraction and accuracy assessment for transportation applications
Source: PLoS One. 2017 Apr 26;12(4):e0175756. doi: 10.1371/journal.pone.0175756 (PMC5405931; doi:10.1371/journal.pone.0175756)
Supplement: S1 File — (ZIP) [file pone.0175756.s001.zip › GE PAPER DATA/figure8.xlsx]

## Sheet: I5-Dual-Directions
	Longitude	Latitude	GE-Northbound(m)	USGS DEM-Northbound			Longitude	Latitude	GE-Southbound(m)	USGS DEM-Southbound
S-N	-122.321	47.5632	35.6			N-S	-122.322	47.5634	20.97
	-122.321	47.5632	35.72				-122.322	47.5633	21.16
	-122.321	47.5631	35.86				-122.322	47.5633	21.29
	-122.321	47.5631	35.92				-122.322	47.5633	21.45
	-122.321	47.5631	36.07				-122.322	47.5632	21.57
	-122.321	47.563	36.23				-122.322	47.5632	21.74
	-122.321	47.563	36.31				-122.322	47.5631	21.91
	-122.321	47.563	36.45				-122.322	47.5631	22.03
	-122.321	47.5629	36.63				-122.322	47.5631	22.17
	-122.321	47.5629	36.66				-122.322	47.563	22.34
	-122.321	47.5628	36.83				-122.322	47.563	22.43
	-122.321	47.5628	36.98				-122.322	47.5629	22.64
	-122.321	47.5628	37.1				-122.322	47.5629	22.78
	-122.321	47.5627	37.15				-122.322	47.5629	22.9
	-122.321	47.5627	37.32				-122.322	47.5628	23.03
	-122.321	47.5627	37.43				-122.322	47.5628	23.18
	-122.321	47.5626	37.55				-122.322	47.5627	23.39
	-122.321	47.5626	37.69				-122.322	47.5627	23.55
	-122.321	47.5625	37.74				-122.322	47.5627	23.69
	-122.321	47.5625	37.92				-122.322	47.5626	23.86
	-122.321	47.5625	38.04				-122.322	47.5626	23.96
	-122.321	47.5624	38.14				-122.322	47.5625	24.15
	-122.321	47.5624	38.34				-122.322	47.5625	24.3
	-122.321	47.5624	38.51				-122.322	47.5625	24.46
	-122.321	47.5623	38.67				-122.322	47.5624	24.63

## Sheet: Sheet1
47	33	47.92	47.5633
122	19	16.07	122.321
47	33	43.89	47.5622
122	19	16.85	122.321
47	33	48.33	47.5634
122	19	18.03	122.322
47	33	43.92	47.5622
122	19	19.03	122.322
