# Supplementary material for: Google Earth elevation data extraction and accuracy assessment for transportation applications
Source: PLoS One. 2017 Apr 26;12(4):e0175756. doi: 10.1371/journal.pone.0175756 (PMC5405931; doi:10.1371/journal.pone.0175756)
Supplement: S1 File — (ZIP) [file pone.0175756.s001.zip › GE PAPER DATA/figure9.xlsx]

## Sheet: Smooth
order	Latitude	Logitude	Raw Elevation(GE)	Corrected Elevation(GE)	modified	trend
1	45.5486	-122.679	48.32	48.32	N	=
2	45.5485	-122.679	48.21	48.21	N	-
3	45.5485	-122.679	48.02	48.02	N	-
4	45.5484	-122.679	48.02	48.02	N	=
5	45.5484	-122.679	47.7	47.7	N	-
6	45.5483	-122.679	47.57	47.57	N	-
7	45.5483	-122.679	47.47	47.47	N	-
8	45.5482	-122.679	47.36	47.36	N	-
9	45.5482	-122.679	47.21	47.21	N	-
10	45.5481	-122.679	47.18	47.18	N	-
11	45.5481	-122.679	46.94	46.94	N	-
12	45.548	-122.679	46.85	46.85	N	-
13	45.548	-122.679	46.75	46.75	N	-
14	45.5479	-122.679	46.58	46.58	N	-
15	45.5479	-122.679	46.74	46.74	N	+
16	45.5478	-122.679	46.02	46.02	N	-
17	45.5478	-122.679	46.13	46.13	N	+
18	45.5477	-122.679	46	46	N	-
19	45.5477	-122.679	45.86	45.86	N	-
20	45.5476	-122.679	45.76	45.76	N	-
21	45.5476	-122.679	45.67	45.67	N	-
22	45.5475	-122.679	45.65	45.65	N	-
23	45.5475	-122.679	45.41	45.41	N	-
24	45.5474	-122.679	45.37	45.37	N	-
25	45.5474	-122.679	45.48	45.48	N	+
26	45.5473	-122.679	45.28	45.28	N	-
27	45.5474	-122.679	45.44	45.44	N	+
28	45.5474	-122.679	45.36	45.36	N	-
29	45.5473	-122.679	45.18	45.18	N	-
30	45.5473	-122.679	44.93	44.93	N	-
31	45.5472	-122.679	44.73	44.73	N	-
32	45.5472	-122.679	44.52	44.52	N	-
33	45.5471	-122.679	44.37	44.37	N	-
34	45.5471	-122.679	44.16	44.16	N	-
35	45.547	-122.678	43.98	43.98	N	-
36	45.547	-122.678	43.58	43.58	N	-
37	45.5469	-122.678	43.48	43.48	N	-
38	45.5469	-122.678	43.38	43.38	N	-
39	45.5468	-122.678	43.18	43.18	N	-
40	45.5468	-122.678	43.26	43.26	N	+
41	45.5467	-122.678	43.19	43.19	N	-
42	45.5467	-122.678	43.14	43.14	N	-
43	45.5466	-122.678	43.06	43.06	N	-
44	45.5466	-122.678	43.01	43.01	N	-
45	45.5465	-122.678	42.92	42.92	N	-
46	45.5466	-122.678	43.22	43.22	N	+
47	45.5466	-122.678	43.01	43.01	N	-
48	45.5465	-122.678	42.83	42.83	N	-
49	45.5465	-122.678	42.68	42.68	N	-
50	45.5464	-122.678	42.49	42.49	N	-
51	45.5464	-122.678	42.28	42.28	N	-
52	45.5464	-122.678	42.11	42.11	N	-
53	45.5463	-122.678	42.01	42.01	N	-
54	45.5463	-122.678	41.82	41.82	N	-
55	45.5462	-122.678	41.6	41.6	N	-
56	45.5462	-122.678	41.46	41.46	N	-
57	45.5461	-122.678	41.3	41.3	N	-
58	45.5461	-122.678	41.21	41.21	N	-
59	45.546	-122.678	41.13	41.13	N	-
60	45.546	-122.678	41.17	41.17	N	+
61	45.546	-122.678	40.93	40.93	N	-
62	45.546	-122.678	40.76	40.76	N	-
63	45.546	-122.678	40.61	40.61	N	-
64	45.5459	-122.678	40.37	40.37	N	-
65	45.5459	-122.678	40.25	40.25	N	-
66	45.5458	-122.678	40.06	40.06	N	-
67	45.5458	-122.678	39.87	39.87	N	-
68	45.5458	-122.678	39.66	39.66	N	-
69	45.5457	-122.678	39.5	39.5	N	-
70	45.5457	-122.678	39.23	39.23	N	-
71	45.5457	-122.677	39.2	39.2	N	-
72	45.5456	-122.677	38.77	38.77	N	-
73	45.5456	-122.677	38.56	38.56	N	-
74	45.5455	-122.677	38.46	38.46	N	-
75	45.5455	-122.677	38.24	38.24	N	-
76	45.5455	-122.677	38.19	38.19	N	-
77	45.5455	-122.677	38.14	38.14	N	-
78	45.5454	-122.677	38.14	38.14	N	=
79	45.5454	-122.677	38.09	38.09	N	-
80	45.5454	-122.677	38.02	38.02	N	-
81	45.5454	-122.677	37.91	37.91	N	-
82	45.5453	-122.677	37.81	37.81	N	-
83	45.5453	-122.677	37.81	37.81	N	=
84	45.5453	-122.677	37.78	37.78	N	-
85	45.5452	-122.677	37.69	37.69	N	-
86	45.5452	-122.677	37.61	37.61	N	-
87	45.5452	-122.677	37.47	37.47	N	-
88	45.5452	-122.677	37.39	37.39	N	-
89	45.5451	-122.677	37.34	37.34	N	-
90	45.5451	-122.677	37.28	37.28	N	-
91	45.5451	-122.677	37.28	37.28	N	=
92	45.5451	-122.677	37.36	37.36	N	+
93	45.545	-122.677	37.38	37.38	N	+
94	45.545	-122.677	37.41	37.41	N	+
95	45.545	-122.677	37.42	37.42	N	+
96	45.545	-122.677	37.45	37.45	N	+
97	45.5449	-122.677	37.43	37.43	N	-
98	45.5449	-122.677	37.43	37.43	N	=
99	45.5449	-122.677	37.44	37.44	N	+
100	45.5447	-122.676	37.45	37.45	N	+
101	45.5447	-122.676	45.29	37.44	Y	+
102	45.5447	-122.676	45.38	37.44	Y	+
103	45.5447	-122.676	45.56	37.43	Y	+
104	45.5446	-122.676	45.74	37.42	Y	+
105	45.5446	-122.676	45.85	37.42	Y	+
106	45.5446	-122.676	45.99	37.41	Y	+
107	45.5446	-122.676	46.17	37.4	Y	+
108	45.5445	-122.676	46.31	37.4	Y	+
109	45.5445	-122.676	37.39	37.39	N	-
110	45.5445	-122.676	37.5	37.5	N	+
111	45.5445	-122.676	37.5	37.5	N	=
112	45.5444	-122.676	37.5	37.5	N	=
113	45.5444	-122.676	37.5	37.5	N	=
114	45.5444	-122.676	37.5	37.5	N	=
115	45.5444	-122.676	37.53	37.53	N	+
116	45.5443	-122.676	37.6	37.6	N	+
117	45.5443	-122.676	37.6	37.6	N	=
118	45.5443	-122.676	37.6	37.6	N	=
119	45.5443	-122.676	37.6	37.6	N	=
120	45.5442	-122.676	37.6	37.6	N	=
121	45.5442	-122.676	37.6	37.6	N	=
122	45.5441	-122.676	37.71	37.71	N	+
123	45.5441	-122.676	37.71	37.71	N	=
124	45.544	-122.676	47.32	37.73	Y	+
125	45.544	-122.676	47.16	37.74	Y	-
126	45.544	-122.675	47.06	37.76	Y	-
127	45.544	-122.675	47.01	37.78	Y	-
128	45.544	-122.675	38.3	37.8	Y	-
129	45.5439	-122.675	49.99	37.81	Y	+
130	45.5439	-122.675	49.85	37.83	Y	-
131	45.5438	-122.675	49.7	37.85	Y	-
132	45.5438	-122.675	49.49	37.87	Y	-
133	45.5438	-122.675	39.83	37.88	Y	-
134	45.5438	-122.675	37.9	37.9	N	-
135	45.5437	-122.675	37.84	37.84	N	-
136	45.5437	-122.675	37.77	37.77	N	-
137	45.5437	-122.675	37.71	37.71	N	-
138	45.5437	-122.675	37.71	37.71	N	=
139	45.5436	-122.675	38.01	38.01	N	+
140	45.5436	-122.675	37.9	37.9	N	-
141	45.5436	-122.675	58.36	37.94	Y	+
142	45.5435	-122.675	57.99	37.97	Y	-
143	45.5435	-122.675	57.48	38.01	Y	-
144	45.5435	-122.675	57.13	38.05	Y	-
145	45.5435	-122.675	56.6	38.08	Y	-
146	45.5434	-122.675	38.12	38.12	N	-
147	45.5434	-122.675	38.08	38.08	N	-
148	45.5434	-122.675	38.13	38.13	N	+
149	45.5433	-122.675	38.14	38.14	N	+
150	45.5433	-122.675	38.14	38.14	N	=
151	45.5433	-122.675	38.14	38.14	N	=
152	45.5432	-122.675	38.15	38.15	N	+
153	45.5432	-122.675	38.17	38.17	N	+
154	45.5432	-122.675	38.25	38.25	N	+
155	45.5432	-122.674	38.21	38.21	N	-
156	45.5431	-122.674	38.37	38.37	N	+
157	45.5431	-122.674	38.34	38.34	N	-
158	45.5431	-122.674	38.19	38.19	N	-
159	45.543	-122.674	38.18	38.18	N	-
160	45.543	-122.674	38.29	38.29	N	+
161	45.5429	-122.674	38.19	38.19	N	-
162	45.5429	-122.674	38.35	38.35	N	+
163	45.5429	-122.674	38.36	38.36	N	+
164	45.5429	-122.674	38.27	38.27	N	-
165	45.5428	-122.674	38.28	38.28	N	+
166	45.5428	-122.674	38.34	38.34	N	+
167	45.5428	-122.674	38.36	38.36	N	+
168	45.5427	-122.674	38.36	38.36	N	=
169	45.5427	-122.674	38.36	38.36	N	=
170	45.5427	-122.674	38.36	38.36	N	=
171	45.5427	-122.674	38.36	38.36	N	=
172	45.5426	-122.674	38.32	38.32	N	-
173	45.5426	-122.674	38.26	38.26	N	-
174	45.5426	-122.674	38.32	38.32	N	+
175	45.5425	-122.674	38.36	38.36	N	+
176	45.5425	-122.674	38.36	38.36	N	=
177	45.5425	-122.674	38.36	38.36	N	=
178	45.5425	-122.674	38.36	38.36	N	=
179	45.5424	-122.674	38.36	38.36	N	=
180	45.5424	-122.674	38.36	38.36	N	=
181	45.5424	-122.674	38.36	38.36	N	=
182	45.5423	-122.673	38.4	38.4	N	+
183	45.5423	-122.673	38.43	38.43	N	+
184	45.5423	-122.673	38.47	38.47	N	+
185	45.5423	-122.673	38.57	38.57	N	+
186	45.5422	-122.673	38.57	38.57	N	=
187	45.5422	-122.673	38.57	38.57	N	=
188	45.5422	-122.673	38.57	38.57	N	=
189	45.5422	-122.673	38.57	38.57	N	=
190	45.5421	-122.673	38.57	38.57	N	=
191	45.5421	-122.673	38.53	38.53	N	-
192	45.5421	-122.673	38.57	38.57	N	+
193	45.542	-122.673	38.57	38.57	N	=
194	45.542	-122.673	38.57	38.57	N	=
195	45.542	-122.673	38.57	38.57	N	=
196	45.542	-122.673	38.59	38.59	N	+
197	45.5419	-122.673	38.74	38.74	N	+
198	45.5418	-122.673	38.67	38.67	N	-
199	45.5418	-122.673	38.79	38.79	N	+
200	45.5418	-122.673	38.79	38.79	N	=
201	45.5417	-122.673	38.79	38.79	N	=
202	45.5417	-122.673	38.79	38.79	N	=
203	45.5417	-122.673	38.66	38.66	N	-
204	45.5417	-122.673	38.69	38.69	N	+
205	45.5416	-122.673	38.76	38.76	N	+
206	45.5416	-122.673	38.83	38.83	N	+
207	45.5416	-122.673	38.81	38.81	N	-
208	45.5415	-122.673	38.73	38.73	N	-
209	45.5415	-122.673	38.82	38.82	N	+
210	45.5415	-122.673	38.74	38.74	N	-
211	45.5415	-122.672	38.7	38.7	N	-
212	45.5414	-122.672	38.74	38.74	N	+
213	45.5414	-122.672	38.7	38.7	N	-
214	45.5414	-122.672	38.8	38.8	N	+
215	45.5413	-122.672	38.84	38.84	N	+
216	45.5413	-122.672	38.82	38.82	N	-
217	45.5413	-122.672	38.85	38.85	N	+
218	45.5413	-122.672	38.96	38.96	N	+
219	45.5412	-122.672	38.92	38.92	N	-
220	45.5412	-122.672	38.85	38.85	N	-
221	45.5412	-122.672	38.81	38.81	N	-
222	45.5411	-122.672	38.93	38.93	N	+
223	45.5411	-122.672	38.98	38.98	N	+
224	45.5411	-122.672	38.98	38.98	N	=
225	45.5411	-122.672	39.03	39.03	N	+
226	45.541	-122.672	38.93	38.93	N	-
227	45.5409	-122.672	38.96	38.96	N	+
228	45.5409	-122.672	39.06	39.06	N	+
229	45.5409	-122.672	39.09	39.09	N	+
230	45.5408	-122.672	39.01	39.01	N	-
231	45.5408	-122.672	38.94	38.94	N	-
232	45.5408	-122.672	40.13	38.9	Y	+
233	45.5407	-122.672	38.85	38.85	N	-
234	45.5407	-122.672	38.78	38.78	N	-
235	45.5407	-122.672	38.72	38.72	N	-
236	45.5406	-122.672	38.66	38.66	N	-
237	45.5406	-122.672	38.6	38.6	N	-
238	45.5406	-122.672	38.64	38.64	N	+
239	45.5405	-122.672	38.47	38.47	N	-
240	45.5405	-122.672	38.39	38.39	N	-
241	45.5405	-122.672	38.3	38.3	N	-
242	45.5404	-122.672	38.36	38.36	N	+
243	45.5404	-122.671	38.33	38.33	N	-
244	45.5404	-122.671	38.14	38.14	N	-
245	45.5403	-122.671	38.01	38.01	N	-
246	45.5403	-122.671	37.98	37.98	N	-
247	45.5403	-122.671	38.03	38.03	N	+
248	45.5402	-122.671	37.98	37.98	N	-
249	45.5402	-122.671	37.97	37.97	N	-
250	45.5402	-122.671	37.91	37.91	N	-
251	45.5401	-122.671	37.84	37.84	N	-
252	45.5401	-122.671	37.73	37.73	N	-
253	45.54	-122.671	37.63	37.63	N	-
254	45.54	-122.671	37.54	37.54	N	-
255	45.54	-122.671	37.45	37.45	N	-
256	45.5399	-122.671	37.38	37.38	N	-
257	45.5399	-122.671	37.31	37.31	N	-
258	45.5399	-122.671	37.39	37.39	N	+
259	45.5398	-122.671	37.3	37.3	N	-
260	45.5398	-122.671	37.23	37.23	N	-
261	45.5398	-122.671	37.25	37.25	N	+
262	45.5397	-122.671	37.16	37.16	N	-
263	45.5397	-122.671	37.07	37.07	N	-
264	45.5397	-122.671	37.05	37.05	N	-
265	45.5396	-122.671	36.93	36.93	N	-
266	45.5396	-122.671	36.85	36.85	N	-
267	45.5396	-122.671	36.86	36.86	N	+
268	45.5395	-122.671	36.81	36.81	N	-
269	45.5395	-122.671	36.67	36.67	N	-
270	45.5395	-122.671	36.62	36.62	N	-
271	45.5394	-122.671	36.52	36.52	N	-
272	45.5394	-122.671	36.5	36.5	N	-
273	45.5394	-122.671	36.43	36.43	N	-
274	45.5393	-122.671	36.35	36.35	N	-
275	45.5393	-122.671	36.26	36.26	N	-
276	45.5393	-122.67	36.2	36.2	N	-
277	45.5392	-122.67	36.09	36.09	N	-
278	45.5392	-122.67	36.05	36.05	N	-
279	45.5392	-122.67	36.07	36.07	N	+
280	45.5391	-122.67	35.97	35.97	N	-
281	45.5391	-122.67	35.87	35.87	N	-
282	45.5391	-122.67	35.78	35.78	N	-
283	45.539	-122.67	35.72	35.72	N	-
284	45.5389	-122.67	35.71	35.71	N	-
285	45.5389	-122.67	35.74	35.74	N	+
286	45.5389	-122.67	35.47	35.47	N	-
287	45.5388	-122.67	35.35	35.35	N	-
288	45.5388	-122.67	35.35	35.35	N	=
289	45.5388	-122.67	35.35	35.35	N	=
290	45.5387	-122.67	35.22	35.22	N	-
291	45.5387	-122.67	35.14	35.14	N	-
292	45.5387	-122.67	35.11	35.11	N	-
293	45.5386	-122.67	35.01	35.01	N	-
294	45.5386	-122.67	34.91	34.91	N	-
295	45.5386	-122.67	34.86	34.86	N	-
296	45.5385	-122.67	34.8	34.8	N	-
297	45.5385	-122.67	34.71	34.71	N	-
298	45.5385	-122.67	34.71	34.71	N	=
299	45.5384	-122.67	34.57	34.57	N	-
300	45.5384	-122.67	34.49	34.49	N	-
301	45.5384	-122.67	34.49	34.49	N	=
302	45.5383	-122.67	34.49	34.49	N	=
303	45.5383	-122.67	34.32	34.32	N	-
304	45.5383	-122.67	34.28	34.28	N	-
305	45.5382	-122.67	34.06	34.06	N	-
306	45.5382	-122.67	34.06	34.06	N	=
307	45.5382	-122.67	34.08	34.08	N	+
308	45.5381	-122.67	33.95	33.95	N	-
309	45.5381	-122.669	33.81	33.81	N	-
310	45.5381	-122.669	33.7	33.7	N	-
311	45.538	-122.669	33.76	33.76	N	+
312	45.538	-122.669	40.18	33.68	Y	+
313	45.538	-122.669	33.6	33.6	N	-
314	45.5379	-122.669	33.49	33.49	N	-
315	45.5379	-122.669	33.41	33.41	N	-
316	45.5379	-122.669	33.32	33.32	N	-
317	45.5378	-122.669	33.23	33.23	N	-
318	45.5378	-122.669	33.19	33.19	N	-
319	45.5378	-122.669	33.2	33.2	N	+
320	45.5377	-122.669	33.09	33.09	N	-
321	45.5377	-122.669	33.01	33.01	N	-
322	45.5376	-122.669	32.99	32.99	N	-
323	45.5376	-122.669	32.99	32.99	N	=
324	45.5375	-122.669	32.91	32.91	N	-
325	45.5375	-122.669	32.8	32.8	N	-
326	45.5375	-122.669	32.64	32.64	N	-
327	45.5374	-122.669	32.79	32.79	N	+
328	45.5374	-122.669	32.56	32.56	N	-
329	45.5374	-122.669	32.56	32.56	N	=
330	45.5373	-122.669	32.56	32.56	N	=
331	45.5373	-122.669	41.12	32.51	Y	+
332	45.5373	-122.669	40.96	32.46	Y	-
333	45.5372	-122.669	40.79	32.41	Y	-
334	45.5372	-122.669	40.68	32.36	Y	-
335	45.5372	-122.669	40.6	32.32	Y	-
336	45.5371	-122.669	40.51	32.27	Y	-
337	45.5371	-122.669	40.37	32.22	Y	-
338	45.5371	-122.669	40.2	32.17	Y	-
339	45.537	-122.669	32.12	32.12	N	-
340	45.537	-122.669	32.35	32.35	N	+
341	45.537	-122.669	32.17	32.17	N	-
342	45.5369	-122.669	32.24	32.24	N	+
343	45.5369	-122.668	31.99	31.99	N	-
344	45.5369	-122.668	32.1	32.1	N	+
345	45.5368	-122.668	31.91	31.91	N	-
346	45.5368	-122.668	32.13	32.13	N	+
347	45.5368	-122.668	32.07	32.07	N	-
348	45.5367	-122.668	32.05	32.05	N	-
349	45.5367	-122.668	32.03	32.03	N	-
350	45.5366	-122.668	32.02	32.02	N	-
351	45.5366	-122.668	32.02	32.02	N	=
352	45.5366	-122.668	32.13	32.13	N	+
353	45.5365	-122.668	32	32	N	-
354	45.5365	-122.668	31.98	31.98	N	-
355	45.5365	-122.668	32.04	32.04	N	+
356	45.5364	-122.668	31.91	31.91	N	-
357	45.5364	-122.668	31.71	31.71	N	-
358	45.5364	-122.668	31.96	31.96	N	+
359	45.5363	-122.668	32.02	32.02	N	+
360	45.5363	-122.668	31.99	31.99	N	-
361	45.5363	-122.668	31.69	31.69	N	-
362	45.5362	-122.668	31.9	31.9	N	+
363	45.5362	-122.668	32.01	32.01	N	+
364	45.5362	-122.668	32.13	32.13	N	+
365	45.5361	-122.668	40.52	32.06	Y	+
366	45.5361	-122.668	40.44	31.98	Y	-
367	45.5361	-122.668	40.27	31.91	Y	-
368	45.536	-122.668	40.1	31.84	Y	-
369	45.536	-122.668	39.93	31.76	Y	-
370	45.536	-122.668	39.76	31.69	Y	-
371	45.5359	-122.668	39.53	31.62	Y	-
372	45.5359	-122.668	39.32	31.54	Y	-
373	45.5358	-122.668	31.47	31.47	N	-
374	45.5358	-122.668	31.48	31.48	N	+
375	45.5358	-122.668	31.49	31.49	N	+
376	45.5357	-122.667	31.32	31.32	N	-
377	45.5357	-122.667	31.34	31.34	N	+
378	45.5357	-122.667	31.36	31.36	N	+
379	45.5356	-122.667	31.36	31.36	N	=
380	45.5356	-122.667	31.42	31.42	N	+
381	45.5356	-122.667	31.31	31.31	N	-
382	45.5355	-122.667	31.35	31.35	N	+
383	45.5355	-122.667	31.4	31.4	N	+
384	45.5355	-122.667	31.36	31.36	N	-
385	45.5354	-122.667	31.29	31.29	N	-
386	45.5354	-122.667	31.27	31.27	N	-
387	45.5354	-122.667	31.29	31.29	N	+
388	45.5353	-122.667	31.3	31.3	N	+
389	45.5353	-122.667	31.37	31.37	N	+
390	45.5353	-122.667	31.33	31.33	N	-
391	45.5352	-122.667	39.52	31.32	Y	+
392	45.5352	-122.667	38.62	31.31	Y	-
393	45.5351	-122.667	38.75	31.31	Y	+
394	45.5351	-122.667	38.97	31.3	Y	+
395	45.5351	-122.667	39.06	31.29	Y	+
396	45.535	-122.667	38.95	31.28	Y	-
397	45.535	-122.667	39.18	31.27	Y	+
398	45.535	-122.667	39	31.26	Y	-
399	45.5349	-122.667	39	31.26	Y	=
400	45.5349	-122.667	38.98	31.25	Y	-
401	45.5349	-122.667	38.92	31.24	Y	-
402	45.5348	-122.667	38.86	31.23	Y	-
403	45.5348	-122.667	38.89	31.22	Y	+
404	45.5347	-122.667	38.84	31.21	Y	-
405	45.5347	-122.667	38.78	31.21	Y	-
406	45.5347	-122.667	38.78	31.2	Y	=
407	45.5346	-122.667	31.19	31.19	N	-
408	45.5346	-122.667	31.21	31.21	N	+
409	45.5346	-122.667	31.3	31.3	N	+
410	45.5346	-122.667	31.33	31.33	N	+
411	45.5345	-122.667	31.26	31.26	N	-
412	45.5345	-122.666	39.61	31.29	Y	+
413	45.5344	-122.666	38.58	31.32	Y	-
414	45.5344	-122.666	38.57	31.35	Y	-
415	45.5343	-122.666	38.57	31.37	Y	=
416	45.5343	-122.666	38.46	31.4	Y	-
417	45.5343	-122.666	31.43	31.43	N	-
418	45.5342	-122.666	31.44	31.44	N	+
419	45.5342	-122.666	31.46	31.46	N	+
420	45.5341	-122.666	31.56	31.56	N	+
421	45.5341	-122.666	31.52	31.52	N	-
422	45.534	-122.666	31.45	31.45	N	-
423	45.534	-122.666	31.63	31.63	N	+
424	45.5339	-122.666	31.61	31.61	N	-
425	45.534	-122.666	31.76	31.76	N	+
426	45.5339	-122.666	31.76	31.76	N	=
427	45.5339	-122.666	31.7	31.7	N	-
428	45.5338	-122.666	31.76	31.76	N	+
429	45.5338	-122.666	31.79	31.79	N	+
430	45.5338	-122.666	31.76	31.76	N	-
431	45.5337	-122.666	31.85	31.85	N	+
432	45.5337	-122.666	31.89	31.89	N	+
433	45.5336	-122.666	31.91	31.91	N	+
434	45.5336	-122.666	31.82	31.82	N	-
435	45.5335	-122.666	31.82	31.82	N	=
436	45.5335	-122.666	31.96	31.96	N	+
437	45.5334	-122.666	32.01	32.01	N	+
438	45.5334	-122.666	32.04	32.04	N	+
439	45.5334	-122.666	32.01	32.01	N	-
440	45.5333	-122.666	31.99	31.99	N	-
441	45.5333	-122.666	32.07	32.07	N	+
442	45.5332	-122.666	32	32	N	-
443	45.5332	-122.666	31.99	31.99	N	-
444	45.5331	-122.666	32.05	32.05	N	+
445	45.5331	-122.666	32.14	32.14	N	+
446	45.533	-122.666	32.18	32.18	N	+
447	45.533	-122.666	32.22	32.22	N	+
448	45.533	-122.666	32.25	32.25	N	+
449	45.5329	-122.666	32.16	32.16	N	-
450	45.5329	-122.666	32.13	32.13	N	-
451	45.5329	-122.666	32.12	32.12	N	-
452	45.5329	-122.666	32.1	32.1	N	-
453	45.5328	-122.666	32.21	32.21	N	+
454	45.5328	-122.666	32.34	32.34	N	+
455	45.5327	-122.666	32.6	32.6	N	+
456	45.5327	-122.666	32.81	32.81	N	+
457	45.5326	-122.666	32.88	32.88	N	+
458	45.5326	-122.666	32.77	32.77	N	-
459	45.5325	-122.666	32.66	32.66	N	-
460	45.5325	-122.666	32.66	32.66	N	=
461	45.5324	-122.666	32.55	32.55	N	-
462	45.5324	-122.666	32.55	32.55	N	=
463	45.5323	-122.665	32.48	32.48	N	-
464	45.5323	-122.665	32.46	32.46	N	-
465	45.5322	-122.665	32.67	32.67	N	+
466	45.5322	-122.665	32.86	32.86	N	+
467	45.5321	-122.665	32.91	32.91	N	+
468	45.5321	-122.665	32.97	32.97	N	+
469	45.532	-122.665	33.01	33.01	N	+
470	45.5321	-122.665	32.98	32.98	N	-
471	45.532	-122.665	42.47	33.02	Y	+
472	45.532	-122.665	36.71	33.06	Y	-
473	45.5319	-122.665	33.1	33.1	N	-
474	45.5319	-122.665	33.13	33.13	N	+
475	45.5318	-122.665	33.15	33.15	N	+
476	45.5318	-122.665	33.19	33.19	N	+
477	45.5317	-122.665	33.22	33.22	N	+
478	45.5317	-122.665	33.27	33.27	N	+
479	45.5317	-122.665	33.32	33.32	N	+
480	45.5316	-122.665	33.4	33.4	N	+
481	45.5316	-122.665	33.42	33.42	N	+
482	45.5315	-122.665	33.4	33.4	N	-
483	45.5315	-122.665	33.48	33.48	N	+
484	45.5314	-122.665	33.51	33.51	N	+
485	45.5314	-122.665	33.52	33.52	N	+
486	45.5313	-122.665	33.59	33.59	N	+
487	45.5313	-122.665	33.56	33.56	N	-
488	45.5312	-122.665	33.59	33.59	N	+
489	45.5312	-122.665	33.61	33.61	N	+
490	45.5312	-122.665	33.66	33.66	N	+
491	45.5311	-122.665	33.71	33.71	N	+
492	45.5311	-122.665	33.73	33.73	N	+
493	45.531	-122.665	33.81	33.81	N	+
494	45.531	-122.665	33.88	33.88	N	+
495	45.5309	-122.665	33.87	33.87	N	-
496	45.5309	-122.665	33.83	33.83	N	-
497	45.5309	-122.665	33.87	33.87	N	+
498	45.5308	-122.665	33.91	33.91	N	+
499	45.5308	-122.665	33.95	33.95	N	+
500	45.5307	-122.665	33.97	33.97	N	+
501	45.5307	-122.665	33.98	33.98	N	+
502	45.5306	-122.665	34.02	34.02	N	+
503	45.5305	-122.665	34.07	34.07	N	+
504	45.5305	-122.665	34.18	34.18	N	+
505	45.5305	-122.665	34.1	34.1	N	-
506	45.5304	-122.665	34.06	34.06	N	-
507	45.5304	-122.665	34.06	34.06	N	=
508	45.5303	-122.665	34.06	34.06	N	=
509	45.5303	-122.665	34.06	34.06	N	=
510	45.5303	-122.665	34.06	34.06	N	=
511	45.5302	-122.665	34.06	34.06	N	=
512	45.5302	-122.665	34.06	34.06	N	=
513	45.5301	-122.665	34.06	34.06	N	=
514	45.5301	-122.665	34.06	34.06	N	=
515	45.53	-122.665	34.06	34.06	N	=
516	45.53	-122.665	34.06	34.06	N	=
517	45.53	-122.665	34.06	34.06	N	=
518	45.5299	-122.665	34.06	34.06	N	=
519	45.5299	-122.665	33.86	33.86	N	-
520	45.5298	-122.665	33.85	33.85	N	-
521	45.5298	-122.665	33.85	33.85	N	=
522	45.5297	-122.665	33.71	33.71	N	-
523	45.5297	-122.665	33.63	33.63	N	-
524	45.5297	-122.665	33.63	33.63	N	=
525	45.5296	-122.665	33.63	33.63	N	=
526	45.5296	-122.665	33.61	33.61	N	-
527	45.5295	-122.665	33.46	33.46	N	-
528	45.5295	-122.665	33.42	33.42	N	-
529	45.5294	-122.665	33.42	33.42	N	=
530	45.5294	-122.665	33.28	33.28	N	-
531	45.5294	-122.665	33.27	33.27	N	-
532	45.5293	-122.665	33.22	33.22	N	-
533	45.5293	-122.665	33.2	33.2	N	-
534	45.5292	-122.665	33.05	33.05	N	-
535	45.5291	-122.665	32.93	32.93	N	-
536	45.529	-122.665	32.77	32.77	N	-
537	45.529	-122.665	32.65	32.65	N	-
538	45.5289	-122.665	32.56	32.56	N	-
539	45.5289	-122.665	32.56	32.56	N	=
540	45.5289	-122.665	32.4	32.4	N	-
541	45.5288	-122.665	32.34	32.34	N	-
542	45.5288	-122.665	32.33	32.33	N	-
543	45.5287	-122.665	32.06	32.06	N	-
544	45.5287	-122.665	31.92	31.92	N	-
545	45.5287	-122.665	31.79	31.79	N	-
546	45.5286	-122.665	31.72	31.72	N	-
547	45.5286	-122.665	31.59	31.59	N	-
548	45.5285	-122.665	31.46	31.46	N	-
549	45.5285	-122.665	31.12	31.12	N	-
550	45.5285	-122.665	30.98	30.98	N	-
551	45.5284	-122.665	30.85	30.85	N	-
552	45.5284	-122.665	30.78	30.78	N	-
553	45.5283	-122.665	30.51	30.51	N	-
554	45.5283	-122.665	30.41	30.41	N	-
555	45.5283	-122.665	30.2	30.2	N	-
556	45.5282	-122.665	30	30	N	-
557	45.5282	-122.665	29.84	29.84	N	-
558	45.5281	-122.665	29.64	29.64	N	-
559	45.5281	-122.665	39.64	29.5	Y	+
560	45.5281	-122.665	29.36	29.36	N	-
561	45.528	-122.665	29.12	29.12	N	-
562	45.528	-122.665	29.02	29.02	N	-
563	45.5279	-122.665	28.72	28.72	N	-
564	45.5279	-122.665	28.59	28.59	N	-
565	45.5279	-122.665	28.44	28.44	N	-
566	45.5277	-122.665	27.58	27.58	N	-
567	45.5276	-122.665	27.5	27.5	N	-
568	45.5276	-122.665	27.26	27.26	N	-
569	45.5276	-122.665	27.05	27.05	N	-
570	45.5275	-122.665	26.92	26.92	N	-
571	45.5275	-122.665	26.69	26.69	N	-
572	45.5274	-122.665	26.41	26.41	N	-
573	45.5274	-122.665	26.19	26.19	N	-
574	45.5274	-122.665	26.02	26.02	N	-
575	45.5273	-122.665	25.9	25.9	N	-
576	45.5273	-122.665	25.63	25.63	N	-
577	45.5272	-122.665	25.35	25.35	N	-
578	45.5272	-122.665	25.16	25.16	N	-
579	45.5272	-122.665	25.01	25.01	N	-
580	45.5271	-122.665	24.73	24.73	N	-
581	45.5271	-122.665	24.54	24.54	N	-
582	45.527	-122.665	24.49	24.49	N	-
583	45.527	-122.665	24.17	24.17	N	-
584	45.527	-122.665	23.96	23.96	N	-
585	45.5269	-122.665	23.76	23.76	N	-
586	45.5269	-122.665	23.56	23.56	N	-
587	45.5268	-122.665	23.35	23.35	N	-
588	45.5268	-122.665	23.15	23.15	N	-
589	45.5268	-122.665	22.94	22.94	N	-
590	45.5267	-122.665	22.74	22.74	N	-
591	45.5267	-122.665	22.53	22.53	N	-
592	45.5266	-122.665	22.35	22.35	N	-
593	45.5266	-122.665	22.14	22.14	N	-
594	45.5265	-122.665	21.95	21.95	N	-
595	45.5264	-122.665	21.04	21.04	N	-
596	45.5264	-122.665	20.82	20.82	N	-
597	45.5263	-122.665	20.64	20.64	N	-
598	45.5263	-122.665	20.45	20.45	N	-
599	45.5262	-122.665	20.21	20.21	N	-
600	45.5262	-122.665	20.01	20.01	N	-
601	45.5262	-122.665	19.81	19.81	N	-
602	45.5261	-122.665	19.6	19.6	N	-
603	45.5261	-122.665	19.45	19.45	N	-
604	45.526	-122.665	19.23	19.23	N	-
605	45.526	-122.665	19.03	19.03	N	-
606	45.526	-122.665	18.8	18.8	N	-
607	45.5259	-122.665	18.59	18.59	N	-
608	45.5259	-122.665	18.4	18.4	N	-
609	45.5258	-122.665	18.11	18.11	N	-
610	45.5258	-122.665	17.93	17.93	N	-
611	45.5258	-122.665	17.7	17.7	N	-
612	45.5257	-122.665	17.51	17.51	N	-
613	45.5257	-122.665	17.3	17.3	N	-
614	45.5256	-122.665	17.1	17.1	N	-
615	45.5256	-122.665	16.87	16.87	N	-
616	45.5255	-122.665	16.27	16.27	N	-
617	45.5254	-122.665	15.99	15.99	N	-
618	45.5254	-122.665	15.7	15.7	N	-
619	45.5253	-122.665	25.51	15.57	Y	+
620	45.5253	-122.665	29.48	15.45	Y	+
621	45.5252	-122.665	29.73	15.32	Y	+
622	45.5252	-122.665	29.98	15.2	Y	+
623	45.5252	-122.665	15.07	15.07	N	-
624	45.5251	-122.665	14.71	14.71	N	-
625	45.5251	-122.665	14.21	14.21	N	-
626	45.525	-122.665	14.14	14.14	N	-
627	45.525	-122.665	14.03	14.03	N	-
628	45.525	-122.665	13.92	13.92	N	-
629	45.5249	-122.665	13.81	13.81	N	-
630	45.5249	-122.665	13.7	13.7	N	-
631	45.5248	-122.665	13.51	13.51	N	-
632	45.5248	-122.665	13.45	13.45	N	-
633	45.5248	-122.665	13.18	13.18	N	-
634	45.5247	-122.665	13.06	13.06	N	-
635	45.5247	-122.665	13.02	13.02	N	-
636	45.5246	-122.665	12.76	12.76	N	-
637	45.5246	-122.665	12.54	12.54	N	-
638	45.5245	-122.665	12.44	12.44	N	-
639	45.5245	-122.665	12.35	12.35	N	-
640	45.5245	-122.665	12.24	12.24	N	-
641	45.5244	-122.665	11.91	11.91	N	-
642	45.5243	-122.665	20.21	11.9	Y	+
643	45.5243	-122.665	20.09	11.9	Y	-
644	45.5242	-122.665	19.79	11.89	Y	-
645	45.5242	-122.665	19.45	11.88	Y	-
646	45.5241	-122.665	19.12	11.88	Y	-
647	45.5241	-122.665	18.82	11.87	Y	-
648	45.5241	-122.665	18.57	11.86	Y	-
649	45.524	-122.665	18.23	11.85	Y	-
650	45.524	-122.665	15.57	11.85	Y	-
651	45.5239	-122.665	11.84	11.84	N	-
652	45.5239	-122.665	11.74	11.74	N	-
653	45.5238	-122.665	11.69	11.69	N	-
654	45.5238	-122.665	11.64	11.64	N	-
655	45.5238	-122.665	11.63	11.63	N	-
656	45.5237	-122.665	11.63	11.63	N	=
657	45.5237	-122.665	11.63	11.63	N	=
658	45.5236	-122.665	11.64	11.64	N	+
659	45.5235	-122.665	11.53	11.53	N	-
660	45.5235	-122.665	11.53	11.53	N	=
661	45.5235	-122.665	11.53	11.53	N	=
662	45.5234	-122.665	11.53	11.53	N	=
663	45.5234	-122.665	11.67	11.67	N	+
664	45.5233	-122.665	11.74	11.74	N	+
665	45.5233	-122.665	11.7	11.7	N	-
666	45.5232	-122.666	11.65	11.65	N	-
667	45.5232	-122.666	11.67	11.67	N	+
668	45.5231	-122.666	24.15	11.78	Y	+
669	45.5231	-122.666	22.86	11.89	Y	-
670	45.5231	-122.666	22.71	12	Y	-
671	45.523	-122.666	22.89	12.12	Y	+
672	45.523	-122.666	22.89	12.23	Y	=
673	45.5229	-122.666	22.89	12.34	Y	=
674	45.5229	-122.666	22.82	12.45	Y	-
675	45.5229	-122.666	12.56	12.56	N	-
676	45.5228	-122.666	12.45	12.45	N	-
677	45.5228	-122.666	12.34	12.34	N	-
678	45.5227	-122.666	12.19	12.19	N	-
679	45.5227	-122.666	12.1	12.1	N	-
680	45.5226	-122.666	11.98	11.98	N	-
681	45.5226	-122.666	11.94	11.94	N	-
682	45.5226	-122.666	11.77	11.77	N	-
683	45.5225	-122.666	11.74	11.74	N	-
684	45.5225	-122.666	11.74	11.74	N	=
685	45.5224	-122.666	11.93	11.93	N	+
686	45.5224	-122.666	12.1	12.1	N	+
687	45.5223	-122.666	11.97	11.97	N	-
688	45.5223	-122.666	12.04	12.04	N	+
689	45.5223	-122.666	12.11	12.11	N	+
690	45.5222	-122.666	12.05	12.05	N	-
691	45.5222	-122.666	12.04	12.04	N	-
692	45.5221	-122.666	12	12	N	-
693	45.522	-122.666	11.97	11.97	N	-
694	45.522	-122.666	12.03	12.03	N	+
695	45.522	-122.666	12.01	12.01	N	-
696	45.5219	-122.666	11.93	11.93	N	-
697	45.5219	-122.666	12.02	12.02	N	+
698	45.5218	-122.666	12.16	12.16	N	+
699	45.5218	-122.666	12.03	12.03	N	-
700	45.5218	-122.666	18.04	12.04	Y	+
701	45.5217	-122.666	12.04	12.04	N	-
702	45.5217	-122.666	11.94	11.94	N	-
703	45.5216	-122.666	12	12	N	+
704	45.5216	-122.666	12.01	12.01	N	+
705	45.5215	-122.666	12.12	12.12	N	+
706	45.5215	-122.666	12.13	12.13	N	+
707	45.5215	-122.666	12.1	12.1	N	-
708	45.5214	-122.666	12.16	12.16	N	+
709	45.5214	-122.666	12.18	12.18	N	+
710	45.5213	-122.666	12.23	12.23	N	+
711	45.5213	-122.666	12.23	12.23	N	=
712	45.5212	-122.666	12.32	12.32	N	+
713	45.5212	-122.666	12.4	12.4	N	+
714	45.5211	-122.666	12.37	12.37	N	-
715	45.5211	-122.666	12.35	12.35	N	-
716	45.521	-122.666	12.33	12.33	N	-
717	45.521	-122.666	12.33	12.33	N	=
718	45.521	-122.666	12.38	12.38	N	+
719	45.5209	-122.666	12.5	12.5	N	+
720	45.5209	-122.666	12.56	12.56	N	+
721	45.5208	-122.666	12.55	12.55	N	-
722	45.5208	-122.666	12.5	12.5	N	-
723	45.5208	-122.666	12.54	12.54	N	+
724	45.5207	-122.666	12.65	12.65	N	+
725	45.5207	-122.666	12.5	12.5	N	-
726	45.5206	-122.666	12.5	12.5	N	=
727	45.5206	-122.666	12.43	12.43	N	-
728	45.5206	-122.666	12.55	12.55	N	+
729	45.5205	-122.666	12.63	12.63	N	+
730	45.5205	-122.666	12.6	12.6	N	-
731	45.5204	-122.666	12.56	12.56	N	-
732	45.5204	-122.666	12.61	12.61	N	+
733	45.5204	-122.666	12.66	12.66	N	+
734	45.5203	-122.666	12.64	12.64	N	-
735	45.5202	-122.666	12.64	12.64	N	=
736	45.5202	-122.666	12.61	12.61	N	-
737	45.5202	-122.666	12.65	12.65	N	+
738	45.5201	-122.666	12.65	12.65	N	=
739	45.5201	-122.666	12.6	12.6	N	-
740	45.52	-122.666	12.66	12.66	N	+
741	45.52	-122.666	12.66	12.66	N	=
742	45.52	-122.666	12.66	12.66	N	=
743	45.5199	-122.666	12.61	12.61	N	-
744	45.5199	-122.666	12.69	12.69	N	+
745	45.5198	-122.666	12.69	12.69	N	=
746	45.5198	-122.666	12.74	12.74	N	+
747	45.5198	-122.666	12.71	12.71	N	-
748	45.5197	-122.666	12.67	12.67	N	-
749	45.5197	-122.666	12.67	12.67	N	=
750	45.5196	-122.666	12.71	12.71	N	+
751	45.5196	-122.666	12.64	12.64	N	-
752	45.5196	-122.666	12.64	12.64	N	=
753	45.5195	-122.666	12.47	12.47	N	-
754	45.5194	-122.666	12.42	12.42	N	-
755	45.5194	-122.666	12.65	12.65	N	+
756	45.5194	-122.666	12.53	12.53	N	-
757	45.5193	-122.666	12.58	12.58	N	+
758	45.5193	-122.666	20.07	12.54	Y	+
759	45.5192	-122.666	20.27	12.51	Y	+
760	45.5192	-122.666	20.46	12.47	Y	+
761	45.5191	-122.666	20.67	12.44	Y	+
762	45.5191	-122.667	20.94	12.4	Y	+
763	45.5191	-122.667	21.18	12.37	Y	+
764	45.519	-122.667	21.39	12.33	Y	+
765	45.519	-122.667	15.79	12.3	Y	-
766	45.5189	-122.667	12.26	12.26	N	-
767	45.5189	-122.667	12.18	12.18	N	-
768	45.5189	-122.667	12.18	12.18	N	=
769	45.5188	-122.667	12.16	12.16	N	-
770	45.5188	-122.667	12.14	12.14	N	-
771	45.5187	-122.667	12.08	12.08	N	-
772	45.5187	-122.667	12.05	12.05	N	-
773	45.5187	-122.667	12.01	12.01	N	-
774	45.5186	-122.667	11.97	11.97	N	-
775	45.5186	-122.667	11.93	11.93	N	-
776	45.5185	-122.667	11.95	11.95	N	+
777	45.5185	-122.667	11.96	11.96	N	+
778	45.5185	-122.667	11.91	11.91	N	-
779	45.5184	-122.667	11.85	11.85	N	-
780	45.5184	-122.667	11.86	11.86	N	+
781	45.5183	-122.667	11.75	11.75	N	-
782	45.5183	-122.667	11.73	11.73	N	-
783	45.5182	-122.667	11.56	11.56	N	-
784	45.5182	-122.667	11.58	11.58	N	+
785	45.5181	-122.667	11.55	11.55	N	-
786	45.5181	-122.667	11.53	11.53	N	-
787	45.518	-122.667	11.49	11.49	N	-
788	45.518	-122.667	11.42	11.42	N	-
789	45.518	-122.667	11.37	11.37	N	-
790	45.5179	-122.667	11.36	11.36	N	-
791	45.5179	-122.667	11.31	11.31	N	-
792	45.5178	-122.667	11.36	11.36	N	+
793	45.5178	-122.667	11.37	11.37	N	+
794	45.5177	-122.667	11.35	11.35	N	-
795	45.5177	-122.667	11.29	11.29	N	-
796	45.5177	-122.667	11.47	11.47	N	+
797	45.5176	-122.667	17.81	11.44	Y	+
798	45.5176	-122.667	17.81	11.4	Y	=
799	45.5175	-122.667	18.12	11.37	Y	+
800	45.5175	-122.667	11.09	11.33	Y	-
801	45.5174	-122.667	10.89	11.3	Y	-
802	45.5174	-122.667	10.93	11.26	Y	+
803	45.5174	-122.667	19.16	11.23	Y	+
804	45.5173	-122.667	18.59	11.19	Y	-
805	45.5173	-122.667	18.73	11.16	Y	+
806	45.5172	-122.667	19.06	11.12	Y	+
807	45.5172	-122.667	19.06	11.09	Y	=
808	45.5172	-122.667	15.43	11.05	Y	-
809	45.5171	-122.667	18.93	11.02	Y	+
810	45.5171	-122.667	19.12	10.98	Y	+
811	45.517	-122.667	18.79	10.95	Y	-
812	45.517	-122.667	18.69	10.91	Y	-
813	45.517	-122.667	18.53	10.88	Y	-
814	45.5169	-122.667	10.73	10.84	Y	-
815	45.5169	-122.667	17.35	10.81	Y	+
816	45.5168	-122.667	18.25	10.77	Y	+
817	45.5168	-122.667	18.13	10.74	Y	-
818	45.5167	-122.667	10.7	10.7	N	-
819	45.5167	-122.667	10.75	10.75	N	+
820	45.5166	-122.667	10.66	10.66	N	-
821	45.5166	-122.667	10.78	10.78	N	+
822	45.5165	-122.667	10.88	10.88	N	+
823	45.5165	-122.667	11	11	N	+
824	45.5164	-122.667	10.89	10.89	N	-
825	45.5164	-122.667	10.89	10.89	N	=
826	45.5163	-122.667	11.09	11.09	N	+
827	45.5163	-122.667	11.09	11.09	N	=
828	45.5163	-122.667	11.09	11.09	N	=
829	45.5162	-122.667	11.27	11.27	N	+
830	45.5162	-122.667	11.11	11.11	N	-
831	45.5161	-122.667	11.19	11.19	N	+
832	45.5161	-122.667	11.31	11.31	N	+
833	45.5161	-122.667	11.31	11.31	N	=
834	45.516	-122.667	11.31	11.31	N	=
835	45.516	-122.667	11.31	11.31	N	=
836	45.5159	-122.667	11.31	11.31	N	=
837	45.5159	-122.667	11.4	11.4	N	+
838	45.5158	-122.667	11.51	11.51	N	+
839	45.5158	-122.668	11.53	11.53	N	+
840	45.5158	-122.668	11.54	11.54	N	+
841	45.5157	-122.668	11.53	11.53	N	-
842	45.5157	-122.668	11.58	11.58	N	+
843	45.5156	-122.668	11.75	11.75	N	+
844	45.5156	-122.668	11.78	11.78	N	+
845	45.5155	-122.668	11.83	11.83	N	+
846	45.5155	-122.668	12.09	12.09	N	+
847	45.5155	-122.668	12.22	12.22	N	+
848	45.5154	-122.668	12.35	12.35	N	+
849	45.5154	-122.668	12.52	12.52	N	+
850	45.5153	-122.668	12.65	12.65	N	+
851	45.5153	-122.668	12.85	12.85	N	+
852	45.5153	-122.668	12.96	12.96	N	+
853	45.5152	-122.668	13.14	13.14	N	+
854	45.5152	-122.668	13.29	13.29	N	+
855	45.5151	-122.668	13.68	13.68	N	+
856	45.515	-122.668	13.87	13.87	N	+
857	45.515	-122.668	13.97	13.97	N	+
858	45.5149	-122.668	14.05	14.05	N	+
859	45.5149	-122.668	14.31	14.31	N	+
860	45.5149	-122.668	14.56	14.56	N	+
861	45.5148	-122.668	14.85	14.85	N	+
862	45.5148	-122.668	15.04	15.04	N	+
863	45.5147	-122.668	15.27	15.27	N	+
864	45.5147	-122.668	15.51	15.51	N	+
865	45.5146	-122.668	15.71	15.71	N	+
866	45.5146	-122.668	15.98	15.98	N	+
867	45.5146	-122.668	16.26	16.26	N	+
868	45.5145	-122.668	16.52	16.52	N	+
869	45.5145	-122.668	16.77	16.77	N	+
870	45.5144	-122.668	17.04	17.04	N	+
871	45.5144	-122.668	17.08	17.08	N	+
872	45.5144	-122.668	16.97	16.97	N	-
873	45.5143	-122.668	17.25	17.25	N	+
874	45.5143	-122.668	17.53	17.53	N	+
875	45.5142	-122.668	17.84	17.84	N	+
876	45.5142	-122.668	18.02	18.02	N	+
877	45.5142	-122.668	18.26	18.26	N	+
878	45.5141	-122.668	18.57	18.57	N	+
879	45.5141	-122.668	18.7	18.7	N	+
880	45.514	-122.668	18.89	18.89	N	+
881	45.5139	-122.668	19.64	19.64	N	+
882	45.5139	-122.668	19.88	19.88	N	+
883	45.5138	-122.668	20.07	20.07	N	+
884	45.5138	-122.668	20.22	20.22	N	+
885	45.5137	-122.668	20.27	20.27	N	+
886	45.5137	-122.668	20.52	20.52	N	+
887	45.5137	-122.668	20.65	20.65	N	+
888	45.5136	-122.668	20.82	20.82	N	+
889	45.5136	-122.668	20.96	20.96	N	+
890	45.5136	-122.668	21.15	21.15	N	+
891	45.5135	-122.668	21.31	21.31	N	+
892	45.5135	-122.668	21.44	21.44	N	+
893	45.5134	-122.668	21.67	21.67	N	+
894	45.5134	-122.668	21.77	21.77	N	+
895	45.5133	-122.668	22.39	22.39	N	+
896	45.5132	-122.668	22.54	22.54	N	+
897	45.5132	-122.668	22.63	22.63	N	+
898	45.5131	-122.668	22.78	22.78	N	+
899	45.5131	-122.668	22.92	22.92	N	+
900	45.5131	-122.668	22.92	22.92	N	=
901	45.513	-122.668	23.04	23.04	N	+
902	45.513	-122.668	23.16	23.16	N	+
903	45.5129	-122.668	23.36	23.36	N	+
904	45.5129	-122.668	23.4	23.4	N	+
905	45.5129	-122.668	23.48	23.48	N	+
906	45.5128	-122.668	23.56	23.56	N	+
907	45.5128	-122.668	23.67	23.67	N	+
908	45.5128	-122.668	23.89	23.89	N	+
909	45.5127	-122.668	23.95	23.95	N	+
910	45.5127	-122.668	24.06	24.06	N	+
911	45.5126	-122.668	24.14	24.14	N	+
912	45.5126	-122.668	24.22	24.22	N	+
913	45.5126	-122.668	24.33	24.33	N	+
914	45.5125	-122.668	24.45	24.45	N	+
915	45.5125	-122.668	24.61	24.61	N	+
916	45.5124	-122.668	24.82	24.82	N	+
917	45.5124	-122.668	24.8	24.8	N	-
918	45.5122	-122.668	25.24	25.24	N	+
919	45.5122	-122.668	25.2	25.2	N	-
920	45.5122	-122.668	25.24	25.24	N	+
921	45.5121	-122.668	25.23	25.23	N	-
922	45.5121	-122.668	25.31	25.31	N	+
923	45.5121	-122.668	25.32	25.32	N	+
924	45.5121	-122.668	25.35	25.35	N	+
925	45.512	-122.668	25.41	25.41	N	+
926	45.512	-122.668	25.5	25.5	N	+
927	45.512	-122.668	25.57	25.57	N	+
928	45.5119	-122.668	32.58	25.73	Y	+
929	45.5119	-122.668	25.89	25.89	N	-
930	45.5119	-122.668	25.96	25.96	N	+
931	45.5118	-122.668	26.01	26.01	N	+
932	45.5118	-122.668	26.07	26.07	N	+
933	45.5118	-122.668	26.07	26.07	N	=
934	45.5116	-122.667	26.4	26.4	N	+
935	45.5116	-122.667	26.45	26.45	N	+
936	45.5116	-122.667	26.51	26.51	N	+
937	45.5115	-122.667	26.56	26.56	N	+
938	45.5115	-122.667	26.64	26.64	N	+
939	45.5115	-122.667	26.69	26.69	N	+
940	45.5114	-122.667	26.72	26.72	N	+
941	45.5114	-122.667	26.78	26.78	N	+
942	45.5114	-122.667	26.79	26.79	N	+
943	45.5113	-122.667	26.84	26.84	N	+
944	45.5113	-122.667	26.9	26.9	N	+
945	45.5113	-122.667	26.98	26.98	N	+
946	45.5112	-122.667	27.06	27.06	N	+
947	45.5112	-122.667	27.16	27.16	N	+
948	45.5112	-122.667	27.28	27.28	N	+
949	45.5111	-122.667	27.38	27.38	N	+
950	45.5111	-122.667	27.46	27.46	N	+
951	45.5111	-122.667	27.53	27.53	N	+
952	45.511	-122.667	27.59	27.59	N	+
953	45.5109	-122.667	35.11	27.64	Y	+
954	45.5108	-122.667	30.96	27.68	Y	-
955	45.5108	-122.667	28.56	27.73	Y	-
956	45.5108	-122.667	39.02	27.77	Y	+
957	45.5107	-122.667	39.23	27.82	Y	+
958	45.5107	-122.667	39.39	27.87	Y	+
959	45.5107	-122.667	39.6	27.91	Y	+
960	45.5107	-122.667	39.77	27.96	Y	+
961	45.5107	-122.667	39.99	28	Y	+
962	45.5106	-122.667	40.15	28.05	Y	+
963	45.5106	-122.667	40.39	28.1	Y	+
964	45.5106	-122.667	40.57	28.14	Y	+
965	45.5106	-122.667	40.78	28.19	Y	+
966	45.5105	-122.667	40.93	28.23	Y	+
967	45.5103	-122.667	42.43	28.28	Y	+
968	45.5103	-122.667	42.58	28.33	Y	+
969	45.5102	-122.667	42.65	28.37	Y	+
970	45.5102	-122.667	42.73	28.42	Y	+
971	45.5102	-122.667	42.87	28.46	Y	+
972	45.5102	-122.667	43.01	28.51	Y	+
973	45.5101	-122.667	43.07	28.56	Y	+
974	45.5101	-122.667	43.09	28.6	Y	+
975	45.5101	-122.667	43.27	28.65	Y	+
976	45.51	-122.667	43.38	28.69	Y	+
977	45.51	-122.667	43.49	28.74	Y	+
978	45.51	-122.667	44.06	28.78	Y	+
979	45.51	-122.667	43.79	28.83	Y	-
980	45.5097	-122.667	45.12	28.88	Y	+
981	45.5097	-122.667	45.4	28.92	Y	+
982	45.5097	-122.667	45.48	28.97	Y	+
983	45.5096	-122.667	50.28	29.01	Y	+
984	45.5096	-122.667	48.88	29.06	Y	-
985	45.5096	-122.667	47.58	29.11	Y	-
986	45.5096	-122.667	48.19	29.15	Y	+
987	45.5096	-122.667	45.63	29.2	Y	-
988	45.5095	-122.667	45.83	29.24	Y	+
989	45.5095	-122.667	45.88	29.29	Y	+
990	45.5095	-122.667	46	29.34	Y	+
991	45.5095	-122.667	46.14	29.38	Y	+
992	45.5094	-122.667	47.69	29.43	Y	+
993	45.5094	-122.667	47.69	29.47	Y	=
994	45.5092	-122.667	47.94	29.52	Y	+
995	45.5092	-122.667	48.2	29.57	Y	+
996	45.5092	-122.667	48.33	29.61	Y	+
997	45.5092	-122.667	48.33	29.66	Y	=
998	45.5091	-122.667	56.16	29.7	Y	+
999	45.5091	-122.667	48.61	29.75	Y	-
1000	45.5091	-122.667	48.81	29.8	Y	+
1001	45.5091	-122.667	48.88	29.84	Y	+
1002	45.509	-122.667	49.31	29.89	Y	+
1003	45.509	-122.667	49.43	29.93	Y	+
1004	45.509	-122.667	49.45	29.98	Y	+
1005	45.5089	-122.667	49.46	30.03	Y	+
1006	45.5089	-122.667	49.63	30.07	Y	+
1007	45.5089	-122.667	49.73	30.12	Y	+
1008	45.5089	-122.668	49.99	30.16	Y	+
1009	45.5088	-122.668	50.12	30.21	Y	+
1010	45.5088	-122.668	49.99	30.26	Y	-
1011	45.5088	-122.668	49.96	30.3	Y	-
1012	45.5088	-122.668	50.14	30.35	Y	+
1013	45.5087	-122.668	50.18	30.39	Y	+
1014	45.5087	-122.668	50.39	30.44	Y	+
1015	45.5087	-122.668	50.39	30.49	Y	=
1016	45.5087	-122.668	50.39	30.53	Y	=
1017	45.5086	-122.668	50.46	30.58	Y	+
1018	45.5086	-122.668	50.59	30.62	Y	+
1019	45.5086	-122.668	50.68	30.67	Y	+
1020	45.5086	-122.668	50.76	30.71	Y	+
1021	45.5085	-122.668	50.85	30.76	Y	+
1022	45.5085	-122.668	50.96	30.81	Y	+
1023	45.5085	-122.668	51.18	30.85	Y	+
1024	45.5085	-122.668	51.25	30.9	Y	+
1025	45.5084	-122.668	51.26	30.94	Y	+
1026	45.5084	-122.668	51.26	30.99	Y	=
1027	45.5084	-122.668	51.36	31.04	Y	+
1028	45.5084	-122.668	51.5	31.08	Y	+
1029	45.5083	-122.668	51.57	31.13	Y	+
1030	45.5083	-122.668	51.62	31.17	Y	+
1031	45.5083	-122.668	51.7	31.22	Y	+
1032	45.5083	-122.669	51.7	31.27	Y	=
1033	45.5082	-122.669	51.7	31.31	Y	=
1034	45.5082	-122.669	51.73	31.36	Y	+
1035	45.5082	-122.669	51.78	31.4	Y	+
1036	45.5082	-122.669	51.82	31.45	Y	+
1037	45.5081	-122.669	51.89	31.5	Y	+
1038	45.5081	-122.669	51.92	31.54	Y	+
1039	45.5081	-122.669	51.92	31.59	Y	=
1040	45.508	-122.669	51.92	31.63	Y	=
1041	45.508	-122.669	51.83	31.68	Y	-
1042	45.508	-122.669	51.75	31.73	Y	-
1043	45.5079	-122.669	51.7	31.77	Y	-
1044	45.5079	-122.669	51.76	31.82	Y	+
1045	45.5079	-122.669	51.82	31.86	Y	+
1046	45.5079	-122.669	51.91	31.91	Y	+
1047	45.5079	-122.669	52.01	31.96	Y	+
1048	45.5078	-122.669	52.11	32	Y	+
1049	45.5078	-122.669	52.13	32.05	Y	+
1050	45.5078	-122.669	52.13	32.09	Y	=
1051	45.5078	-122.669	52.1	32.14	Y	-
1052	45.5077	-122.669	52.04	32.19	Y	-
1053	45.5077	-122.669	51.97	32.23	Y	-
1054	45.5077	-122.669	51.92	32.28	Y	-
1055	45.5077	-122.669	51.92	32.32	Y	=
1056	45.5077	-122.67	51.8	32.37	Y	-
1057	45.5076	-122.67	51.76	32.42	Y	-
1058	45.5076	-122.67	51.71	32.46	Y	-
1059	45.5076	-122.67	51.7	32.51	Y	-
1060	45.5076	-122.67	51.7	32.55	Y	=
1061	45.5075	-122.67	51.7	32.6	Y	=
1062	45.5075	-122.67	51.69	32.64	Y	-
1063	45.5075	-122.67	51.69	32.69	Y	=
1064	45.5075	-122.67	51.69	32.74	Y	=
1065	45.5075	-122.67	51.69	32.78	Y	=
1066	45.5074	-122.67	51.51	32.83	Y	-
1067	45.5074	-122.67	51.26	32.87	Y	-
1068	45.5074	-122.67	51.26	32.92	Y	=
1069	45.5074	-122.67	51.26	32.97	Y	=
1070	45.5073	-122.67	51.26	33.01	Y	=
1071	45.5073	-122.67	51.22	33.06	Y	-
1072	45.5073	-122.67	51.13	33.1	Y	-
1073	45.5073	-122.67	51.05	33.15	Y	-
1074	45.5073	-122.67	51.02	33.2	Y	-
1075	45.5072	-122.67	50.94	33.24	Y	-
1076	45.5072	-122.67	50.86	33.29	Y	-
1077	45.5072	-122.67	50.83	33.33	Y	-
1078	45.5072	-122.67	50.82	33.38	Y	-
1079	45.5071	-122.67	50.75	33.43	Y	-
1080	45.5071	-122.67	50.68	33.47	Y	-
1081	45.5071	-122.67	50.63	33.52	Y	-
1082	45.5071	-122.67	50.6	33.56	Y	-
1083	45.507	-122.67	50.44	33.61	Y	-
1084	45.507	-122.671	50.32	33.66	Y	-
1085	45.507	-122.671	50.2	33.7	Y	-
1086	45.5069	-122.671	49.52	33.75	Y	-
1087	45.5069	-122.671	49.52	33.79	Y	=
1088	45.5068	-122.671	49.52	33.84	Y	=
1089	45.5068	-122.671	49.52	33.89	Y	=
1090	45.5068	-122.671	49.42	33.93	Y	-
1091	45.5068	-122.671	49.31	33.98	Y	-
1092	45.5068	-122.671	49.31	34.02	Y	=
1093	45.5068	-122.671	49.17	34.07	Y	-
1094	45.5067	-122.671	49.11	34.12	Y	-
1095	45.5067	-122.671	48.94	34.16	Y	-
1096	45.5067	-122.671	48.78	34.21	Y	-
1097	45.5067	-122.671	48.57	34.25	Y	-
1098	45.5067	-122.671	48.4	34.3	Y	-
1099	45.5067	-122.671	48.25	34.35	Y	-
1100	45.5066	-122.671	48.21	34.39	Y	-
1101	45.5066	-122.671	48.08	34.44	Y	-
1102	45.5066	-122.671	47.9	34.48	Y	-
1103	45.5066	-122.671	47.13	34.53	Y	-
1104	45.5066	-122.671	47.06	34.57	Y	-
1105	45.5066	-122.671	46.92	34.62	Y	-
1106	45.5065	-122.672	46.87	34.67	Y	-
1107	45.5065	-122.672	46.84	34.71	Y	-
1108	45.5065	-122.672	46.7	34.76	Y	-
1109	45.5065	-122.672	46.57	34.8	Y	-
1110	45.5065	-122.672	46.51	34.85	Y	-
1111	45.5065	-122.672	46.42	34.9	Y	-
1112	45.5064	-122.672	46.29	34.94	Y	-
1113	45.5064	-122.672	45.83	34.99	Y	-
1114	45.5063	-122.672	45.65	35.03	Y	-
1115	45.5063	-122.672	45.4	35.08	Y	-
1116	45.5063	-122.672	45.1	35.13	Y	-
1117	45.5063	-122.672	44.94	35.17	Y	-
1118	45.5063	-122.672	44.83	35.22	Y	-
1119	45.5063	-122.672	44.38	35.26	Y	-
1120	45.5063	-122.672	44.49	35.31	Y	+
1121	45.5062	-122.672	44.47	35.36	Y	-
1122	45.5062	-122.672	44.37	35.4	Y	-
1123	45.5062	-122.672	44.3	35.45	Y	-
1124	45.5062	-122.672	43.33	35.49	Y	-
1125	45.5062	-122.672	35.54	35.54	N	-
1126	45.5061	-122.672	35.59	35.59	N	+
1127	45.5061	-122.673	35.58	35.58	N	-
1128	45.5061	-122.673	35.55	35.55	N	-
1129	45.5061	-122.673	35.53	35.53	N	-
1130	45.5061	-122.673	35.51	35.51	N	-
1131	45.5061	-122.673	35.47	35.47	N	-
1132	45.506	-122.673	35.41	35.41	N	-
1133	45.506	-122.673	35.43	35.43	N	+
1134	45.506	-122.673	35.42	35.42	N	-
1135	45.506	-122.673	35.36	35.36	N	-
1136	45.5059	-122.673	35.27	35.27	N	-
1137	45.5059	-122.673	35.23	35.23	N	-
1138	45.5059	-122.673	35.2	35.2	N	-
1139	45.5059	-122.673	35.22	35.22	N	+
1140	45.5058	-122.673	35.19	35.19	N	-
1141	45.5058	-122.673	35.08	35.08	N	-
1142	45.5058	-122.673	35.08	35.08	N	=
1143	45.5057	-122.673	34.99	34.99	N	-
1144	45.5057	-122.673	35.03	35.03	N	+
1145	45.5057	-122.673	34.98	34.98	N	-
1146	45.5057	-122.673	34.94	34.94	N	-
1147	45.5056	-122.673	34.92	34.92	N	-
1148	45.5056	-122.673	34.86	34.86	N	-
1149	45.5056	-122.673	34.88	34.88	N	+
1150	45.5056	-122.673	34.85	34.85	N	-
1151	45.5055	-122.673	34.84	34.84	N	-
1152	45.5055	-122.674	34.8	34.8	N	-
1153	45.5055	-122.674	34.78	34.78	N	-
1154	45.5055	-122.674	34.81	34.81	N	+
1155	45.5054	-122.674	34.81	34.81	N	=
1156	45.5054	-122.674	34.76	34.76	N	-
1157	45.5054	-122.674	34.74	34.74	N	-
1158	45.5054	-122.674	34.77	34.77	N	+
1159	45.5053	-122.674	34.63	34.63	N	-
1160	45.5052	-122.674	34.58	34.58	N	-
1161	45.5052	-122.674	34.47	34.47	N	-
1162	45.5052	-122.674	34.43	34.43	N	-
1163	45.5051	-122.674	42.4	34.4	Y	+
1164	45.5051	-122.674	41.92	34.36	Y	-
1165	45.5051	-122.674	42.03	34.33	Y	+
1166	45.505	-122.674	42.16	34.29	Y	+
1167	45.505	-122.674	42.34	34.26	Y	+
1168	45.505	-122.674	34.22	34.22	N	-
1169	45.5049	-122.674	34.37	34.37	N	+
1170	45.5049	-122.674	34.32	34.32	N	-
1171	45.5049	-122.674	34.3	34.3	N	-
1172	45.5048	-122.674	34.32	34.32	N	+
1173	45.5048	-122.674	34.32	34.32	N	=
1174	45.5048	-122.674	34.34	34.34	N	+
1175	45.5047	-122.674	34.33	34.33	N	-
1176	45.5046	-122.674	34.26	34.26	N	-
1177	45.5046	-122.674	34.17	34.17	N	-
1178	45.5046	-122.674	34.14	34.14	N	-
1179	45.5045	-122.674	34.11	34.11	N	-
1180	45.5045	-122.674	34.04	34.04	N	-
1181	45.5045	-122.674	34	34	N	-
1182	45.5044	-122.674	33.98	33.98	N	-
1183	45.5044	-122.674	33.92	33.92	N	-
1184	45.5044	-122.674	33.89	33.89	N	-
1185	45.5043	-122.674	33.92	33.92	N	+
1186	45.5043	-122.674	33.75	33.75	N	-
1187	45.5042	-122.674	33.62	33.62	N	-
1188	45.5042	-122.674	33.48	33.48	N	-
1189	45.5041	-122.674	33.29	33.29	N	-
1190	45.5041	-122.674	33.08	33.08	N	-
1191	45.504	-122.674	32.95	32.95	N	-
1192	45.504	-122.674	32.79	32.79	N	-
1193	45.5039	-122.674	32.58	32.58	N	-
1194	45.5039	-122.674	32.43	32.43	N	-
1195	45.5038	-122.675	32.19	32.19	N	-
1196	45.5038	-122.675	32.03	32.03	N	-
1197	45.5037	-122.675	31.91	31.91	N	-
1198	45.5037	-122.675	31.74	31.74	N	-
1199	45.5037	-122.675	31.4	31.4	N	-
1200	45.5036	-122.675	31.27	31.27	N	-
1201	45.5036	-122.675	31.1	31.1	N	-
1202	45.5035	-122.675	30.93	30.93	N	-
1203	45.5035	-122.675	30.78	30.78	N	-
1204	45.5034	-122.675	30.52	30.52	N	-
1205	45.5034	-122.675	30.28	30.28	N	-
1206	45.5034	-122.675	30.17	30.17	N	-
1207	45.5033	-122.675	29.96	29.96	N	-
1208	45.5033	-122.675	29.75	29.75	N	-
1209	45.5032	-122.675	29.55	29.55	N	-
1210	45.5032	-122.675	29.41	29.41	N	-
1211	45.5032	-122.675	29.36	29.36	N	-
1212	45.5031	-122.675	29.07	29.07	N	-
1213	45.5031	-122.675	28.78	28.78	N	-
1214	45.503	-122.675	28.41	28.41	N	-
1215	45.5029	-122.675	28.14	28.14	N	-
1216	45.5029	-122.675	27.87	27.87	N	-
1217	45.5028	-122.675	27.75	27.75	N	-
1218	45.5028	-122.675	27.61	27.61	N	-
1219	45.5027	-122.675	27.42	27.42	N	-
1220	45.5027	-122.675	27.17	27.17	N	-
1221	45.5026	-122.675	27.08	27.08	N	-
1222	45.5027	-122.675	27.21	27.21	N	+
1223	45.5026	-122.674	27.08	27.08	N	-
1224	45.5026	-122.674	26.83	26.83	N	-
1225	45.5025	-122.674	26.66	26.66	N	-
1226	45.5025	-122.674	26.49	26.49	N	-
1227	45.5024	-122.674	26.34	26.34	N	-
1228	45.5024	-122.674	26.15	26.15	N	-
1229	45.5023	-122.674	34.92	26.09	Y	+
1230	45.5023	-122.674	26.39	26.04	Y	-
1231	45.5022	-122.674	25.96	25.98	Y	-
1232	45.5022	-122.674	33.92	25.93	Y	+
1233	45.5021	-122.674	25.87	25.87	N	-
1234	45.5021	-122.674	25.79	25.79	N	-
1235	45.502	-122.674	25.72	25.72	N	-
1236	45.502	-122.674	25.68	25.68	N	-
1237	45.502	-122.674	25.53	25.53	N	-
1238	45.5021	-122.674	25.7	25.7	N	+
1239	45.502	-122.674	25.61	25.61	N	-
1240	45.502	-122.674	25.54	25.54	N	-
1241	45.5019	-122.674	25.45	25.45	N	-
1242	45.5018	-122.674	33.95	25.44	Y	+
1243	45.5018	-122.674	32.06	25.42	Y	-
1244	45.5017	-122.674	32.15	25.41	Y	+
1245	45.5017	-122.674	32.37	25.4	Y	+
1246	45.5016	-122.674	31.9	25.39	Y	-
1247	45.5016	-122.674	32.09	25.37	Y	+
1248	45.5015	-122.674	25.36	25.36	N	-
1249	45.5015	-122.674	25.2	25.2	N	-
1250	45.5014	-122.674	25.13	25.13	N	-
1251	45.5014	-122.674	25.1	25.1	N	-
1252	45.5013	-122.674	25.06	25.06	N	-
1253	45.5012	-122.674	25.06	25.06	N	=
1254	45.5012	-122.674	24.99	24.99	N	-
1255	45.5011	-122.674	24.93	24.93	N	-
1256	45.5011	-122.674	24.88	24.88	N	-
1257	45.5012	-122.674	24.99	24.99	N	+
1258	45.5011	-122.674	24.93	24.93	N	-
1259	45.5011	-122.674	24.88	24.88	N	-
1260	45.501	-122.674	24.88	24.88	N	=
1261	45.501	-122.674	24.88	24.88	N	=
1262	45.5009	-122.674	24.79	24.79	N	-
1263	45.5009	-122.674	24.79	24.79	N	=
1264	45.5008	-122.674	24.72	24.72	N	-
1265	45.5008	-122.674	24.66	24.66	N	-
1266	45.5007	-122.674	24.66	24.66	N	=
1267	45.5007	-122.674	24.66	24.66	N	=
1268	45.5007	-122.674	24.63	24.63	N	-
1269	45.5006	-122.674	24.64	24.64	N	+
1270	45.5006	-122.674	34.97	24.58	Y	+
1271	45.5005	-122.674	34.87	24.52	Y	-
1272	45.5005	-122.674	34.97	24.46	Y	+
1273	45.5005	-122.674	24.4	24.4	N	-
1274	45.5004	-122.674	24.52	24.52	N	+
1275	45.5004	-122.674	24.63	24.63	N	+
1276	45.5003	-122.674	24.72	24.72	N	+
1277	45.5003	-122.674	24.79	24.79	N	+
1278	45.5003	-122.674	24.83	24.83	N	+
1279	45.5002	-122.674	24.84	24.84	N	+
1280	45.5002	-122.674	24.71	24.71	N	-
1281	45.5001	-122.674	24.64	24.64	N	-
1282	45.5001	-122.674	24.49	24.49	N	-
1283	45.5	-122.674	24.41	24.41	N	-
1284	45.5	-122.674	24.31	24.31	N	-
1285	45.5	-122.674	24.23	24.23	N	-
1286	45.4999	-122.674	24.23	24.23	N	=
1287	45.4999	-122.674	24.23	24.23	N	=
1288	45.4998	-122.674	24.23	24.23	N	=
1289	45.4998	-122.674	24.23	24.23	N	=
1290	45.4997	-122.674	24.23	24.23	N	=
1291	45.4997	-122.674	24.23	24.23	N	=
1292	45.4996	-122.674	24.23	24.23	N	=
1293	45.4996	-122.674	24.23	24.23	N	=
1294	45.4995	-122.674	24.23	24.23	N	=
1295	45.4995	-122.674	24.29	24.29	N	+
1296	45.4995	-122.674	24.23	24.23	N	-
1297	45.4995	-122.674	24.3	24.3	N	+
1298	45.4994	-122.674	24.23	24.23	N	-
1299	45.4994	-122.674	24.27	24.27	N	+
1300	45.4993	-122.674	25.32	24.22	Y	+
1301	45.4993	-122.674	24.16	24.16	N	-
1302	45.4992	-122.674	24.23	24.23	N	+
1303	45.4992	-122.674	24.26	24.26	N	+
1304	45.4991	-122.674	24.23	24.23	N	-
1305	45.4991	-122.674	24.33	24.33	N	+
1306	45.499	-122.674	24.33	24.33	N	=
1307	45.499	-122.674	24.33	24.33	N	=
1308	45.4989	-122.674	24.33	24.33	N	=
1309	45.4989	-122.674	24.33	24.33	N	=
1310	45.4988	-122.674	24.33	24.33	N	=
1311	45.4987	-122.674	24.33	24.33	N	=
1312	45.4987	-122.674	24.5	24.5	N	+
1313	45.4986	-122.674	24.33	24.33	N	-
1314	45.4986	-122.674	24.22	24.22	N	-
1315	45.4985	-122.674	24.33	24.33	N	+
1316	45.4986	-122.674	24.33	24.33	N	=
1317	45.4986	-122.674	24.24	24.24	N	-
1318	45.4985	-122.674	24.33	24.33	N	+
1319	45.4985	-122.674	24.69	24.69	N	+
1320	45.4984	-122.674	24.33	24.33	N	-
1321	45.4984	-122.674	24.33	24.33	N	=
1322	45.4983	-122.674	24.33	24.33	N	=
1323	45.4983	-122.674	24.37	24.37	N	+
1324	45.4982	-122.674	24.35	24.35	N	-
1325	45.4982	-122.674	24.41	24.41	N	+
1326	45.4981	-122.674	24.33	24.33	N	-
1327	45.4981	-122.674	24.13	24.13	N	-
1328	45.498	-122.674	24.15	24.15	N	+
1329	45.498	-122.674	24.01	24.01	N	-
1330	45.4979	-122.674	24.09	24.09	N	+
1331	45.4979	-122.674	24.42	24.42	N	+
1332	45.4978	-122.674	24.43	24.43	N	+
1333	45.4978	-122.674	24.26	24.26	N	-
1334	45.4977	-122.674	24.16	24.16	N	-
1335	45.4977	-122.674	24.23	24.23	N	+
1336	45.4976	-122.674	24.54	24.54	N	+
1337	45.4976	-122.674	24.23	24.23	N	-
1338	45.4976	-122.674	24.65	24.65	N	+
1339	45.4976	-122.674	24.66	24.66	N	+
1340	45.4975	-122.674	24.23	24.23	N	-
1341	45.4975	-122.674	24.23	24.23	N	=
1342	45.4974	-122.674	24.23	24.23	N	=
1343	45.4974	-122.674	24.23	24.23	N	=
1344	45.4973	-122.674	24.16	24.16	N	-
1345	45.4972	-122.674	24.21	24.21	N	+
1346	45.4972	-122.674	24.41	24.41	N	+
1347	45.4971	-122.674	24.19	24.19	N	-
1348	45.4971	-122.674	24.23	24.23	N	+
1349	45.497	-122.674	24.05	24.05	N	-
1350	45.4969	-122.674	24.07	24.07	N	+

## Sheet: Grade
order	Total Distance	start_elevation	end_elevation	horizontal_distance	real_distance	Segmentation point(grade)	trend
0	114.63	48.32	45.65	114.63	114.66	-0.0233	-
1	224.7	45.65	43.19	110.07	110.09	-0.0224	-
2	474	43.19	37.47	249.3	249.37	-0.0229	-
3	570.41	37.47	37.42	96.41	96.41	-0.0005	-
4	693.05	37.42	37.83	122.64	122.64	0.0033	+
5	793.63	37.83	38.14	100.58	100.58	0.0031	+
6	878.75	38.14	38.36	85.12	85.12	0.0026	+
7	966.76	38.36	38.57	88.01	88.01	0.0024	+
8	1056.52	38.57	38.66	89.76	89.76	0.001	+
9	1138.23	38.66	38.81	81.71	81.71	0.0018	+
10	1645.76	38.81	32.99	507.53	507.57	-0.0115	-
11	1723.8	32.99	32.17	78.04	78.05	-0.0105	-
12	1803.35	32.17	31.98	79.55	79.55	-0.0024	-
13	1907.3	31.98	31.49	103.95	103.95	-0.0047	-
14	2045.52	31.49	31.22	138.22	138.22	-0.002	-
15	2167.28	31.22	31.76	121.76	121.76	0.0044	+
16	2269.97	31.76	32.05	102.69	102.7	0.0028	+
17	2361.32	32.05	32.66	91.35	91.35	0.0067	+
18	2520.33	32.66	33.71	159.01	159.02	0.0066	+
19	2602.44	33.71	34.06	82.11	82.11	0.0043	+
20	2789.25	34.06	31.92	186.81	186.82	-0.0115	-
21	3265.02	31.92	12.24	475.77	476.17	-0.0414	-
22	3361.83	12.24	11.64	96.81	96.81	-0.0062	-
23	3438.46	11.64	12.45	76.63	76.64	0.0106	+
24	3514.52	12.45	12.05	76.06	76.06	-0.0053	-
25	3624.74	12.05	12.23	110.22	110.22	0.0016	+
26	3699.71	12.23	12.43	74.97	74.97	0.0027	+
27	3780.23	12.43	12.61	80.52	80.52	0.0022	+
28	3953.04	12.61	11.91	172.81	172.81	-0.0041	-
29	4051.51	11.91	11.44	98.47	98.47	-0.0048	-
30	4133.45	11.44	10.84	81.94	81.94	-0.0073	-
31	4270.22	10.84	11.53	136.77	136.77	0.005	+
32	4664.51	11.53	25.24	394.29	394.52	0.0348	+
33	5683.13	25.24	35.45	1018.62	1018.67	0.01	+
34	5815.95	35.45	34.88	132.82	132.82	-0.0043	-
35	5904.49	34.88	34.26	88.54	88.54	-0.007	-
36	6040.59	34.26	32.43	136.1	136.12	-0.0134	-
37	6229.01	32.43	26.09	188.42	188.53	-0.0336	-
38	6378.67	26.09	25.06	149.66	149.67	-0.0069	-
39	6477.39	25.06	24.64	98.72	98.72	-0.0043	-
40	6569.43	24.64	24.23	92.04	92.04	-0.0045	-
41	6682.91	24.23	24.33	113.48	113.48	0.0009	+
42	6794.37	24.33	24.33	111.46	111.46	0	=
43	6881.16	24.33	24.23	86.79	86.79	-0.0012	-
